# Supplementary material for: Transcriptome Analysis of Eggplant Root in Response to Root-Knot Nematode Infection
Source: Pathogens. 2021 Apr 13;10(4):470. doi: 10.3390/pathogens10040470 (PMC8069755; doi:10.3390/pathogens10040470)
Supplement: Supplementary file 1 [file pathogens-10-00470-s001.zip]

Archive with 6 entries (6 files):
- Figure S2.tif
- Figure S3.tif
- Figure S4.tif
- Figure S5.tif
- Supplementary Tables_Rev.xlsx
- Figure S1.tif
