# Supplementary material for: Transcriptome Analysis of Eggplant Root in Response to Root-Knot Nematode Infection
Source: Pathogens. 2021 Apr 13;10(4):470. doi: 10.3390/pathogens10040470 (PMC8069755; doi:10.3390/pathogens10040470)
Supplement: Supplementary file 1 [file pathogens-10-00470-s001.zip › Supplementary Tables_Rev.xlsx]

## Sheet: Table S1
Table S1. Summary of the sequence data generated by RNA-seq.
Sample	Raw reads	Clean reads	Q20(%)	Q30(%)	GC content(%)	Total mapped	Uniquely mapped
Sme_CK_1	59988706	58154564	96.64	91.08	43.79	52275069 (89.89%)	50632540 (87.07%)
Sme_CK_2	52137728	50549882	96.67	91.2	43.6	45918477 (90.84%)	44463802 (87.96%)
Sme_CK_3	58668170	56826840	96.45	90.76	43.67	51814983 (91.18%)	50201400 (88.34%)
Sme_7dpi_1	45626570	44204314	96.18	90.33	43.37	39798943 (90.03%)	38400708 (86.87%)
Sme_7dpi_2	51345990	49200476	96.06	90.03	43.2	44149562 (89.73%)	42620435 (86.63%)
Sme_7dpi_3	57221856	54517960	96.18	90.22	44.03	48799021 (89.51%)	47020896 (86.25%)
Sme_14dpi_1	59202204	56267874	96.28	90.41	43.39	50671772 (90.05%)	48927464 (86.95%)
Sme_14dpi_2	58231428	54982516	96.25	90.33	43.78	49358147 (89.77%)	47592567 (86.56%)
Sme_14dpi_3	53544518	51331616	96.11	89.99	44.16	42685709 (83.16%)	41184371 (80.23%)
Sme_28dpi_1	52532110	50456134	96.37	90.59	44.02	42126574 (83.49%)	40724847 (80.71%)
Sme_28dpi_2	47097714	44956844	96.13	90.43	44.49	37526271 (83.47%)	36246807 (80.63%)
Sme_28dpi_3	62054766	58687360	95.22	88.09	44.35	48064044 (81.9%)	46394286 (79.05%)
Sample	Raw reads	Clean reads	Q20(%)	Q30(%)	GC content(%)	Total reads	Uniquely mapped
Tor_CK_1	23638965	23482656	96.73	91.27	43.22	46965312	36690356(78.12%)
Tor_CK_2	23161596	22991356	96.19	90.24	43.54	45982712	35792072(77.84%)
Tor_CK_3	23801125	23637016	95.3	87.85	43.4	47274032	37063020(78.40%)
Tor_7dpi_1	24873072	24714922	96.95	91.71	42.56	49429844	39015376(78.93%)
Tor_7dpi_2	22979073	22848924	96.18	90.16	42.31	45697848	35728092(78.18%)
Tor_7dpi_3	25403403	25278618	96.73	91.53	42.25	50557236	39667718(78.46%)
Tor_14dpi_1	26453070	26276878	96.22	90.29	42.43	52553756	40265820(76.62%)
Tor_14dpi_2	22786121	22640609	95.54	88.4	43.31	45281218	35722366(78.89%)
Tor_14dpi_3	23920251	23769042	96.54	90.89	44.07	47538084	38081790(80.11%)
Tor_28dpi_1	23902519	23773498	96.23	90.31	43.35	47546996	37266666(78.38%)
Tor_28dpi_2	22844368	22714078	96.42	90.86	43.92	45428156	35529522(78.21%)
Tor_28dpi_3	22850820	22709520	96.25	90.36	44.48	45419040	36095110(79.47%)

## Sheet: Table S2
Table S2. Summary of the transcriptome assemblies of Tor.
	Total	Min_length	Mean_length	Median_length	Max_length	N50	N90	Total_nucleotides
Transcripts	152489	301	1249	796	15862	1942	517	190412483
Unigenes	78228	301	1036	623	15862	1584	442	81063737

## Sheet: Table S3 
Table S3 Detailed information of simple sequence repeat (SSR) and primers in Tor.
ID	SSR	Size	Start	End	Forward (5'-3')	Tm(°C)	Length	Reverse (5'-3')	Tm(°C)	Length	Product (bp)
Cluster-14171.21540	(TA)6(CA)9	30	551	580	TGTTCCGGCAAGGTCTGTTT	60.107	20	AGCGAACACGAAATGATCAAAT	57.315	22	159
Cluster-14171.27455	(AT)6	12	3585	3596	GGAGAACCATTTTTCGGTAGGG	58.985	22	TGCACGTCTAAATATTAAGGCGTG	59.731	24	269
Cluster-24763.0	(CAA)7	21	152	172	AGAAGGTAGCATCGATGGCG	59.967	20	TTGTGGTGGTGGTGTTGACA	59.962	20	258
Cluster-14171.29501	(A)11	11	323	333	AAGTCTGTTGCTGTCCAGGG	59.891	20	ATGCCTGCTCCTACGATCCT	60.471	20	161
Cluster-31289.0	(TA)6	12	1517	1528	TGGTAGGCAAAGAGACCAACC	59.927	21	TGTGTTTGCCAAAATCACCAGA	59.237	22	239
Cluster-8715.0	(TTGG)7	28	393	420	GAAGGAGCAACCCCGAAAGA	59.964	20	TCGGATGTACTCGGATTACTGC	59.707	22	248
Cluster-14171.32970	(T)14	14	2084	2097	TCCACTCTGCGAAACGACAT	59.683	20	CCTCCCATTGCTTGTGTCCT	59.961	20	202
Cluster-14171.25162	(A)10	10	38	47	AAAAACCCGCAGAAAACCG	57.348	19	TTGCGGACGGTCATAAGGAC	60.109	20	165
Cluster-6905.0	(TGA)5agacgatgacgatgatgcagaaggcaatgatgcagaagacgatgatgatgatgcagaaggc(GAT)6	94	93	186	TTTCATACCCCTGCCACCAC	59.961	20	ATCACCGCCTTCTGCATCAT	59.818	20	187
Cluster-14171.20103	(A)10ctcagaaaaaacagcatattttataagattaaaaaaaataaatg(A)10	64	92	155	TCACTTTTATTTTCCTCTGGGGGA	59.644	24	TGCGGAACTTGACGAGAGAG	59.759	20	270
Cluster-14171.20108	(A)10taactat(A)10	27	102	128	AGGGGATGTTTCTTCCCAAAT	57.147	21	TGGTGATATAGTTCGTGAAAGCA	57.92	23	215
Cluster-14171.30535	(A)11	11	871	881	GCAGCAGTGTGGCAAAAGAT	59.684	20	CCGCAATAGGGAGATAGGCG	60.109	20	273
Cluster-14171.30532	(TC)7	14	541	554	TGCAAAGAAGCCCTAAGCCA	59.888	20	AGAAAGCAAAGAACTTGTGAGGA	58.473	23	248
Cluster-14171.19769	(CCA)5	15	1778	1792	GCATGAAGTGGGAGGGTCTC	60.107	20	ACCAACATATTCACCAAGCTGA	57.967	22	167
Cluster-14171.19617	(T)19	19	3589	3607	AGATTGCCTCCGGTGAATGG	60.107	20	GACTAGTTGAACTCGGGGAGT	58.831	21	170
Cluster-13544.0	(GT)8	16	167	182	TGGCAAAGTAGTAGACGCCA	59.029	20	GTGAGCAAACACCCCCTTTA	58.01	20	203
Cluster-14171.19616	(TTA)6	18	828	845	AGCAGTCCTTTTGGCCCTAC	59.962	20	TAATAAACGCAGCAGCCACG	59.275	20	275
Cluster-14171.17972	(A)11cagaattttaatatatttttttgagatttcgcggtatgaa(AG)7	65	4894	4958	ACAGATCTGAGAACTCAACGCA	59.703	22	TCGTTCCTTCCAAATCTCGTCT	59.439	22	231
Cluster-14171.21478	(TA)6	12	1373	1384	TCGATGCCAACGTCTCTTGT	59.683	20	TGTAAGGCCAGTTGCTGAGG	59.963	20	127
Cluster-14171.24488	(T)10	10	2447	2456	CCCAACTCCCCATTCCACTC	60.034	20	AGCATTAAGAAGATGCAAGCACT	58.985	23	209
Cluster-14171.24488	(T)10	10	2820	2829	CAGCATCGAAGGAGGAAGCA	60.108	20	AACCCGTAGTTGTAATGCACT	57.588	21	278
Cluster-14171.24489	(A)10	10	408	417	TAAGTGATGCATGCCTGGCA	60.034	20	TCTGACGTCCTTGAGAAACTCA	59.044	22	270
Cluster-14171.21475	(A)14	14	138	151	AAGAAAGGAGCACGACGGAG	60.038	20	GGGGAGGACTGAGTATCGGT	60.106	20	107
Cluster-14171.12754	(ACA)5	15	2205	2219	CATGGGTTTGCTTCGTTGGT	59.327	20	TGGCAGCTTCTTCTCCTTCA	58.941	20	239
Cluster-14171.36895	(A)10	10	74	83	AGCATCTTTTGTAGTCTTGGTGC	59.496	23	CGAGGGTCTGCGTAGATCAC	59.97	20	205
Cluster-35258.0	(C)12	12	313	324	CGTGACACAGTTGAGATCTCGA	60.096	22	TCCCGTAAATTGAGAAGGGAGG	59.496	22	196
Cluster-14171.18616	(TTC)5	15	1244	1258	AGACCCATTCTCTTCCCCTCT	59.632	21	ACCCACTCAAATAACATCACTTAAAA	57.528	26	211
Cluster-14171.18612	(AC)6	12	2026	2037	AGGAGAAAGCAAGCACAGAA	57.354	20	TCTGGATTGAGAAAGCGCCT	59.385	20	160
Cluster-14171.18613	(T)10	10	2574	2583	AGGGTATTACCAGAGGTGACA	57.515	21	AGGTATGAAACTCACACTCCCA	58.752	22	196
Cluster-34006.0	(A)13	13	321	333	TACGCGTATCCTCCCCAGAT	59.888	20	CGCTATCTTTCATCTTTCCCTCC	58.938	23	138
Cluster-3420.0	(A)10	10	270	279	TCGAGTTTTGAAGGTCGCAGA	59.932	21	GCATCATGGTCGATTCTTGATGG	60.058	23	244
Cluster-14171.13936	(TA)11	22	100	121	TCTTCACAAGGACCTAGCTTCA	58.761	22	GCTCCCCTGATGCTACCATT	59.524	20	195
Cluster-14171.13936	(T)10	10	1518	1527	GTTGATGGAGGTGAAGGGCT	59.67	20	CGTCCCAACTCAGAAGCCAT	60.036	20	234
Cluster-14171.33480	(GTG)6	18	1234	1251	GCCAAGCATTGCAGCTACAG	60.179	20	CGCCTTTTCATGTCGACAGC	60.179	20	235
Cluster-14171.33480	(T)11	11	1606	1616	CCTCTTGCAAGCTCGCATTC	59.902	20	TGCTACACAACCTCTGAGAGTG	59.703	22	253
Cluster-14171.1045	(T)11	11	802	812	GGTTGCCTTCCATCAGAGCA	60.323	20	ACCCAAATTTTATTCAAACAAGATTGT	57.374	27	164
Cluster-14171.1046	(T)12	12	692	703	CAGCGGCGGAGGTTTAAAAA	59.406	20	TCCAACATCCTTAATGCCACA	57.552	21	218
Cluster-14171.1047	(GCA)5	15	81	95	TTAGGGGACAGTTCCTCACT	57.284	20	ATGGCTGGCTGGCTAACTTT	59.96	20	205
Cluster-14171.1047	(T)13agtattctagatatggagttacagaggaat(GAA)5	58	2350	2407	CCAAAGCCGCCTTCAAATCC	60.109	20	CAGCACCATTTCCCTCCCAT	60.033	20	242
Cluster-14171.11472	(CAG)7	21	3708	3728	AATCCAGCGACCAGGAATGG	60.107	20	CCCACTGGAGGAGGTGAAAC	59.963	20	225
Cluster-14171.11471	(A)10	10	135	144	GCCAGAATAGTTAAGCACCACC	59.317	22	TGGAGGTGGAGAGTGATGGT	59.883	20	234
Cluster-14171.29231	(A)16	16	147	162	TTCACTTGGCCAAATAAACAGAA	57.139	23	CGCAACATTTGGACACGTGT	59.971	20	248
Cluster-18698.0	(CCT)5	15	192	206	GAGGAAGTTGCTGCACTTGC	60.04	20	ATCAACGAGCACACGTCCAA	60.25	20	225
Cluster-14171.19453	(A)11	11	732	742	CTCTGGACCAAGATGCCTGT	59.383	20	AGGCGCCTACTTTCAATGCT	60.035	20	240
Cluster-14171.28592	(A)14	14	657	670	TGCTTGGTTTTGACTTGGCAC	60.135	21	GCTGGCCAGATTCAGGTTCA	60.323	20	258
Cluster-14171.28592	(ATC)5	15	4413	4427	AGCAAGCTCAATTTCAACAGCT	59.373	22	GGCCTCTCTGCACCAAAGAA	60.251	20	278
Cluster-14171.28598	(A)10	10	1530	1539	ATCCTCCCACATGGTACGGA	60.032	20	GGAGCAGCAGGATTTGGGAT	60.106	20	165
Cluster-25581.0	(GGC)5	15	115	129	CTCCTAGTATCAGCCGTCGC	59.761	20	TTTGAACCTCCACCACCACC	60.106	20	113
Cluster-14171.15881	(CTG)5	15	849	863	TCCAAGAACAATGGCTGCCA	60.179	20	CATTTTCGAAGCCACGCCAA	60.04	20	112
Cluster-14171.8677	(T)10aa(T)11	23	359	381	TGGGTGAAAAAGTTGGATGTGG	59.302	22	TGCTTAATCAAAAGTTGCAAAACCC	59.704	25	247
Cluster-14171.19457	(T)12	12	548	559	GGGCTGGTGTGAAAGCTAGT	59.963	20	TCGTCAGACACTCAGACTCA	57.744	20	271
Cluster-14171.19457	(AT)6cgtaaagatttttttacgttctcaatgcaacatgacgattgttcttaattttcgtgttaaaaaata(AT)6	90	772	861	TTGGTGTGCTACATTTGATTTGA	57.219	23	TTCCTTTGTTTGATATAGAAAAGTCCT	57.192	27	205
Cluster-14171.17135	(TCT)6	18	2286	2303	GAGGATCCGATGCAGGGAAG	59.965	20	TGGAGTTGCAAGGTTCATCC	58.09	20	220
Cluster-14171.17132	(A)13	13	4660	4672	GGCCACCATTTTCTACCACC	58.817	20	AGCCGCTATGCCATCCTTTT	60.107	20	280
Cluster-35217.2	(T)10	10	272	281	TTTGCACCTGGACCTCCAAA	59.74	20	TCCATTCAAACAAAACTAAATAGCGT	58.346	26	264
Cluster-35217.0	(A)12tggtctagtttgatttggtacagattttaagaaaat(A)10	58	1200	1257	ACCGTTCTCTCTTAACGTGTCT	59.117	22	TGGCAGAATGTTATTCTCTCCGT	59.802	23	242
Cluster-9284.0	(GGC)6	18	296	313	CAGGACAAGCTGGGCAAGTA	59.963	20	CTCACCAGCACCACGTACTT	59.966	20	194
Cluster-14171.3372	(T)13	13	382	394	TCACCTTCTTTGGCCCAACC	60.469	20	TCCTTTTTGAGGCCTGCTCC	60.251	20	237
Cluster-14171.3378	(A)16	16	124	139	AGAGATGCCATGACTCAGCT	58.502	20	CCTCTTCAATCTGCGAGGGT	59.461	20	264
Cluster-25347.0	(TCA)6	18	89	106	CCTCAGCAGCCTTCTTCTCC	60.108	20	TCCGCTGTTTTTGGAGAGGG	60.251	20	148
Cluster-23523.0	(A)11	11	666	676	GGTGCCCTAGGAATCCACAC	60.107	20	AGTCGACTTAATTGGCAATCTATAAGA	58.578	27	183
Cluster-14171.34024	(CA)9	18	121	138	ACTCCATCTTCAACTTCTTCAACC	58.933	24	TGGAGTCTTTCATCGTGCAAC	58.857	21	264
Cluster-14171.34024	(A)11	11	340	350	GTTGCACGATGAAAGACTCCA	58.857	21	TGAGTTACACAGTGCATTTTGC	58.036	22	208
Cluster-21869.0	(T)10	10	243	252	TTCCAGGGCTTGAGCAAGAG	59.963	20	AACCTGGGTTGCAATGTTCT	57.913	20	174
Cluster-14171.25167	(T)10	10	3438	3447	ACAAGCTCAAGTGTCCCCAA	59.449	20	TGTGATTTGGCGTCTTCCGA	59.966	20	247
Cluster-22910.0	(T)10	10	789	798	ACGAAGTGGCAGAGGAAGTG	59.966	20	GCACAATGCAAGGGTGTGTT	59.895	20	140
Cluster-14171.16268	(AT)21	42	2260	2301	TGATGCTGCTCTCCTACAAGG	59.516	21	TATTGGCACATCGCGATCCA	59.894	20	190
Cluster-14171.16268	(A)11	11	3975	3985	TGGGTTCAAATCCTGCTGCA	60.179	20	AAAGACAAAGTGCGCCGATG	59.762	20	273
Cluster-14171.16263	(T)11	11	4684	4694	AGTCCGACTTAGACGACCCA	59.963	20	TGAGCTTCAGTCAATCCTGGT	59.019	21	222
Cluster-14171.16263	(T)10	10	5109	5118	AGTAGCCACATCAACCACCT	58.638	20	TCCCAAGTGTTAGTTGGAGCA	59.228	21	229
Cluster-14171.16267	(T)10ctttttttaggaggggctgtctttttgtttagttgcttttttcaaggcatgggtttgtgaagaaaggg(A)10	88	2020	2107	AGGACAAGTTTGATGATGTTCCA	58.271	23	TGGGTGAGCAACTCAAAGCA	60.107	20	263
Cluster-14171.16264	(ATC)7	21	1260	1280	ATGGGAGGCGAGCAAAGAAA	59.962	20	CCACAGCTTCCCCATCCAAT	60.033	20	170
Cluster-14171.9985	(T)12	12	614	625	GGGAAAAGCCGCATGTTAGC	60.179	20	GGCGTGCCACAAAAGGATTT	59.967	20	235
Cluster-14171.9985	(T)11	11	1010	1020	CATCCTTTGCCACTCGAGCT	60.392	20	AGGTTGGGTTACAGCTTCACA	59.507	21	260
Cluster-14171.9981	(T)11	11	1335	1345	GAGCTTTCCCCTTGTCCCAT	59.667	20	TCGCCCATCAGACAAAGCAT	60.035	20	229
Cluster-14171.39356	(T)11	11	2377	2387	TTGACTCGCTTCCCTCTCCT	60.252	20	ATCATTCTCTCCCCCACCCA	59.954	20	197
Cluster-14171.13167	(T)10	10	107	116	CCCCTTGTAACTAGTTCACTCA	57.115	22	ACACTCCATGTTCCTTTGGCA	60.134	21	191
Cluster-1211.0	(CCG)5	15	213	227	TGATTGTGGTTGTGGTTGTTGA	58.908	22	GTATCAGTTGGTCCGGCGAA	60.109	20	222
Cluster-32206.0	(A)13	13	136	148	TGACAAGTGTTTGAAGGACAATGA	59.053	24	CACCTGCAAAGTTCCGCAAA	59.898	20	110
Cluster-28237.0	(TGG)5	15	260	274	TGGCAGAGGAAATGGAAATGC	59.173	21	ACAAATCTCCTCCCCCTCCA	59.879	20	276
Cluster-14171.35863	(T)11	11	33	43	GTGATCCGAGGGAAGAAGGT	58.804	20	TTGTCCAACCCCAACAGGTC	60.106	20	135
Cluster-14171.19204	(A)10	10	784	793	TGGCAAGAAGCTGCAAAACC	59.895	20	TGGGAGGCCATGCTGTTAAG	60.034	20	154
Cluster-14171.19204	(GTT)7	21	1709	1729	TGTTGCTTGGGATTGAGGCA	60.179	20	ACGAGGTAAGAATGATAGAGGGA	57.937	23	146
Cluster-14171.19207	(T)10	10	1492	1501	ACCAAGTCAATAGGAGCCAAGT	59.355	22	TGTACGACTAGGTAGGTGTTCA	57.98	22	127
Cluster-14171.19200	(A)10taattgagaa(T)10	30	1120	1149	TGGGTCCATTCTCAATGAGCC	60.064	21	TGTGCTGCACAAGGCTCA	59.807	18	196
Cluster-14171.19201	(GT)7	14	1945	1958	TGCCACATAAAATGGGACGGA	59.995	21	GCAAGCCTGGAAATGTTGCA	59.966	20	179
Cluster-14171.35278	(TCA)5	15	294	308	TCAACATCCTTTGAGGGCCA	59.223	20	TGATGGTGAAGTTCAGCCAA	57.345	20	216
Cluster-14171.37700	(T)11	11	253	263	AGCAGTCAGGTGTGCTTGAA	59.819	20	GCCTCGCAAACATGGCAATA	59.545	20	279
Cluster-34064.0	(AAG)5	15	76	90	TGGGTCTTGGAGGAACTTTGG	59.855	21	GCTCACAGCCATCACAATCC	59.263	20	129
Cluster-31313.0	(T)10	10	302	311	AAAGGGCTGCTTGTTTTGGC	60.179	20	AGAGCCCACGTCAATGAAGG	60.036	20	148
Cluster-4766.0	(AG)6ggttctctattgcggtagctagcggcgccgcctccccccaactac(CTG)7	78	32	109	GCAACAGGCTACTCTACTTACA	57.548	22	TCATGTGAGAGGAGAGCGGA	60.034	20	150
Cluster-4766.1	(CAG)6	18	535	552	TTCGCCTCCACTTTCTCCAC	59.965	20	CCAAGAACAGCGAGCCCG	61.121	18	244
Cluster-14171.18550	(T)15	15	199	213	AGCAACAGCAATGGCCAATG	60.037	20	TTGATGCATTCGTCGCAGTG	59.557	20	178
Cluster-14171.18555	(TC)6	12	92	103	ACTCTACTTAGTTTTAAGCGCAACT	58.778	25	ACAGAGTAGAGCAGCGAGGA	60.035	20	197
Cluster-14171.18554	(T)14	14	1680	1693	TGTCGACCATAGCAGAGCTG	59.543	20	ATGCTGGTATGGGTGTTGGT	59.296	20	253
Cluster-14171.18558	(A)17	17	175	191	TTAAAACCGCATGCCACTGG	59.399	20	ACTCTTCCGCCGATTGACAG	60.109	20	258
Cluster-19001.0	(A)10	10	281	290	TCCCCACACAATTTTGCCCT	60.105	20	TGGAGTGAGTTCATGTGGGT	58.566	20	184
Cluster-14171.35273	(CTT)5	15	405	419	TCACAAAACTCCATTTTACTGCA	57.156	23	AGGGGTTTTGGATTGGGCAT	59.881	20	179
Cluster-25518.0	(A)10	10	97	106	GACCCTGTGAAGAGTGGTGG	59.965	20	CCAGAGTGCGAATCGGAGTT	60.109	20	110
Cluster-16019.0	(T)13	13	357	369	CATTGCCTCCTCCTCGAATCA	59.86	21	TCAACCCCAACCCATCTTCA	58.846	20	249
Cluster-14171.36079	(TAT)5	15	237	251	TGAGAACCCCACACGTATGAC	59.726	21	ACTTCCTTTTATGTCCAGCCA	57.193	21	150
Cluster-14171.36079	(T)12	12	796	807	CCATTTGTCGGCAACAATGGA	59.728	21	GGGGGCCATTTTATTATTAGCTGG	59.777	24	251
Cluster-18511.0	(AC)7	14	75	88	TAGAGTTCCAATCCACGCGC	60.46	20	TGTGCTGTCGCGTGATGTTA	60.319	20	100
Cluster-14171.23812	(T)10	10	138	147	TGGTGCATACAACAGAGCCT	59.308	20	CAGAGCATGGCATCCCTCAT	59.889	20	258
Cluster-14171.23812	(GGT)5	15	582	596	ACTTCCTTGCGCACAATCCT	60.251	20	GCCAAGCCGTTGATAATGCA	59.545	20	273
Cluster-14171.36077	(T)12	12	1632	1643	CGAGCATGTGGCCTAATGGT	60.464	20	GCTGGCCTCACCTAATTCCA	59.744	20	165
Cluster-14171.33946	(TTC)5	15	3688	3702	TGGACTCCCCTCTCTTCCTG	59.958	20	GGGATTTGGGATTACAGGCG	58.681	20	210
Cluster-14171.23918	(T)14	14	1833	1846	TGCCTCACATGTTTTCTGCA	58.31	20	AGTGAAATCCCCACTCGCAG	60.036	20	238
Cluster-14171.9156	(A)10	10	162	171	AAAGTTGGCTCGGACACCAA	60.107	20	ACAGCATGTGACAAAACCCA	58.226	20	247
Cluster-33520.0	(TC)8	16	29	44	CCGTCCCTTTTTCAATCCTTGT	59.109	22	TCATTGAGCCATGTTTGATTGCT	59.488	23	127
Cluster-33520.0	(T)12	12	1148	1159	CATGTTGGGGGCCATTTTGG	60.035	20	TGTCCAATAATCATAACAACTAGCTTT	57.539	27	191
Cluster-30691.0	(T)16gggtgtttcagtgggtgtatgtgtaccaggtgagtggtttttctttttctttcttctgatctctc(GT)8	97	238	334	ACCGCAAAGACAAACCTCCA	60.107	20	CCCACTCCCATAAACTCACTCC	60.093	22	238
Cluster-22644.0	(A)12	12	261	272	CCCAGAGGGTAGGTCCAGTA	59.365	20	ACTCAACACCCACTTCTCCA	58.493	20	260
Cluster-7867.0	(ACA)8	24	65	88	AGCAACAGCCTCCAATCCAA	59.887	20	ACCAGCACGACACCATTGAA	60.179	20	175
Cluster-14171.14329	(GCA)5	15	2048	2062	GCCGTACTGAAAAGCTGAAGC	60.136	21	TCACCCGTGACTCTTTCTGC	59.966	20	141
Cluster-14171.14329	(A)11	11	4250	4260	TGAATCGTAAAGGGTTTCAATACTTGA	59.338	27	AGAGAGACGTAAAGTTAGAGGCT	58.408	23	212
Cluster-14171.14324	(T)11	11	449	459	CTCATCCCACCACCCACAAA	59.888	20	TGGAACAACATCCCAAACAAGA	58.363	22	270
Cluster-22243.0	(T)12	12	830	841	ATCCACTTGGTGATGGTGGC	60.324	20	GTGTCTGGTTGAAACTTCGTCG	60.034	22	210
Cluster-22243.0	(A)11	11	1487	1497	TCAAAACAAGAGCTAAAGGTTGTCA	59.35	25	ACCCAACCCCCTCATGTTTT	59.434	20	224
Cluster-14171.31935	(A)11	11	1589	1599	TTTTGATGTCACACCAACTTGG	57.616	22	AGGCGTTTGGAGCACAGATT	60.251	20	275
Cluster-14171.31936	(TA)6	12	30	41	CAGATCCAGCGCCACTTTGA	60.675	20	GCTTCCTCCGTACCCTCCTA	60.106	20	126
Cluster-14171.31930	(T)10	10	2425	2434	ACGAGGGTCTTCTGCAAACA	59.532	20	TCTGCTCCACATGACTAATGGT	59.16	22	253
Cluster-28128.0	(ACC)5	15	334	348	TCGTCCAGCCCTTTCTTTCC	59.964	20	GACTCATCGAGGAGGGCATG	59.967	20	156
Cluster-14171.17677	(T)11	11	3641	3651	GCTACTCGCTCCGTCTCATT	59.617	20	TGAACCGTCCCATTGACACC	60.251	20	259
Cluster-14171.17676	(T)11	11	29	39	GTCCTCTCATTCTGCAGTGGA	59.448	21	TGGGTGAAACACAGGAAGCA	59.743	20	181
Cluster-14171.17679	(A)10	10	1440	1449	TCCTGTTGGCCATGTTTCCT	59.518	20	TCTGATGCTTAGGTTGGGCA	59.009	20	197
Cluster-13599.0	(ATA)5	15	659	673	AAAGTGAACCTGTCGTCGCT	59.896	20	GCGTTGTTTTCATTCTCATCGC	59.41	22	211
Cluster-8584.0	(A)12	12	56	67	TGTAGTTTTATACATATGCAAGGAAGG	57.663	27	TGAAGTCTGAGGCGCCTTTT	59.891	20	230
Cluster-5657.0	(CTC)6	18	226	243	CTCATCCTCCTCGTCATCGC	60.04	20	CCAAGCAAGATCTGGAGCCA	60.035	20	249
Cluster-14171.34344	(A)12	12	235	246	CTTCAAGGCCTCCTCCATCC	59.818	20	TCCTAGGTCTACTGCCTTGCT	59.993	21	214
Cluster-14171.34347	(T)10	10	366	375	AGTGTAGCTGATGAGTGCTTT	57.308	21	GCGGCAAGCTTTACTATGTCT	58.719	21	242
Cluster-14171.24977	(AAG)5	15	1974	1988	TGGAGCAGCTTCTATTGCCT	59.085	20	GAGTAAAGGAGCAGACGCGA	59.829	20	189
Cluster-14171.442	(C)10	10	649	658	GAGCCCTTCCTTTCTGCCAT	60.034	20	GAATCATCCGTGAACGTGCG	59.975	20	216
Cluster-14171.441	(T)17	17	1138	1154	TCATGAAGATAGACATTGCAGACA	58.019	24	ACAGAATGAAATTCTCTATCTCGGC	59.011	25	213
Cluster-14171.38570	(TA)6	12	669	680	AGTGTGGTGTGGCAGTGAAT	59.817	20	TGCTGGTACTCGATTGGAAGAG	59.834	22	134
Cluster-543.0	(T)10	10	316	325	ACTGTCAAGGGCAAAGCTGA	59.817	20	TCGCAAACTTCTGTCTGTGGT	60.135	21	215
Cluster-30489.0	(T)13	13	426	438	GATCTCTCCTGACTGTCGCG	59.971	20	TGCCACAAGAAGTCATTTCACG	59.71	22	266
Cluster-34583.0	(TA)7	14	1526	1539	CTTCGCGAATGTTCCTTGGC	60.179	20	AGTTGTCCTGAAGCACACCC	60.179	20	258
Cluster-23956.0	(T)11	11	371	381	CCAAAGAAGCTGTAAGGGGGT	59.924	21	GGCTGATGACTGAAAGGGCT	60.035	20	275
Cluster-14171.32156	(GA)6	12	421	432	GGGGAGACAGAAAAGAGGGC	60.035	20	GCCGGTAAGAACCCACAAGA	59.964	20	204
Cluster-14171.22989	(A)11	11	1151	1161	CCCAGCAGGAAGAAGGGAAA	59.594	20	ATAGGACCCGTTTGCACCTG	60.035	20	139
Cluster-14171.22986	(TG)7	14	5975	5988	TCAGTAACATGGCGAGCACC	60.391	20	CGCGTTTCTCCATACCTTCTCT	60.159	22	147
Cluster-20625.0	(ACA)5	15	548	562	CTACAACGACGACGACGACA	60.111	20	TCCCTGGTCGTACAGAGGAG	60.034	20	256
Cluster-20625.0	(AAC)6	18	892	909	AGCAGATCATCCAGGGGCTA	60.105	20	AACTCATCGGGTTCCTCCTG	59.095	20	131
Cluster-14171.26608	(AC)6c(A)11(G)12	36	224	259	GTCCCAACCACGTTGAGCTA	59.966	20	TGTGTGCAATAGGGGTTGGT	59.519	20	249
Cluster-14171.6013	(A)10	10	1491	1500	TCCGGAAACCATCGTCTCAA	59.029	20	CGTCCTATGTGTATTTTGCCACG	60.242	23	263
Cluster-14171.6013	(AT)8	16	2851	2866	AACATGTCGACCCACTCCTG	59.678	20	ACTTTGGACCAACAAAAATAGATATGA	57.692	27	164
Cluster-14171.5232	(AT)6	12	81	92	AGAGCTAGAAATCCAGATACAAATCCA	59.928	27	TTTTGGAGGCAGAGCTAGCA	59.308	20	124
Cluster-31186.0	(TTAA)5	20	454	473	ATTTCCTGACAGCCCTGGTG	59.961	20	ATTTGTTGCTCGTTCACCGC	60.04	20	251
Cluster-14171.32582	(T)10	10	305	314	TGTATACCACCCCCAGCTCA	59.957	20	CACCCATCCTCCGCTTTCAA	60.322	20	206
Cluster-14171.14684	(TA)9	18	416	433	GTTTGAAGCCTGTCCTGGGT	60.179	20	GGACAGACAATCCAGGGCAT	59.743	20	133
Cluster-14171.14684	(CAT)6	18	1388	1405	GTCGGTTCATCATGCCATGC	59.97	20	AAGGAAGTAGTGGCCTTGCA	59.229	20	216
Cluster-14171.24487	(TGT)8	24	4088	4111	AGTCTCTGCCTCCCTTATGT	57.441	20	TGGGAAAAGACAGTGTAAAGGGA	59.54	23	183
Cluster-14171.20608	(T)10	10	1392	1401	TGGTAGCTTCTTGGTTGTGTGA	59.828	22	GCCATAGGGGGTGAGAGTAC	58.951	20	267
Cluster-14171.20608	(A)10	10	2020	2029	TTTTTGGAGGTGGCCAGCAT	60.472	20	TGTCTTATGCTACTATGTTTTGGTGT	58.835	26	278
Cluster-14171.20600	(TG)8	16	535	550	ACCAATTCCAAACGCATGAGC	60.068	21	GCAGAACTTAGAGCTATAGGATTTGG	59.351	26	205
Cluster-28388.0	(T)11	11	253	263	CGCGTGGCTAAAAGTCAACC	60.11	20	TGCCGTAGAAGCTGACATCA	59.105	20	147
Cluster-14171.24116	(A)12	12	870	881	GAGCACAAGAGGTTTGCAACT	59.322	21	TTTGCCTCACTTGTTCACTCT	57.718	21	274
Cluster-14171.24113	(A)10	10	1459	1468	GACCCTCAACTTAACCGCTCA	59.998	21	GTTCCAATGCATAGAGGTTGCA	59.245	22	151
Cluster-14171.24113	(A)13	13	5478	5490	CGCAGCACAACTTGTACCAC	60.041	20	TCCTGATTTCCTTCCCACACT	58.652	21	120
Cluster-14171.36801	(TGT)5	15	58	72	CCACTTGTGGAATTTCACTGGG	59.703	22	TGCTGTAGAACAAGTCCGGT	58.955	20	115
Cluster-14171.31670	(T)10	10	144	153	TGCTGGTTTGTGTGTTCTGTG	59.528	21	ACCTACCTGTATGAAATGGGCT	58.877	22	136
Cluster-14171.31670	(A)16	16	1229	1244	TTGGAGATGTACGACTCAGTTT	57.133	22	TCAAACTATTCTTTCGTGGTGCA	58.869	23	269
Cluster-2455.0	(TGG)6	18	103	120	ATACGGTCTCTTTGCCGTGG	60.108	20	ATGGGCGGGTTTCATGGAAT	60.032	20	134
Cluster-14171.31054	(GAG)5	15	236	250	GGTGGCGTGTATGTTGGAGA	60.037	20	CCGCACCTTGGTAGCACATA	60.108	20	225
Cluster-31927.0	(TAA)5	15	210	224	CCCCTTCTTCTAGTCCATCACC	59.564	22	CCTCCAAGAATAACTCCACCTCC	60.118	23	244
Cluster-14171.28038	(T)11	11	2774	2784	GCAGTGGAAGTCTCTCCAACA	59.929	21	TGGTAACAGCGAATGAAACATGT	59.182	23	278
Cluster-14171.22433	(A)10	10	210	219	AACCTCACACTCCGCAGATG	60.037	20	GAGCCCACTGAAGGTTCCTC	60.036	20	214
Cluster-14171.36707	(A)12	12	1765	1776	CCAGCAGCATAGCCTCTACC	59.965	20	ATCGAGCCAATTACGCCACT	59.822	20	164
Cluster-14171.10858	(A)10	10	338	347	CCAATGCAGCACACGTCAAA	59.969	20	GCCCTCAGGAGCTTCAAGTT	59.963	20	184
Cluster-14171.10858	(T)10	10	4981	4990	TCTCAAGCACGCCGTTATGT	60.038	20	TTTACCCCTGGGAGGAGGAC	60.253	20	226
Cluster-14171.28031	(T)11	11	3104	3114	ACACAGACCCACAAACCAGA	59.084	20	CCAACAATTTGAGACCAAAACTGA	58.341	24	280
Cluster-14171.28031	(TA)6	12	3289	3300	TGGTCTCAAATTGTTGGGAGT	57.407	21	CCATCTTCTACCCTCTTACCAGC	59.93	23	274
Cluster-14171.13368	(T)10	10	1454	1463	TCTGATGTTGCTCAGCCTGA	59.021	20	ACCAGCCACAATAGCATAGGT	59.154	21	265
Cluster-14171.13364	(T)10	10	894	903	GATACAGCACATGCAGCAGC	59.971	20	GCACTGCCACACATTCCAAA	59.611	20	260
Cluster-14171.13364	(A)10	10	2890	2899	AGACATCAAGTAGGTTTTGGACA	57.695	23	AGGCGATTTTGCACTTTTTCA	57.549	21	175
Cluster-14171.13364	(T)23	23	3657	3679	CAGGGGCTCCAAGCTAATCC	60.179	20	ATCCCCCGCTAATTCCACTT	58.777	20	102
Cluster-9090.0	(A)14taattatgaataacgaatttaattttttctcaattcg(A)10tgca(T)15	80	150	229	GCTTGCCGAATGGGTTCAAA	59.683	20	GTCAAGCTGCGAGTGATCCT	60.108	20	268
Cluster-14171.25644	(A)13tttcaaaaaaatgttcttttcaaaaaagattcctatagttgacttcatt(A)10	72	2449	2520	TAGGCCTTAACCATGCAGCC	60.107	20	GCCATCCATCGTCCCTCAAA	60.107	20	195
Cluster-9940.0	(A)13	13	937	949	GCATAAACTTCCCTCAGCGC	59.621	20	CAAGTACTGGGGATCAACGCT	60.066	21	253
Cluster-9940.0	(T)12	12	1197	1208	CCCCAGTACTTGGTGAGACC	59.386	20	TGGTTATAAGTTATAAGTAGATGGCGA	57.919	27	214
Cluster-14171.29771	(A)10	10	611	620	TCCTGGCATTCCATTCCACT	58.998	20	GCAAAAAGTGACTCCCATACGA	58.929	22	218
Cluster-14171.29771	(A)12	12	755	766	TCGTATGGGAGTCACTTTTTGC	58.929	22	CCGTAACTTCCTTGGCGAGA	59.754	20	246
Cluster-14171.18036	(AT)7	14	204	217	TGAGGCTTTGGTTCAAGGCT	59.814	20	AGGAGGTATGGATGGCAGGT	60.03	20	261
Cluster-6033.0	(A)11	11	137	147	GCAGGACAAGTTTGTGGCAG	59.969	20	GTGGTCAAGCTTTGGGCAAG	59.967	20	180
Cluster-14171.11214	(GCT)5	15	1259	1273	TGCAATCAAGCCACCAAAGC	59.966	20	TTCTGGTAACCGGGAGCAAC	59.964	20	258
Cluster-14171.11214	(A)12	12	1677	1688	CCTTTCTTTGTCGCGCAACA	59.971	20	ACAAACACACCTCAGCACCA	60.035	20	206
Cluster-14171.11212	(A)10	10	367	376	GGCGGTAGTGATCAAAGTTGC	59.869	21	GCTGAGCCTGCTACCATGAA	60.108	20	248
Cluster-14171.11219	(A)11	11	838	848	TGACAGCCACATGCCTTGAA	60.179	20	TTGCTTCCTGGTTTTGTCCA	57.848	20	168
Cluster-14171.11218	(A)11	11	240	250	AATTTAGTCGGGGCTCCACG	60.108	20	AGTGATTCGATTGCTGATGAAGA	58.237	23	223
Cluster-30189.0	(A)13	13	37	49	CCCAAAATCAGAGAGAAAAGAAAAGGA	59.985	27	CCAATTCCGGCCTCATCACT	60.107	20	247
Cluster-14171.22519	(A)10	10	4592	4601	TGCATGGCAAATGAAGTGGC	60.037	20	TGGGCACTATTTTCTTCACTACTCA	59.987	25	142
Cluster-14171.14314	(A)16	16	215	230	GATCCCGTCGTTCTCTCACG	60.248	20	GCCGACTTCATGAGAGGACA	59.467	20	205
Cluster-14171.14314	(A)11	11	1590	1600	ACGTTGCCAAACAGTAAACCA	58.907	21	ACTGGTGCTGGTGATGCATT	60.251	20	195
Cluster-14171.19042	(A)11	11	633	643	TGAGTTTAGTCGTTGAAGCGGT	60.224	22	AATCACGGCCATGTTTTCGT	58.756	20	196
Cluster-14171.19043	(A)11	11	130	140	AATTACTGCTGCTACCTCCAG	57.45	21	AGCAACCAAAGTACCTCTGGA	58.945	21	197
Cluster-14171.19043	(AG)7	14	3632	3645	AGACATCTCCCTTCTCCCCC	60.031	20	CGTGTCCACAGCCCAAATCT	60.606	20	229
Cluster-8075.0	(A)11	11	566	576	TACAGGCTCGAACTTGGCAC	60.32	20	CCGCACCAGACCATCATCAA	60.393	20	249
Cluster-18074.0	(AG)7acagagacagagacagagagaatgaaacagacagacagagagagacagtgagaaacagacagaaagagagggagacagagagaaacagacagggaggggg(GA)11	136	55	190	GGACAGGCAGAGAAGGAGAG	59.177	20	TCTCTCTGTCTCTCCCTCCC	59.077	20	217
Cluster-3066.0	(TA)8	16	452	467	AGCGTGTAGAATGGTTGCCA	59.964	20	TGAGTAACTGGTAGGCAGATCTG	59.298	23	196
Cluster-14171.18792	(TGG)5	15	759	773	ACCAGCCTTGCAAGTCACTT	60.107	20	CCCCACCACCACCAGTTAAG	60.251	20	260
Cluster-14171.18799	(T)10	10	921	930	ATAGACGGTGGAGCAACCTC	59.175	20	TAGGGACACTGCTCTTGTGC	59.678	20	256
Cluster-14171.18798	(A)13	13	2813	2825	TGACAAACCCATCCGGATTCT	59.367	21	CATCCGCAGCACATGTTGTC	60.179	20	172
Cluster-14171.12546	(T)12	12	416	427	TGCGTTCAACGTGGAGTAAA	58.063	20	TTGTCCTCAAGAACCTTCTGAA	57.229	22	260
Cluster-14171.12545	(A)10	10	2940	2949	CCCCATCCTAACCAAACCACA	59.924	21	AGGTGGGCAGAAGAGTCAAT	58.634	20	182
Cluster-14171.12545	(A)11	11	3213	3223	ATTGACTCTTCTGCCCACCT	58.634	20	ACATGCGCGGGAATAATCTT	58.033	20	254
Cluster-14171.31065	(A)10	10	94	103	AAACAAACTTTTCGAACTTTCATTGA	57.472	26	AGTCACTTTTGCCACCTCCA	59.449	20	274
Cluster-14171.31065	(T)11	11	1978	1988	CATTGTCTCCTTCCCTGGCA	59.671	20	CACTTTCTCTAAGCACTTAAATTTGCA	59.138	27	252
Cluster-14171.19518	(A)10	10	253	262	CCGGACATTTGCTTTGTGTGT	59.933	21	GACGACTCAAGGCACATGGA	60.037	20	197
Cluster-14171.15016	(A)11	11	198	208	TGACGGAGACATTGAGGCAG	59.753	20	TATCCGGCTTATCCAACGCC	59.966	20	131
Cluster-14171.15010	(T)11	11	136	146	ACGCTCCTCCATTAGTCACAC	59.795	21	TCCTCCCAAGTGAATCCACAC	59.649	21	262
Cluster-14171.15012	(AGA)5	15	51	65	AGTGTAGATAGTGTTTTGGGGGA	58.827	23	GGTGAGTTCCGCAGTAGACG	60.456	20	163
Cluster-14171.15018	(A)15	15	1898	1912	AGCCACTTTTACAGCTGCAA	58.309	20	CGTGATCTGTGCACGGTCTA	59.83	20	251
Cluster-17667.0	(A)12	12	302	313	GCAGCTTGCTTCAACTGTCC	60.04	20	TGGTGACGAAAAAGAAACTGGTG	59.872	23	175
Cluster-27405.0	(GAT)5agtggggacaag(GAC)6	45	227	271	CGTTTGGCAAGAAAGCAGCT	59.969	20	TCTTGTTGCCGTCATCGTCA	59.967	20	270
Cluster-14171.4629	(T)10	10	1080	1089	GCCCGTAATGGAAGAAAACGA	58.922	21	TGCATTTTCAGCACAACTTGTCA	60.119	23	258
Cluster-14171.4624	(AAG)5	15	965	979	CCGGTTGGTCGCTTTCTACT	60.038	20	ACACTGTCCCAAGCATTCCA	59.522	20	270
Cluster-30173.1	(GAT)5	15	162	176	AGGGAGAGGAGAGGAGAGGA	59.953	20	ACCACCAATTCCACATCGCT	59.962	20	224
Cluster-30173.1	(TGA)7	21	1079	1099	GTTGTGTCACCAAACTGGCC	59.898	20	TGGAGCTGACTTTTGTTTGGAG	59.048	22	162
Cluster-14171.23399	(A)12	12	3697	3708	TCCGGACAACTTGCATAGGA	58.728	20	TCCCACCCTCCTAGAACTCG	60.033	20	197
Cluster-14171.23399	(TTC)9	27	6253	6279	TCAAGTTCTTTGGGAAGGGTGA	59.488	22	GCTCCCAAAAGCCAAAATCCC	60.339	21	188
Cluster-14171.23398	(A)10	10	2370	2379	TGTTTCGGGAGCAAATGCAT	58.744	20	TATGGTGAGTGAGGTGGCAC	59.387	20	280
Cluster-14171.23398	(T)10	10	3259	3268	CCAAATCCCAGCCAGAAGGA	59.667	20	GGACTTCCCCTCGCAAAACT	60.251	20	263
Cluster-14171.23398	(TGT)5	15	4025	4039	CCCCATGAAGGTAGGGATAAGG	59.355	22	TGTCCATTGATTGGGACGGA	59.012	20	270
Cluster-14171.23391	(T)10	10	87	96	TGACTAAAACTGAACCAACGAGG	58.876	23	CACTGAGTGCAAAAGGTGGC	59.969	20	189
Cluster-7959.0	(A)10	10	150	159	AGCAAAAGTCAACCCAATCAC	57.267	21	ACGTGTCGGGATGTTTGGAT	59.676	20	257
Cluster-14171.28413	(AT)8	16	902	917	TCTTCTTCCTGGGGATTTCCT	58.065	21	TTCAAATCCTGCTGCAGCTG	59.114	20	266
Cluster-14171.28415	(A)14	14	643	656	CACGGGGCTGATTCTGGATT	60.107	20	AACCTTTTATTGCCGACGCT	58.47	20	118
Cluster-14171.28417	(T)13	13	34	46	AGCTCCACTTTCCCTCAGGT	60.475	20	CCCAGAACCCCAAATCACTCA	59.925	21	112
Cluster-14171.32378	(TC)12	24	884	907	GAGACTTCAGGGGCATCACC	60.107	20	TCCTCTCTCCTCTTTCTCTCTCT	58.888	23	138
Cluster-23339.0	(A)10	10	648	657	TAGGGCCATCCATCAGGTGA	60.03	20	GCATAGCTGTCACAAAGCGG	59.902	20	279
Cluster-14171.2707	(A)10	10	493	502	TCTGGACCTTGCAATGCACT	59.889	20	AGCGCATTCCTTCCCAGAAA	59.962	20	121
Cluster-14171.17081	(T)11	11	1913	1923	ACTCAAAACTCCCACAACTCCA	59.759	22	ACTGCACATGGTCAGCTCAT	59.673	20	221
Cluster-14171.20559	(AAG)5	15	509	523	CTGAGGAAGAGACCGCGATC	59.97	20	GTCTTCTCAACTGGGGCCTC	60.036	20	274
Cluster-30013.0	(TC)7	14	237	250	GCAGGTCCATTGATAGCATCG	59.197	21	TGAAGGAGAAAGAAAGGAAGATGA	57.56	24	277
Cluster-6866.0	(A)11	11	66	76	GTCCAGTTTCTAAACAGAGATACCA	58.302	25	TGGCTGTTGCGTTCTACTGT	59.894	20	150
Cluster-14171.14657	(T)11	11	1347	1357	AGGATGTTCAGGTTCTACTCGA	58.302	22	CCAAAAGCTGACAAACTTCAAGC	59.447	23	256
Cluster-14171.14657	(A)11	11	1657	1667	AGCATCAATTTAGGTACCCTGGT	59.472	23	TGACTGCGTCACTGTTCTCC	59.968	20	276
Cluster-14171.16659	(T)19	19	2438	2456	AAGTGTGGTGGTGGAGAAGG	59.526	20	TCTCCAAACATCAACATCAACGT	58.866	23	219
Cluster-14171.16656	(AG)6	12	219	230	TTGAGGTTCCGATTGTGGGG	59.962	20	TCTCACGTAGCTCGGGTGTA	60.036	20	255
Cluster-14171.35583	(AG)6	12	115	126	AGTGATGGAGCAAGACTAGTTAAT	57.448	24	TCGCAGACGATTGCATAGCT	59.897	20	148
Cluster-14171.35583	(AT)6	12	575	586	AATGGAAAGGGAGGGAGGGA	59.877	20	TCTCCATCTTCACAGCCTCTC	58.893	21	190
Cluster-14171.21393	(A)11	11	830	840	GGCTGTTTTAAAGGCCGCAA	59.967	20	GGAACCACACCTAATTAAATCCATTCA	59.876	27	214
Cluster-14171.36212	(T)16	16	343	358	GGCAATCTGGGACCCTCAAA	59.96	20	TACCTTGGTCCAAAGGGCAG	59.596	20	242
Cluster-14171.17302	(CTT)5	15	4699	4713	CCGTTCTCCCATTGGCTTCT	60.035	20	TGGCTACCCATCCAGATCCT	59.731	20	196
Cluster-14171.17301	(GA)6	12	84	95	GTCGTATCCGGACTTTTAAATCAGA	58.962	25	ACTGTTGCTTGAGGGCTGAA	59.817	20	270
Cluster-14171.17301	(T)12	12	276	287	GCCTTTTTCAGCCCTCAAGC	60.038	20	GAACAGCGTTATCCCAGGCT	60.108	20	159
Cluster-14171.17300	(T)10	10	3898	3907	CTGATCACTGCCTGTGCCTA	59.461	20	CGAGTGGAACAGCCTATTGGT	60.066	21	263
Cluster-14171.17306	(T)12	12	1490	1501	TGGAACCTGACGTGGGAATG	59.964	20	TCACGCATCTCATTAACCATCA	57.864	22	103
Cluster-35468.0	(A)13(AG)6*aaaacccaggaaaccctttaaacaaattaggaacacaagctaatttccttttattgcaatt(A)11	96	167	262	GCTTATGCCTGAACCCTACCA	59.788	21	TCGAATCACCAAACACGTGT	58.057	20	246
Cluster-32068.0	(A)10	10	2504	2513	GGCTAGATGTCTGCCACGTT	60.108	20	TCATTCTCCATCTACATTTCAAATGCA	59.66	27	189
Cluster-14171.29495	(A)26	26	193	218	ACAGCCTTGTGAGGTACAGT	58.575	20	ACCAGCACTGAAGTCCATCC	59.674	20	233
Cluster-23510.1	(A)10	10	878	887	GGTTTCGGAGCAACCATTCG	59.832	20	TGTGTAAACCTTGAATGGAATCAA	57.032	24	279
Cluster-18534.0	(TTTA)5	20	279	298	CATCTGGGACGGGGATGAAC	60.179	20	CCCCTCCCCCTATTCTCCAA	60.029	20	154
Cluster-14171.16686	(T)12	12	129	140	TCGATGAGAATGGTCCCATGTC	59.897	22	ACTTCATGCCTAGGCCCAAC	60.034	20	142
Cluster-14171.16686	(ATG)6	18	1619	1636	AAGGCCATGCAGCATGAGTT	60.614	20	GCTCTTCAAGTCCATTACTCAAGC	59.906	24	217
Cluster-14171.33327	(A)13	13	112	124	TCACAACAAACATTTATTTCATTCAGT	57.185	27	CGCTTGATTTGACACGATGTGA	59.843	22	280
Cluster-6582.0	(T)10	10	347	356	TAGGGGAAGAAGCCAGACGA	59.959	20	TCACAAGAAAAACACGCACACT	59.514	22	215
Cluster-11749.0	(AT)8agctataaaaaaaa(T)13(A)11	54	54	107	AGTCCTCAAAGTTCATAGACTCACA	59.46	25	GGTGTGGGGGAAAGAAAAAGC	59.93	21	164
Cluster-14171.13930	(T)12	12	736	747	TTAGTTGAGCTCCCATGCGG	60.108	20	GGAAGGTGACACCAAGGAGG	59.963	20	266
Cluster-14171.36602	(A)12	12	228	239	GGGTCTAAGTGCCTTTGGGG	60.323	20	GGGACAGTTTTGCTTGCCAG	59.967	20	235
Cluster-25640.0	(AT)6agg(A)11	26	126	151	ACGTACCCCAAAGATCCCTT	58.335	20	GCCCTTCGTTTTGCAGATCA	59.119	20	261
Cluster-14171.18966	(TCC)5	15	2094	2108	TCAACCACATCCTCATCCGAC	59.793	21	CGGTCAGAGAGTTACACCGG	59.829	20	267
Cluster-14171.18967	(A)11	11	3830	3840	TGCACTAGCTTCCATGCTCA	59.385	20	GGTTGCCCACTTTCAAACCT	58.88	20	276
Cluster-14171.18965	(A)11	11	94	104	CACCATACCCTTGTACACCACA	59.961	22	AGCAGAGAGGCATTGGACAC	60.036	20	237
Cluster-14171.18965	(T)11	11	827	837	GGGCCAGTTATGAGGTTGCT	60.034	20	TGCACTATCTTCCCTGCAGC	60.108	20	178
Cluster-14171.18960	(T)10	10	119	128	CACAGAAAAGAACACCACATCCA	59.368	23	ATAGGGCGGCAGTAGCTTTG	60.179	20	229
Cluster-14171.18968	(TA)11	22	190	211	ACAAGAACAAAGCAACAAGAAAACA	59.011	25	TCCGAGCCAGGCAAATCTTT	59.962	20	253
Cluster-14171.14091	(T)10	10	527	536	TGGTGGCTTTTGTGGGAGTT	60.033	20	CCTTCCTCACAAACAAACACCC	59.899	22	244
Cluster-32986.0	(A)14	14	238	251	GCCACAAGACCTCATCCTCC	60.107	20	GACGATTGATGGGAAAGCGC	59.972	20	119
Cluster-14171.30749	(T)11	11	1241	1251	TGTTCTAGCGTCCGTTCTGT	59.043	20	ACAACAGTAACAACATGCACAGT	59.306	23	169
Cluster-14171.30749	(A)10	10	1369	1378	TGTTCTAGCGTCCGTTCTGT	59.043	20	AGACCATCTCTAAGATCAATGCGA	59.414	24	275
Cluster-14171.32747	(TC)6	12	34	45	GCAGATCCGAGGAGTTTGGG	60.463	20	AAGTGGGGTGTTTTGGGTGT	59.958	20	109
Cluster-14171.38036	(TTC)5	15	366	380	TCTTTCTCCATTGCGACGCT	60.037	20	TGAACAGTTGCACAAGTCGC	59.623	20	188
Cluster-14171.23910	(AC)11	22	109	130	CAGAGGGAGAGGGCTCAAGA	60.325	20	TCTCTCGAGTGTGTTGCGTC	60.04	20	168
Cluster-6244.0	(TA)6	12	222	233	GACAAGTTTGATGTCGATGGGT	58.926	22	GGCACTGGGTCCCATGTTAA	59.961	20	132
Cluster-14171.20440	(A)10	10	3006	3015	ACCAACACCATTAAAGGCCCA	60.133	21	GGAGAGGTGCACAAAATGGC	59.755	20	220
Cluster-14171.20446	(A)10	10	1283	1292	GGCTTGTGGGGGAAACTACA	59.888	20	CCCCTCTCTCTACCTTTCCCT	59.707	21	140
Cluster-8155.0	(A)12	12	125	136	AGGAACCCAAACATCACCTGT	59.501	21	CGTTACTCGTTTTGGCGCTG	60.45	20	254
Cluster-14171.15192	(A)10	10	1294	1303	ACTGGAAAGCTGCCAAGAAA	57.928	20	AGGCCTTTTGTACCCGACAA	59.525	20	243
Cluster-14171.6476	(T)12	12	549	560	AGTATTTGGTGGCCGGTGTT	59.888	20	CTGCATGCAAGCTGTCCAAT	59.469	20	171
Cluster-14171.31216	(T)13	13	2164	2176	CCCACACACCCAACCTGATT	60.179	20	AGAGGGGAGGAGATCACAGC	60.398	20	195
Cluster-14171.31211	(CA)6	12	42	53	TCCTAACAGCTTCTTGTGCA	57.071	20	ACAAGCCACAGTTTCTGAACT	57.995	21	252
Cluster-14171.28661	(T)10	10	2128	2137	ATTTCCTGGTCACGTGCCAT	59.962	20	GGACTTGGGAGCTCCTAGGA	60.032	20	233
Cluster-34394.0	(T)12	12	174	185	ATCTTGGTGTGCCAGCTTGT	60.179	20	TCAGCAGAATCACAACCCTGT	59.579	21	108
Cluster-14171.5200	(A)10	10	91	100	TTGCATTCAGTGGGTGACGA	59.892	20	AGGAGAAGTGAAAAGCTGTCCA	59.56	22	194
Cluster-14171.36126	(T)10	10	403	412	AGAAAAAGAAGGAAAGCATCGCA	59.43	23	AACCGCGTGCGTAAACAAAT	59.692	20	168
Cluster-14171.27139	(T)10	10	410	419	ACAAGCACTCTGGTTAGTCCC	59.652	21	TCAATGCACCACATCATCAAACA	59.427	23	271
Cluster-12552.0	(AT)6	12	290	301	AACCCGAACCCTTCTTTGGT	59.446	20	CGAAATTAAAACAGAGTCGCCACT	60.084	24	128
Cluster-3288.0	(A)10	10	48	57	CTTCCGTAGTGCTCTCTTTGA	57.422	21	TGCTCAAAGGTAGCACCATGT	59.926	21	199
Cluster-14171.7703	(A)18	18	689	706	GCGACTTCTGCAAATCGGAC	59.905	20	TTTCCAGTGTGGGGTTGCTT	60.033	20	267
Cluster-14171.7703	(T)10	10	1544	1553	GTGGTGAACGGAGAGGCATT	60.322	20	CCCTCCCTTCAAAAACTCCTCA	59.892	22	277
Cluster-14171.7771	(T)11	11	640	650	GCAGGGCCTTGGAAGTTTTG	59.966	20	AGAAGCAGAAGACCGACGAG	59.476	20	256
Cluster-14171.9934	(T)10	10	292	301	CCAATCACTTTGACCGCCAC	59.759	20	CGCAAGAAGACGGACTAAGT	57.651	20	259
Cluster-14171.14518	(TAT)5	15	2638	2652	TATTTCCATCAAGGCGGCGT	60.107	20	CCCACATAAAGCAAAATCCCTATCC	59.989	25	193
Cluster-20195.0	(TC)7	14	561	574	CACCCCAGCTCCAACTATCC	59.819	20	GCGCAGAAGTCGCACAATAA	59.558	20	275
Cluster-14171.36125	(A)10	10	359	368	CTTGCTTCCGAGAGTAACCGA	59.798	21	AACCGCGTGCGTAAACAAAT	59.692	20	181
Cluster-14171.15816	(T)13	13	1862	1874	CCAACCGTAGAAGTCGCAGA	59.757	20	AGCATCCTTCGATTGCAGAGT	59.791	21	227
Cluster-14171.17528	(TCA)16	48	1201	1248	TCACTGCTCCACCACCAATC	59.963	20	ACCACCAACAGCAGATCTCG	60.037	20	165
Cluster-34561.0	(AAG)8	24	102	125	AGGTGGAAGCCATGGATGTG	60.034	20	AATCCGGTTGTCTTGTCGCT	59.965	20	180
Cluster-14171.5969	(ACA)5	15	178	192	ATCAGTGGGCCATTGCATGT	60.325	20	CTACCCTCCCTAGACCCCAC	60.106	20	114
Cluster-14171.25259	(T)12	12	1137	1148	TATTTCCGGTGGGTGGCAAA	59.887	20	CCCAATAATAGAGGGAACACAATATT	57.06	26	252
Cluster-14171.30112	(A)11	11	80	90	AGAGGAACTATGTATTAAGCCATTTGA	58.506	27	AGCTCGGTTGGTTGAGTACG	60.039	20	172
Cluster-14171.2534	(T)11	11	888	898	AGCTGAGCCAGATAGGAAATGT	59.223	22	CAAAAGGGTACACAAGAGTACTATTAA	57.285	27	241
Cluster-14171.2536	(AT)6acacacacacatt(A)10	35	642	676	GCGCACACGTAACCACAAG	60.083	19	GTGACACCGGACCCTTCAAT	59.964	20	153
Cluster-14171.2536	(T)11	11	1341	1351	CCTTGGCACCCTTTGTCCTA	59.596	20	ACCAACAAGTAAACCAGGTATGA	57.687	23	280
Cluster-34160.0	(T)10	10	205	214	TCAGCCATTTGCAGGTCCAT	59.96	20	GCGCAGGTGCCAAAAATACA	60.039	20	240
Cluster-14171.15333	(T)14	14	2009	2022	TCTGTTGGGAATCACTCCTGT	58.661	21	CCAACCTGGTGAGCAGTACT	59.313	20	264
Cluster-14171.21971	(A)10	10	560	569	TGGTCTCGCACTTTGTCCAA	59.821	20	CCTTTCTGATGGCCTGGAGG	60.107	20	257
Cluster-14171.21970	(CAG)5	15	303	317	AAAGCAAAAGCAGCAGCAGG	60.25	20	AAAACCCGACCCGGTAAGTC	59.965	20	172
Cluster-14171.29808	(TG)10	20	1341	1360	ACAGAGGAAGTGGTGAGGGA	59.809	20	CTCAGGTCCCTTCCCTCTCA	59.958	20	262
Cluster-14171.25873	(A)10(AAG)5*	23	204	226	TCTTGTTGCAGCACACTGGT	60.394	20	TAGCTCTTGCATGCACCGAG	60.461	20	250
Cluster-14171.32703	(GCA)5gctccagttttcctccacctttttggactagttccggccactacccaccttcttccagctaattttcataggtctccc(T)11	104	320	423	CTTCCACTTCTTCCCCTGCA	59.598	20	ACCAGGAAAAAGGATACGGATT	57.414	22	279
Cluster-14171.23150	(A)10	10	236	245	CCCCCAACCCTCCAACAAAA	60.399	20	GACACAGCAGAGGACGTGAA	59.968	20	235
Cluster-14171.23153	(T)10	10	112	121	GGAGTTCCGCCCCCTTATTC	60.179	20	TGGAGAAACATGCCAAGATGC	59.179	21	200
Cluster-14171.23153	(A)10	10	801	810	AACGCCTGCACCACTGAATA	59.964	20	GCTGTGAAGGAATTGGATTGGA	58.908	22	254
Cluster-14171.23152	(AG)6	12	3928	3939	GCAACAAAGCAGGAGGAAGC	60.039	20	TTTGCCAGCCTGAAATTGCC	59.965	20	253
Cluster-14171.23155	(AG)12	24	1016	1039	TCATCTTGCAGCGCGAAAAC	60.11	20	AAGAGCGGTGTTGGCAACTA	59.892	20	262
Cluster-14171.23155	(A)11	11	2404	2414	GGTTTGAGGGGGCTTCTGTA	59.303	20	ACCCACCTAACCCTCTCTCC	59.957	20	166
Cluster-14171.28169	(A)13	13	63	75	CGCAAGCTGACACTAATATAAAGT	57.41	24	CTCGGGTTCAGCCATGTCTT	60.036	20	175
Cluster-14171.28160	(T)10	10	166	175	TGCTTGGCTATAGATGGGTAGT	58.413	22	TTTGGGTGGGGCAAAGAGTT	60.032	20	280
Cluster-14171.28163	(T)11	11	34	44	GCGATTCTCACAAACCCCAT	58.536	20	ACCCACAAGTGTTCATGGCA	60.106	20	223
Cluster-14171.6862	(T)10	10	146	155	GCTTGACAAGGCCCTTTCCA	60.828	20	GCACTGATGTTGTTGAAGGCA	59.662	21	266
Cluster-14171.6865	(T)10	10	1858	1867	GGCGGAGATGAAGTTTCGGA	60.108	20	CACTTTCACAGGTGACCGGA	59.894	20	252
Cluster-14171.23848	(A)10	10	185	194	TCCCTCCACAGTGCTGAAAC	59.891	20	GTTGCTGGTGGAAACTTGCC	60.249	20	269
Cluster-14171.23842	(A)15	15	287	301	TCCGACGGATAGATTCGTCA	58.042	20	TGTGTTATTGTTCTTAGCTTGGTGT	59.174	25	277
Cluster-22676.0	(A)10	10	143	152	ACCCAGTCATGAGTGCACTG	59.964	20	GCACACCTTGACTGTCGAGA	59.968	20	246
Cluster-14171.14140	(A)12	12	1089	1100	TGGCCAAGTGTAGAAGCCTG	59.963	20	TGCACTCTCAAAATTCATGGTACT	58.684	24	208
Cluster-14171.15071	(T)13	13	2119	2131	GCTTTCTGCTGCTCTTATCCC	59.054	21	GCATTCCCTTGGAACCCAGA	59.96	20	159
Cluster-10627.0	(CA)6	12	267	278	CTTCTTACGAACCCGGACCC	60.108	20	TCCATCCATCCATCCACCAA	58.394	20	194
Cluster-14171.6134	(TGT)7	21	1646	1666	ATTCTACCCTCCCCAGACCC	60.03	20	GCACGTTGCTATTATCATTTTTAACAC	58.689	27	107
Cluster-14171.6139	(T)10	10	2297	2306	TGCACCACAACTATTTGGGT	57.627	20	ACCTTACCACTAAAAACAAGCATCA	59.169	25	259
Cluster-26268.0	(AC)7	14	732	745	CGTCTACCTTTTCGGACCCC	60.108	20	GCTTGGCATCAGAGGGAGAT	59.527	20	257
Cluster-14171.38271	(A)10ttcaaattttataattttattgtaattcatta(T)15	57	525	581	ATGGACGTGAAATTCCGGCT	60.035	20	CTCGTAAAATTTCGTGAACATTACAA	57.298	26	187
Cluster-14171.21149	(A)14	14	942	955	ACACAAATTTTGCGTCGTTCA	57.862	21	GGGATGGTAACGTAGGCCAG	59.894	20	158
Cluster-14171.28686	(T)10	10	628	637	GGTTCTCGTTGAAGTGAGCG	59.215	20	TGTCTGAACATGTGCTTTAAACCA	59.358	24	238
Cluster-14171.38273	(A)10	10	176	185	CTCCAACATCCGATCCGAGC	60.599	20	TCATGTCAGCTTTTGTTTGGGT	58.97	22	260
Cluster-14171.21142	(T)10	10	186	195	GCTTACGCTAACTTGTTAGCCG	59.971	22	GGCGGAGATGTTATCCTCGG	60.038	20	173
Cluster-14171.21146	(AG)9	18	247	264	AGGCATGTCAATCTCGCCAA	60.035	20	AGCGGATGGATCAGGCAAAA	60.034	20	198
Cluster-14171.19483	(CTT)5	15	906	920	TGAAAATGTCGCGGAGGTGA	59.966	20	GCGGTACAAAGGGGACGTAA	60.037	20	127
Cluster-23458.3	(AT)6	12	1207	1218	GAACCCCACCACCAAGTCAA	60.106	20	AATGCCCCCAAGTAGCAACA	59.886	20	180
Cluster-14171.22602	(T)10	10	307	316	TAGCCAAACTTGCCCCTCAC	60.251	20	ATCCGCTCCATTCCAAACCC	60.396	20	198
Cluster-14171.11007	(T)10	10	773	782	CTGGATGGCCTTTCATTGCG	59.898	20	GTGTCTGATTCTTGATCATGTGGT	59.06	24	277
Cluster-14171.15137	(A)10	10	606	615	AGTCATGGCCTTGAAACGGA	59.6	20	CTCACTTTTGCCTCACCCCA	60.179	20	133
Cluster-14171.12661	(CA)12	24	37	60	ACCTTTCAAAAGAAAAGTAGTGTGA	57.303	25	TGTGTGTAACTGTGTGCTGGT	60.066	21	113
Cluster-14171.22499	(ATTT)5	20	162	181	TCATCAGATCCGGTCGTCTCT	60.134	21	TCGGCTCAACCCTAAAACCC	59.963	20	164
Cluster-30313.0	(A)11	11	956	966	GGCTATTGTACGGTCCGCAT	60.25	20	TGGAGAAAGTCATGCACCACT	59.579	21	218
Cluster-14171.27533	(T)12	12	3691	3702	CGAGAGTTGTTGGCTCAGGT	59.966	20	TGTATTACCGTGGCTGCTGG	60.108	20	128
Cluster-14171.24869	(T)14	14	5801	5814	GCGGATTCCAAATCAACCCAG	59.865	21	AGCTCATTGCCTTTTCTTCAACT	59.106	23	257
Cluster-14171.17011	(A)15	15	298	312	TGGCCATTCAGAAAACTGCA	58.298	20	GTGAAATTCCAGCAGCACCG	60.11	20	247
Cluster-14171.17011	(TGT)8(TAT)8	48	836	883	TCGGAGATTGTGTCGGTGAC	59.757	20	ACCTCCGGTGCAACCTAAAT	59.303	20	233
Cluster-14171.19588	(T)10	10	307	316	CAAGGCATTGCTTGGGCTTT	59.964	20	CCCCCTTCACAACCACCAAT	60.179	20	278
Cluster-14171.19582	(CCA)5	15	160	174	AGCCATCATCATCACCACCA	59.079	20	TCCCTCAGGATCAGGAGCAA	59.957	20	225
Cluster-14171.8673	(CT)6	12	48	59	AGGGCACAACTTTATCCATCTGA	59.733	23	TGCCGCGAAACTGAAAATGT	59.334	20	137
Cluster-14171.19586	(CGG)5t(TGG)5aggttatggtggtggaagtaagaattcagtccactactttcattcggttccatttttttggatttggagaattggga(T)10	118	1501	1618	AGGCGAAACACTGGTGGTAG	59.965	20	GGCTGTAAATTACACTAAAGGCCC	59.903	24	266
Cluster-14171.22723	(A)10	10	3545	3554	TTTTATCCAGGGCCGGGATG	59.815	20	TGTGGCGAAAACGGAGAAGA	59.895	20	211
Cluster-14171.22724	(A)10	10	1890	1899	CACGAGGTTGCTATTAGGGTCA	59.832	22	GGGGCTGAACTGCTTGAGTA	59.675	20	255
Cluster-14171.22728	(A)10	10	472	481	TGTACATGGAACTGGAGATGGA	58.55	22	CATGTTGGTGCATCTGGCTG	59.827	20	235
Cluster-14171.24862	(A)10	10	4003	4012	CCAGGCCCTCCAATTTGTGA	60.252	20	AGCTGGGGTTCAATTCTTGGA	59.571	21	271
Cluster-14171.18188	(A)12	12	329	340	GGTGCGCTAGACTTCCAAGT	60.037	20	GGGCTTCAACTGTCGCTACA	60.32	20	279
Cluster-14171.18188	(T)21	21	1447	1467	GCTGGAGGAAGCACTGCATA	60.108	20	CTTTCATGTGCACACGGTGG	60.04	20	276
Cluster-14171.18188	(A)13	13	2236	2248	TGTGTGAGTTATAACATTACATAACCA	57.054	27	ACACCACAACTTCCCTGGAT	58.851	20	155
Cluster-14171.18188	(A)10	10	2790	2799	GCAGCGGCCATTTAATACAA	57.139	20	TGACACTCTTTGATTGAGCATAATGT	59.344	26	274
Cluster-14171.18188	(T)10	10	2944	2953	GCAGCGGCCATTTAATACAA	57.139	20	TGACACTCTTTGATTGAGCATAATGT	59.344	26	274
Cluster-14171.18189	(A)10	10	968	977	TCCGTACCATCTTCCACCCA	60.252	20	TAGTTGAGTGCTTGAGCCGG	60.037	20	257
Cluster-14171.10752	(T)10	10	612	621	TCTGTTTCGGCGCTGTATGT	60.038	20	CGAACATGTAGGCCATCCCA	59.82	20	232
Cluster-14171.1350	(AAT)6	18	385	402	ATCAAGGTGCAGGCTGGATT	59.666	20	TCCAGCAAGCATCCAGTCTC	59.749	20	266
Cluster-14171.18232	(A)12	12	56	67	GGGCAAATAAGGCTTAAACCCT	58.895	22	TGAGCGGCATGGAAAATGGA	60.323	20	105
Cluster-14171.18234	(A)10	10	741	750	GGCACGTGTCACTGCAAAAA	60.179	20	ATTTTCAATGCCGCACTCGT	59.119	20	235
Cluster-14171.18234	(T)10	10	1109	1118	ACCGGCGGATGAGTTTTCAT	60.035	20	ATCCATAGCCCTCTCCACGT	60.105	20	230
Cluster-14171.18234	(A)10	10	1471	1480	AAGTCGCGATGCAGGAGAAT	59.823	20	AGGATGGGAGTCAAATTTTGTGA	58.26	23	264
Cluster-14171.9587	(ATA)14	42	1171	1212	TGCTCACTTTACTGGACCCA	58.57	20	CACGTGGCATGTTTAACGCC	60.728	20	261
Cluster-14171.9587	(TAA)7	21	1463	1483	GCGTTAAACATGCCACGTGG	60.728	20	AGGTTGAGTTAGACAAGGTCCA	58.685	22	194
Cluster-14171.9588	(A)13	13	549	561	ACGAAGATGGACACGAAGCA	59.683	20	TGAGCTTTCTCACCGCCATT	59.963	20	214
Cluster-14171.23454	(CT)6	12	990	1001	ACCCCCACTCTCTGATCTCC	60.032	20	AGGCTGAGGTGAGGAGAGAG	60.033	20	221
Cluster-14171.18350	(AT)6(AG)6	24	491	514	CGATGATCGATGCTGTAGGT	57.286	20	CGTGAAGCAGCTAAGTGGGA	60.037	20	260
Cluster-14171.8327	(AT)7	14	2132	2145	TCCCCATACCCAGAGCATCT	59.731	20	CACCTTTGCTTCTGCCCAAC	59.967	20	277
Cluster-14171.17408	(A)11	11	1627	1637	ACAAAATGAGCCTTTGGGGTTC	59.631	22	CCAGGCAAGTAGGATCTACTCC	59.369	22	213
Cluster-14171.28200	(AT)9	18	689	706	ACTAGGTTCCCAACAACGACT	58.955	21	TGTTGGCTGTAATTAATCTGGGAGA	60.045	25	157
Cluster-14171.18359	(CTG)5	15	2460	2474	ACCCCAATTGACCAAGAACCT	59.497	21	TGGTGGTTGTAGATGGTGGC	59.962	20	261
Cluster-14171.9639	(GAA)7	21	1461	1481	ACTGTCTTTGCAAGGCCTCA	59.817	20	CCAAGCCTTCCTCCATCCTC	59.818	20	217
Cluster-14171.9630	(ATT)5	15	668	682	ATTGACACGTGGGGATTGCT	59.962	20	CCTCCACTTACTCCTCCACC	58.804	20	260
Cluster-14171.9636	(TC)7	14	2871	2884	GAAGTGGGTCCGTGGATTGT	59.964	20	TCGGCACTCAAGCATTCTCC	60.392	20	203
Cluster-14171.32672	(A)11	11	2227	2237	AACACACTGCCTTGCCTACA	59.817	20	TGGTTGTCCATGGCTACTGT	58.936	20	237
Cluster-14171.32672	(AT)7	14	3130	3143	TGGACAGACAAAGAACCACCA	59.438	21	CCCATCTATAGGGGTGATTTGGT	59.342	23	236
Cluster-14171.28448	(AGA)6	18	483	500	AGCTAGTGACTTGTGTGAGCA	59.311	21	TGCCCCTTAACCGTTGATTTC	58.836	21	140
Cluster-14171.36950	(A)10	10	340	349	ACCTAGCATGCTCTACCAGA	57.539	20	TCTCTTCTGAGGTTTTCGGGT	58.674	21	232
Cluster-14171.36958	(A)11	11	634	644	AGGGTGGGCCACAGATAGAT	60.03	20	CACCCCCAGAATCCCAGATG	59.816	20	139
Cluster-14171.3858	(A)10	10	212	221	TGACCGACCGAACATGGAAA	59.607	20	ATGTCCTTCATTGAGGCCCG	60.107	20	185
Cluster-14171.11583	(T)11	11	921	931	GGTGGCCGTGGTGGATATAG	59.965	20	CCAGAGAGACCACCAACTTATTCT	59.776	24	263
Cluster-14171.11589	(T)15	15	288	302	ACAGATGCTGGTGTGACTGT	59.239	20	GGACATCGGGTGGGAAACAA	60.251	20	242
Cluster-14171.11589	(T)15	15	417	431	TTGTTTCCCACCCGATGTCC	60.251	20	CCGGACAGCGATTGGAAAAC	59.832	20	208
Cluster-14171.11588	(T)12	12	182	193	ACAGTTTTGCTACACATCCAAGA	58.54	23	TTGCCTTGCTAATCCTCCCG	60.107	20	274
Cluster-14171.27539	(T)13	13	1700	1712	CACAACTTGCACCACCGTTT	59.828	20	GGTGTATGCACTAGCTTTGATCG	59.754	23	278
Cluster-14171.17139	(TGT)6	18	369	386	TCGCAAGGTAGGGGTAAGGT	60.252	20	GGACCCTCCAAAGATTGCCA	59.96	20	177
Cluster-14171.23537	(CAA)5	15	2632	2646	GCCTCCATAGACGCAAATGC	59.691	20	TGCTGTTACTCAACTTGGGGG	60.203	21	263
Cluster-14171.16945	(CAA)5	15	254	268	TGCAAACTTTCCCTCTTAGGTCA	59.862	23	GGTTGTACTCTGTTGTTGTCCC	59.123	22	276
Cluster-14171.16945	(ATA)6	18	586	603	GGGACAACAACAGAGTACAACC	59.123	22	TCTGTTGGGGTGGGATCTGA	60.179	20	269
Cluster-21488.0	(T)10	10	124	133	ACATTTCAGTCTTGCAGTACAGA	58.039	23	TCTTTTGTGGCCTGATCCTTCA	59.892	22	195
Cluster-14171.23535	(T)17	17	4028	4044	AGGTGAGACGCATTTGGATTCT	60.027	22	GCCAGAACCCTGCATCTTCT	60.035	20	277
Cluster-14171.23533	(A)10	10	433	442	GGACCTGCCTTTTTATCTTGTCA	58.921	23	CCTGAAGAGGTGCTGACCAG	60.037	20	100
Cluster-14171.16759	(A)12	12	1618	1629	CCAGGCCTTTCCGGGTAAAT	60.034	20	GGTGGAGACAGAATCGGGTC	59.824	20	214
Cluster-14171.37339	(A)13	13	108	120	TGGGTTCTGGGTTGTCACTG	59.817	20	CCAAGCAACACAGGAGCAAC	59.969	20	120
Cluster-14171.8584	(T)10	10	173	182	TCGAGCACTTGTCTGTCCTC	59.401	20	CCGGCATGTGAGAAAAAGCC	60.109	20	235
Cluster-14171.35796	(T)10aaaatttttatttta(T)12	37	864	900	TGCCCACAAATTGTTGGTACAG	59.636	22	ACACCATTAAGCTTTATTCCGATTT	57.595	25	273
Cluster-14171.35797	(A)10	10	691	700	AGCCAGGATTTACATCAAGGGG	60.092	22	TGTTCTAATCCAACTGGGGCT	59.007	21	248
Cluster-14171.33826	(T)10	10	420	429	AGGTCTTGCTGGTGATGGTG	59.963	20	ACCTTTTACTTCCACCGTCTCA	59.298	22	136
Cluster-14171.33792	(AGA)5	15	1182	1196	CCAAGCCGATTCTCCACAGT	60.036	20	CAGTCCTCCTGCTATGGCTG	59.894	20	243
Cluster-14171.33794	(T)12	12	235	246	TCGATATAACTCTAACCAGCTACCA	58.699	25	CCAGCCTTGAAAGTAGAAAGAATTGA	59.793	26	134
Cluster-14171.33795	(A)15	15	240	254	TGAGATTTTAGCTTCCGTTTGAAT	57.182	24	AGCTATACACGTCGAGCATGA	59.053	21	251
Cluster-8895.1	(AAT)7	21	74	94	ACGCGAACAAGACCAATAATGA	58.669	22	GTCGTTCAATTTGCTGCGGT	60.04	20	150
Cluster-8895.2	(T)10aaaaaaaaataatacttcacacttactacgaacaatttttatttctttgattatttaaaagtcaaaaacctttcttgtat(A)11	101	113	213	TCCGACGAATTAATGTCGGGA	59.25	21	TAACCCGCGTACAAATCCCA	59.388	20	248
Cluster-14171.20945	(A)18caacaac(A)10	35	751	785	TCGATCTGGCTGTTATCCTGA	58.334	21	CGCCGGAGCAGATATTCCAT	60.037	20	206
Cluster-18571.0	(A)10	10	302	311	GCAGATGTGTCAAGTTGGAGC	59.801	21	TGCTTTCCCTGCAATAGAGGA	59.085	21	210
Cluster-23365.0	(T)10	10	396	405	TCAGGCTGAAGCGCGAATAT	59.895	20	TGGATAGTGGTGCTGAGGAGA	59.993	21	278
Cluster-14171.8212	(A)16	16	138	153	TGGTGGAATGGATGTGACCG	60.036	20	CGTCTTTCGGCCCATTAGGT	60.108	20	178
Cluster-14171.8213	(A)11	11	235	245	GTCATGAAGCTTTGGCATCGA	59.261	21	ACTCCATTCAATCTTGATATTGATGGA	58.777	27	223
Cluster-14171.8213	(A)12ctttattatatttatgctttc(A)12	45	388	432	TCCATCAATATCAAGATTGAATGGAGT	58.777	27	AAATTGACCATGGGGAGGGG	59.66	20	274
Cluster-14171.63	(AC)7cg(ACACAA)5	46	150	195	ACTGAACGTGTACATGTCGT	57.212	20	CAGCATCAGACTTCCGGTCA	59.753	20	211
Cluster-20031.0	(A)10	10	204	213	GGCAAACTTTGGTGTTCCCA	59.173	20	CACTGCTACGACTCGTCTGG	60.179	20	216
Cluster-14171.19919	(T)10	10	2585	2594	ACGACGATGAAACGTGTGGA	59.969	20	TCTCTGAGCTTAGAGTTGGTGA	58.232	22	270
Cluster-14171.19916	(GT)7(T)10*	23	150	172	GGGGTTTATGGTTTTTGGGGG	59.369	21	GGCCTGCCTTTTTAGCCATG	59.824	20	251
Cluster-14171.19910	(A)10	10	755	764	AGGATGGTTGCACTGTATTACCA	59.734	23	CCTTTCACCCTTTTTCCCTTTCC	59.929	23	234
Cluster-14171.19912	(A)11	11	2822	2832	CCACTTTGGATTCTCCCGCT	60.035	20	CCTGACACAGCTGCAAAACC	59.969	20	145
Cluster-14171.345	(TGTTGC)6	36	341	376	GCCGGATCACTAGCCTTGTT	60.108	20	GTGAGAGAATTAACGATGGAAGACC	59.479	25	278
Cluster-14171.340	(A)10	10	174	183	ACTCCCCACATGAAAAATAAGGA	57.73	23	CTAGTGCCACAACTCCAGCA	59.965	20	158
Cluster-14171.38916	(CT)6	12	38	49	CGTGCGGTCCTCTTTCTCTT	60.038	20	CTCTGCTCTGACATGCCCAA	60.036	20	226
Cluster-14171.38911	(A)13	13	341	353	ATTTGAACATGACGGGGGCA	60.252	20	GGAACAGAGCATCGGGAACA	60.036	20	239
Cluster-24708.1	(TCT)5	15	171	185	GTTGTCCTCGTCGTCTTCGT	60.041	20	ACCGCGATTCCAGCTAAGTT	59.751	20	250
Cluster-14171.32798	(A)12tacaagatatgccaaacaagtgaaaggggatataaaaataacaataagagaggggaggga(G)14	86	50	135	AGAAGTGGCTATAACATGGGGT	58.877	22	AGGAGGCAAAGCAAAAACCA	58.505	20	263
Cluster-35099.0	(GA)7	14	941	954	TTGGGCATGTTGGGAGTGTT	60.106	20	TGCACTATGATCAGGTGACTCT	58.631	22	136
Cluster-14171.28500	(T)10	10	88	97	TGAATAGGAAAATTGCATTATAAACCG	57.257	27	TCGAACTCCAACAGGGTACA	58.293	20	249
Cluster-14171.28500	(T)11	11	1497	1507	GATTCTTGTGGACAGGCGGA	60.036	20	AGCCCCCTGATCCCTTTACT	59.954	20	270
Cluster-33082.0	(TC)6	12	1071	1082	CCTATGTGGTTCAACCTCGAA	57.672	21	AGAGAGTTCTTGCAGAGTGAGT	58.77	22	200
Cluster-28150.0	(TA)7	14	1097	1110	CCAGTGCATTGGTGAAACGG	60.039	20	CGGTCCCTCATCTTTTGGGT	59.672	20	147
Cluster-25622.0	(AG)9	18	202	219	CTGGACAGCCAAGCATGAATG	59.866	21	ACTGAAAGTGCAGACTCTGACT	59.302	22	145
Cluster-14171.24568	(AGA)7	21	2650	2670	CACCCTAGATAACGGCGACC	59.968	20	ACGCCAGAGAAACCCCAAAA	60.106	20	239
Cluster-17589.0	(A)10	10	57	66	ACCCAACAACTTAACAACAAGCA	59.488	23	TCACGCGTCATACCACACAA	59.968	20	201
Cluster-5550.0	(A)11	11	489	499	GCAACTTGTGTGTCCACGTC	59.972	20	TCGTGGTATGATGGACAACGA	59.18	21	233
Cluster-4126.1	(A)10	10	38	47	GGAGGAACAATTTTAAAGGGAGTCA	59.227	25	GGCCAAATTACTACAACAACGGA	59.497	23	233
Cluster-14171.32467	(T)10	10	300	309	AAGCCACTATCACACACACA	57.071	20	ACCTCCATCACAAACCCCATC	59.994	21	134
Cluster-14171.32467	(T)11	11	1155	1165	GGGTTATCGATTTACCCAATAACCC	59.525	25	TGTTATTGAGTTATTAGGTTATCGGGT	58.293	27	116
Cluster-14171.32465	(A)10	10	722	731	AGGGGGCTATGGTCAACTTT	58.617	20	TCTGAAAACAAATTCCCACAATGA	57.523	24	258
Cluster-14171.32465	(A)10taataacaacaaatatcctatacc(T)10	44	1006	1049	GACAACTGTTGAAAGGGGAAAA	57.271	22	GCCCCCATGTTTTTATGGCC	59.82	20	280
Cluster-14171.27722	(A)13	13	1637	1649	AGATAAGGCCTAGCTCCCCT	59.129	20	AGCTCAGTAGAGATAGATCGAGA	57.261	23	136
Cluster-14171.27725	(A)10tt(ATA)5	27	176	202	CCTCTCTAGACCCCACTCGT	59.744	20	AGGAGCGGTGGTAGCAAATC	60.108	20	269
Cluster-14171.25667	(T)10	10	836	845	TGTAGCACGGTTGGGTTTCA	59.819	20	TCCCTCCCATTTATAGTGGAAAAA	57.59	24	220
Cluster-14171.25474	(TG)6	12	1225	1236	TCATCGCTAAGATCGACGGC	60.04	20	CCCAAAGGTCCCAAGAACTCA	59.855	21	279
Cluster-14171.25470	(ACC)6	18	2520	2537	CCACAGGTGCCTTCACTTCA	60.179	20	GGACGGAGATTGTCGACTCC	59.899	20	220
Cluster-3581.0	(T)13aattagattttatttcttgattttacatacataattagtaggaaaatacttttatttaaataatttttgtaattcatatagcg(A)10	106	264	369	TTGCTCAACGTGGTGTAGCA	60.179	20	TGCTATGGATCATGGATGTCAA	57.29	22	245
Cluster-25567.0	(CT)9	18	122	139	ACACAACACATTGACAATCCCT	58.435	22	ATTTGCAAGGCACAAGCAGG	59.966	20	213
Cluster-14171.25660	(ACA)5	15	2124	2138	TTCGACCCGAAAACAGACGT	59.897	20	CACCCCCACCCTACCAAATC	60.034	20	175
Cluster-14171.38004	(A)10	10	114	123	GCCATCACTGTTCAAGCGAA	59.126	20	ACCTCGGTTTCCACACCTTC	59.892	20	279
Cluster-29564.0	(T)12	12	396	407	TCTTGTCGTTGCCATAGCCT	59.387	20	GCTACATTCACAGGGAGGCA	59.747	20	143
Cluster-14171.26929	(CAA)5	15	3141	3155	AGAAACTTCGCACAACATCCA	58.429	21	TCGTCGACTTGTCTTGGCAA	59.897	20	259
Cluster-14171.26929	(A)11	11	3509	3519	GCACGAATCACCACGACATC	59.63	20	TCTCCTCCGTAGTCCTTCCC	59.742	20	242
Cluster-14171.26924	(T)10	10	505	514	CCTCTCCAACCCCATCATCC	59.524	20	AGCAAACATATTCTTAGCTTCTTCTT	57.427	26	207
Cluster-14171.24718	(T)12	12	89	100	TCCATGTAACAAACTTTAGGGTAGAGA	59.764	27	TGTGTACTTCTTCGCACCGT	59.614	20	263
Cluster-27588.0	(T)10	10	2181	2190	TCCGGTGACTGGACTCTGAT	59.96	20	CTCCGACGCGACGATTTCTA	59.973	20	268
Cluster-20399.0	(GCG)5tgccgcacggggatcgcattctcgattgccttcacgacctgggtgttgccatcgaacacaagacaacaac(A)11	96	561	656	GATCACCAGGTACGTCAGCC	60.179	20	AGAGCAGCCAAGTAAACCGT	59.603	20	247
Cluster-14171.20189	(AGA)7	21	1907	1927	CGTGGGTCTGCAGTTTTTGG	59.969	20	CCAACCACAATTTCACAGCCA	59.588	21	167
Cluster-14171.20188	(CA)8	16	3875	3890	GACAGAACCCCTCTTGCCAA	59.89	20	AGGGGGCAAATTAAAGGTGGT	59.849	21	268
Cluster-14171.20180	(T)10	10	2765	2774	ACTCATGGCAGCAGGTGATC	60.107	20	CAGGTGGATAACAGAGGAATGAGT	59.837	24	279
Cluster-14171.20186	(T)11	11	193	203	CCTATCCCAGTGAAGCGTTCA	59.793	21	GGTTACAATGTGGGCTCCGA	60.036	20	166
Cluster-14171.24403	(ACG)5	15	289	303	GCAGTTGTTTCCGGCCAAAA	60.179	20	CGTCGGAGTCCTTCTCGATG	59.972	20	252
Cluster-14171.24400	(T)10	10	1447	1456	ACCACTAAGTCACACCCCCT	60.105	20	TAGTCGGTTGAGATGCGCAC	60.458	20	108
Cluster-14171.24401	(A)11	11	139	149	TGGACTTTCCCATTACTTGCCT	59.621	22	TGCCATTCCCATTGCTCCAA	60.252	20	258
Cluster-14171.24401	(ACA)6gaaatcacaagccaatagt(AAC)6aagagaaaggccgtagaagaaaatctatcaccagacagaacaagacaaagattcagcagccttactgctatctgatctctgttgcaaatatgtaaac(T)10	162	1861	2022	ACACATGTTGTTCCACCAAAAGA	59.233	23	AGGGGTTATCTGGATTAATTTCCA	57.394	24	245
Cluster-14171.24404	(ACA)6	18	790	807	CGTTCTGGTGGCTGGTGTAT	60.036	20	ATTCTACCCTCCCCAGACCC	60.03	20	114
Cluster-316.0	(T)10	10	121	130	CCACTTTTTCTTTGAGTTCTCCGA	59.425	24	ACAACGAAGAAATCTTCCTCGGT	60.244	23	146
Cluster-316.0	(A)11	11	251	261	AGATTTCTTCGTTGTTGATGTGCT	59.483	24	TCTGAAATCTTGTCGGAGGCA	59.377	21	181
Cluster-1669.0	(A)18	18	37	54	TTCTTTCACAAAATCAATCACAATTCA	57.403	27	TGTACCCTCTCTTCCCGTACA	59.645	21	250
Cluster-1669.0	(A)12	12	210	221	TCAGAGGAGATGGAGATGAACA	58.014	22	TGTACCCTCTCTTCCCGTACA	59.645	21	115
Cluster-14171.32864	(T)10	10	1336	1345	AGGATGGACTCAGAGGGCTT	59.956	20	CACGTTAGTTCCCTTCCCCC	60.036	20	116
Cluster-14171.9756	(A)13	13	101	113	ACTATGCCGACTTAAAAGGGT	57.005	21	GAATGAGCGTGCCGGAATTC	59.972	20	139
Cluster-33045.0	(AC)12	24	631	654	CACCACCAACTGTTCCTGGA	59.817	20	TCCCTTTTGTTTTCACTTCATGT	57.069	23	170
Cluster-14171.25669	(AT)7	14	240	253	TGTTACGAACGCAACACAGC	59.698	20	ATCGACGACCGTGATTACCG	59.971	20	143
Cluster-14171.11482	(T)10	10	797	806	AGGAACAAAGTGGCAGATAGAGA	59.159	23	GCTCAACTGGCAAAAGGTGG	59.967	20	274
Cluster-14171.7577	(A)10	10	2182	2191	CCCCCAGATTGAATGAAACTGG	59.238	22	TGCAACCCCACTTGGACTTT	60.033	20	138
Cluster-14171.7577	(T)10	10	2388	2397	AAGTCCAAGTGGGGTTGCAA	60.033	20	TCCACATAGCCACCCCAAAC	59.961	20	167
Cluster-14171.7573	(T)11	11	164	174	CAGCTAGCAATTCTGAATCAAAGAGT	59.906	26	AGGCTAAGGGTAGTTTCACGT	58.745	21	216
Cluster-14171.7570	(AG)6	12	85	96	TGCCTTTCCAGTGCTACTTCC	60.271	21	TGACCTGCTGTTTCTGACGT	59.536	20	270
Cluster-14171.14473	(GAA)5	15	2080	2094	CAGAGCTGGAACCAGAGGTG	60.037	20	TGCCCTTGTTATGGGCTGAG	60.034	20	191
Cluster-14171.14473	(T)10	10	2406	2415	CTTGGGTGGTGGAAGGACAG	60.251	20	TGGGCAGGGGATAAAGACTG	59.081	20	218
Cluster-14171.11486	(A)14	14	345	358	CTTGCGACAAGTTCAGAGGC	59.485	20	GCGATTCGTGCTTTCCTCAT	58.99	20	242
Cluster-14171.27914	(A)12	12	46	57	ACTTTGCGTGATTAATTCAAGAGCA	60.049	25	TTCATTGAGTGGTGGGGGTG	59.888	20	211
Cluster-11845.0	(A)10	10	139	148	TCAGGTTGTGTTCTTTTTGTGTT	57.539	23	CAAATGAGGAGGAGGGGCAA	59.667	20	205
Cluster-16443.0	(T)13	13	467	479	CTTGAAGGGGTTGAGGGTCC	59.962	20	AGGAATGGAAAAACGGATCCT	57.261	21	214
Cluster-14171.22127	(TTC)7	21	296	316	GGAAAACAAGCTCTGAACTTTCTCA	59.933	25	TCCCCAACGATGTTACAACA	57.067	20	255
Cluster-14171.22857	(A)12	12	1011	1022	TAAGCCCCAAAATGCCGAGT	59.961	20	TGTTGCCAGGATTCAGGGTT	59.518	20	203
Cluster-14171.22857	(AT)7	14	2656	2669	ACCACCGATCCACCAGTCTA	59.959	20	ATTCTCCCCTGCACACACAG	59.963	20	222
Cluster-14171.22857	(T)10	10	2877	2886	CTGTGTGTGCAGGGGAGAAT	59.963	20	AGTCTCCTCTGACTGGCTGT	59.886	20	141
Cluster-14171.22672	(T)11	11	560	570	CCAGCTTTTATGGATCCCAGC	59.041	21	TGTAGCTAAAGTGGGAGGTGC	59.722	21	237
Cluster-14171.22672	(T)10	10	1208	1217	GGCACATATGGACTCTGGAGT	59.235	21	GGAACGGTTTTAACAGGGCG	59.761	20	187
Cluster-14171.22670	(A)14	14	37	50	GGAAAACGAGAGCTTTGTCTTT	57.446	22	TTTCGCCGGATCTCAACACA	59.966	20	229
Cluster-14171.22670	(ATG)5	15	455	469	CTTGCCGGTTTTGTGCTTCA	59.898	20	CGGGACCGTTGACGATGTAG	60.525	20	266
Cluster-14171.25105	(AT)7	14	27	40	GTGCAAGACACGCATCTCA	58.468	19	GCGTCACTGCGTGTACTCTA	59.833	20	111
Cluster-14171.25105	(CTT)5	15	1388	1402	TCATAATTGGAGCTTGGGGGT	59.071	21	CCAACTTTTTCCTCAACAACTCCA	59.84	24	274
Cluster-14171.25804	(AG)6	12	232	243	TCCCAAACACAATAAGATCGGGA	59.735	23	TGCTTTTAGGTTGCTGTGCA	58.602	20	277
Cluster-14171.25807	(A)10ttttaaagataaattatttttaatttgagtaagataatatttttttaggg(A)10	70	90	159	AAGTAAGACTTTTGAAACTTATGGTCT	57.372	27	CCACATGTGGTTGTCGGAGA	59.965	20	270
Cluster-22111.0	(A)12	12	54	65	AGGAAAAAGCGGAAAAACCCC	59.585	21	CGGAGTTGGAACATGGCTCT	60.036	20	273
Cluster-14171.23294	(A)20	20	3137	3156	GGAAGTTGCAACCACGAACC	59.97	20	ACACAGAAACGTTGAGAGAGAGA	59.367	23	229
Cluster-14171.23295	(AT)9	18	465	482	TCCTAGCGCAAATTGAAACCA	58.49	21	TGCGTGAGAGAAACTTGGCT	59.893	20	114
Cluster-14171.23290	(T)17	17	697	713	ACGGGTCGAAGTGGCTAATG	60.108	20	CCGGTTCAAATCCCACCAGA	59.962	20	228
Cluster-27888.0	(GAT)6	18	195	212	GACATTCATTGCTGGCCGTG	60.179	20	TGTTGCTTTAGGAGTCCCAGA	58.665	21	254
Cluster-14171.1628	(T)11	11	379	389	AGCAATGCCGCGTGAAGATA	60.462	20	TTGCACCCATCACGCAATTG	60.038	20	169
Cluster-14171.26118	(AT)8	16	100	115	TCAACTAGCTTGCTCGGAGC	60.109	20	TCCGAGGTCTTCAAGGCATG	59.75	20	190
Cluster-14171.26110	(A)13	13	1961	1973	CCACGCCAACCTGATCAAGA	60.322	20	ATTAACCACGGGTGTGTCCT	58.938	20	123
Cluster-14171.29933	(A)11	11	1996	2006	TGCTACAACACGATGCAACAG	59.469	21	AGAGCCTTCAAGAACCAGTCT	58.666	21	270
Cluster-14171.11625	(TGC)5	15	2751	2765	CCCTGGTTGTGGCAAAACAC	60.179	20	CCAGTGTTGTCATGGCCTCT	59.963	20	219
Cluster-14171.13161	(AT)6	12	98	109	TGACGTGAAAAGTTAAAATCAAAGTT	57.026	26	AGGTGGAGGCCTAGGTCATG	60.692	20	245
Cluster-19247.1	(CT)10	20	98	117	CACTTCGAGCCTGAATCCGA	59.827	20	AGTCTGACGGACACTTTGCC	60.25	20	135
Cluster-14171.3664	(A)14	14	112	125	ACCTCAAAAATTTGCGGATAAGGT	59.473	24	GGTTGAGCAATCGGTTCTGC	59.831	20	187
Cluster-14171.3668	(T)10	10	270	279	TGGGACTAGAGATGAACTGCT	57.893	21	GGCAGGAAAATTCAGCTTCCA	59.105	21	239
Cluster-2945.0	(A)16	16	109	124	TGAATTATTAGAATGAAACGGCGGA	59.182	25	CATAGCCGGCAAAATGTTCGT	59.868	21	216
Cluster-2945.0	(A)11	11	240	250	ACGACAAAGGAGGAGTCAGA	58.003	20	ACAAGACATGAATAATATCAACTGGTT	57.534	27	128
Cluster-8246.1	(A)15	15	69	83	GGAATAATTTAGGCAAAGGGTAAAAAT	57.1	27	ATCCTTAAGCGCCATGAACG	58.7	20	139
Cluster-8246.0	(A)15	15	575	589	TCACACCAAGAACCATGGCC	60.539	20	GACTCCTTGGTTCAGTCAGGG	59.997	21	222
Cluster-14171.26576	(T)10	10	370	379	TGGGTGTTCTCCCCAAAGTG	59.815	20	CCCTCCTAGAATGTCCGCAC	59.895	20	273
Cluster-14171.26576	(T)17	17	778	794	TGCCTAAAAAGAGCCAGGGG	59.96	20	CCAAGCCCCTACCTCTCTCA	60.326	20	208
Cluster-14171.29066	(CGT)5	15	649	663	GCGAAGACGGAGAGGGAAAG	60.459	20	CTCCCCCGACCCTCTCTC	60.124	18	277
Cluster-14171.29060	(TCT)6	18	5257	5274	AAGTTCTTCCCTTGTTGCGC	59.331	20	TTCTCTCGCGTCCCCATTTC	60.108	20	234
Cluster-14171.7967	(A)10	10	243	252	AAAAGCAGCCACAAATCGGC	60.32	20	CTGCTGCCATGTCTGATTGC	59.899	20	249
Cluster-27337.0	(ATA)7	21	763	783	TTGGGGTTCTAGGCCTAGCT	59.956	20	TGCAAATGTGGTGATGACTGG	59.112	21	264
Cluster-27337.0	(AT)11	22	918	939	CCAGTCATCACCACATTTGCA	59.112	21	TCAAGATTGCATAACGTATCACACA	59.128	25	146
Cluster-1304.1	(A)10	10	112	121	GAGACGATTCTAGCCCGTGG	59.969	20	CGAACCGAGATCCCGAGAAG	59.97	20	133
Cluster-14171.3080	(A)10	10	3366	3375	AAAACTCTCGTACTCCCCGC	59.754	20	GTTCAGTTGAACGTGCACGC	60.924	20	220
Cluster-14171.3087	(T)14	14	438	451	GGGTCATCCAGCAACTGTCA	59.963	20	TGGGAATACACACACATGGGG	59.995	21	261
Cluster-14171.3084	(TA)6	12	1040	1051	CCCCACCTAGCTCGAATTCG	60.249	20	GGACGAAGCTAGAAGGTCGG	59.899	20	260
Cluster-14171.3085	(A)12	12	66	77	GGTGGGTGGATGTGGTTTCA	60.179	20	CGCTGCCACCTGGATAATGA	60.179	20	163
Cluster-16109.0	(GCT)6	18	282	299	ATACTCCTGGAACACGCAGC	60.108	20	GCAGGGGCAAATTGAAGCAT	59.749	20	258
Cluster-7018.0	(CGC)5	15	710	724	TTTGACGAAGGAGCCAACGA	59.895	20	CTTCCAGCAGGCCAGCAG	60.751	18	145
Cluster-4796.0	(CT)9	18	116	133	GGCGTTCACCAGGTTCAAAG	59.689	20	TCTCCTGTATGCCTTTTGTGTGA	59.928	23	142
Cluster-31212.0	(T)11	11	434	444	TGTGTGCCTAGCATTTACGGT	59.997	21	TCTGTAATCTGGGCAATGCGT	60.065	21	256
Cluster-14171.8350	(CCT)5	15	330	344	TCCGTTCCATGCAAAGCTCA	60.251	20	TGGGGGTTGGGGATGAGTAA	60.179	20	252
Cluster-14171.8357	(AT)7	14	160	173	CTGGAGGAGGCAAAGCAAGA	59.963	20	TAGGCCCGTCCCTGGTAAAA	60.547	20	116
Cluster-14171.8354	(TTC)6	18	2437	2454	GGTAAGGAAGAACCGGCGAA	60.037	20	ACTCCTATGCCCTTCACCCT	59.955	20	257
Cluster-2641.0	(TAA)5	15	151	165	GGAACAACAAGCTAAAGCCGT	59.393	21	TGGTTCTCCTGTCCAACTTGT	59.156	21	181
Cluster-14171.13705	(TG)10	20	1332	1351	ATTCAAGCCACCCTCTGAGC	60.035	20	ACGGTGTGGCATCTAGTGTG	60.037	20	259
Cluster-14171.13704	(ATA)6	18	112	129	TCGTGTATCGAATTGTGGAATGT	58.5	23	TGCATGATTAGTTATGCGGAGT	57.928	22	183
Cluster-14171.13704	(T)10	10	642	651	AGTGTTAGTAGAAGCCCCACT	58.096	21	AACAACTCCTCAGCTGCTGG	60.251	20	267
Cluster-14171.13708	(T)10	10	42	51	ACGGAGTATTAATTGAAACCCTTCT	58.282	25	CAGCGATCGTGCCCTATCTT	59.967	20	205
Cluster-27859.0	(GAA)5	15	449	463	ATTGCAGTAGCTGTAGCCCC	59.819	20	AACCCTCTCATCTCCAGGCT	59.956	20	237
Cluster-14171.21337	(T)10	10	1636	1645	TGAACTCTGCAATTCCGGCT	59.963	20	TGTCTCAGCACCTAACTTCCTC	59.437	22	266
Cluster-14171.21334	(TAAA)5	20	1396	1415	CCGGCCCTGAAGCTTATCTA	58.951	20	ATCCTCCAAGTCCCGGTCAT	60.327	20	277
Cluster-14171.21331	(TA)6	12	922	933	GGCATTTCTTTGGCGTGAGG	60.109	20	TACGACGTAAGCTCAGCTCG	59.627	20	243
Cluster-14171.21330	(A)10	10	143	152	ACCAAATATAATAACCGAAACGATGA	57.334	26	GCACCAGTTTGCCAACCAAA	60.108	20	223
Cluster-14171.12252	(AAC)6	18	2016	2033	ATGAGTGCCGAACAAGCAGA	59.965	20	CCCTGTTCACAGCCTTGACT	59.891	20	247
Cluster-14171.19289	(A)11	11	235	245	AGCCCCTTGATTCCTTTGCT	59.589	20	CCCAACGAGTTCCACCATGA	59.964	20	280
Cluster-14171.19289	(GA)6	12	1790	1801	ACCAGTGACTGCACCATTCA	59.526	20	AGCTGTATTCACATGGGATGCT	59.826	22	270
Cluster-7376.0	(GGC)5	15	215	229	GTGACAGGTACAGTGGTGCA	59.894	20	GGTAACTCCCACCAAAGCGA	59.964	20	189
Cluster-14171.18887	(AAT)5	15	858	872	AGAAGAAAGAAAAGCAGCTGC	57.36	21	AGAGGAGGAGCAATTTGGCC	60.034	20	135
Cluster-14171.18886	(A)16	16	269	284	GGAGCAACCTTTGTGAAAAGCA	60.159	22	TGGAGCAAAGCTTCGAGGAA	59.604	20	273
Cluster-12976.0	(T)10	10	145	154	AGGAATTGGGGGAGCTAGGT	59.954	20	CCCTCGACTCAAGTAGTGCA	59.111	20	244
Cluster-22500.0	(TGT)5	15	289	303	TCTGTCTCCGTCTCTCTCCT	58.719	20	TTTCACCCATAGCTGTTGTCA	57.5	21	251
Cluster-14171.34091	(TGT)5	15	397	411	CTCTCTTGACCCCACTCGTG	59.755	20	GCTGTTTAGCCCCCTGAAGA	59.672	20	134
Cluster-16920.0	(TAT)9	27	280	306	TCCCATTGGCTGTATGTGTTCT	59.691	22	TAGAAGGCCAGCTGGTTCTG	59.385	20	166
Cluster-14171.19420	(A)10	10	1156	1165	ACCACAGTTATGCATGTCAGC	58.913	21	TGACTTGGGGAGCATGTGAG	59.674	20	221
Cluster-14171.33085	(A)11	11	617	627	ATTCCCCCAACGGTCCAATC	60.034	20	GCAGCGGAATCGGTAGCTAT	60.038	20	229
Cluster-14171.15705	(A)10	10	1511	1520	AAAGGACGCTTGCTAGGTCT	59.023	20	TGCCTTTGGGGAAACTTCGT	60.106	20	134
Cluster-14171.15705	(A)10	10	2271	2280	GCTTGGCAAGGACGGAAAAA	59.612	20	ACTCGAAAGCTGCTCAGACA	59.324	20	237
Cluster-14171.15706	(GT)8	16	80	95	TCTTTCACCAACCATCTTCTTCCT	59.895	24	TCAGAGACACAACCCACAGA	58.212	20	155
Cluster-14171.15706	(TTA)11	33	792	824	AGTTTGTTGGTGTGGGGATT	57.53	20	TCTTCCAATTGTACATCTTCCCCT	59.46	24	159
Cluster-14171.15709	(T)10	10	3975	3984	TCTGCAAAGCTCCCAGATGG	60.035	20	TCCTCTCTCTGCTGGATGTCT	59.713	21	236
Cluster-14171.11633	(T)15	15	691	705	GACAGGGTTGCAGGTGTTCT	60.179	20	ACAAGGCCATGGTCTAAATGGA	59.688	22	276
Cluster-14171.8821	(T)10c(T)11	22	52	73	TCTCTCAACGAGAAGGTCCA	57.712	20	AGTTTCAGGTGGAGTCGAGC	59.681	20	100
Cluster-14171.8820	(A)14	14	2332	2345	AGGTAAAGTGGGGTTTGACCA	59.146	21	GGCTTGATCCTAGGGTTCTTGA	59.494	22	208
Cluster-14171.8823	(A)11	11	807	817	GGCACCATAACGTTGGGCTT	61.248	20	GTCCTGGAAGATCATCGAAGCT	59.898	22	280
Cluster-14171.8822	(A)12	12	3498	3509	TCTCCCGTTCTTCCTCTCTT	57.393	20	GCTACCAACAAACAAGCACCA	59.593	21	277
Cluster-14171.21413	(TC)6	12	4312	4323	TAGGCAGCCGTTCACATGAG	60.108	20	TCGAGGAGGGGGAGTGAAAA	60.179	20	272
Cluster-14171.23894	(TA)10	20	4421	4440	AGGACGACATGGCTTTGGAG	60.036	20	CACTCTTCCCGCCATTGGTA	59.748	20	241
Cluster-14171.37962	(CTT)6	18	271	288	GCCACTTCCTTGGGATGACA	59.962	20	AGTGTTCGACGCAGCCATTA	60.038	20	197
Cluster-17518.0	(T)12	12	175	186	AGGACTCCTGCATAGTTAAAGTGT	59.467	24	CTTCCTTTGACTCCCCCTGG	59.67	20	251
Cluster-5511.0	(AGA)5	15	122	136	CTGAAGCAGTGGAAGGGGAG	60.036	20	CACTCTCTGGTTCTGCAGCA	59.966	20	186
Cluster-5511.0	(AGA)5	15	329	343	TGCTGCAGAACCAGAGAGTG	59.966	20	TTCCCCAGCATCTGAAAGGC	60.324	20	190
Cluster-24213.0	(TTTG)16	64	148	211	TGCTTGGGAGGAAGGAGGAT	60.253	20	GCGGGAGATGCTACACAGAG	60.249	20	211
Cluster-14171.32231	(GAA)5	15	156	170	TGGAACAGAAAGGGTCTCCC	58.935	20	CAACCTCCTCAGCAGTCCAG	60.037	20	158
Cluster-14171.32231	(T)10	10	1142	1151	CCTGGTTGCCTTAGGGTACG	60.108	20	TGCCATCTTTCAGCATCAAGG	58.903	21	268
Cluster-14171.672	(T)11	11	135	145	ACAAACTCTAGGTTACAAACTTCAGG	59.234	26	AGGTGGACCTCTTGTGGGAG	60.838	20	163
Cluster-14171.14945	(T)12	12	367	378	ATCGTTTCCTTGTCGGCGAT	60.108	20	GATTGACGCACGGTACAGGA	60.109	20	260
Cluster-32211.0	(GT)6	12	2888	2899	GGGGGTTGTCAAGAAGGAAGA	59.576	21	AACCCTCTTCTCATTTCCACC	57.558	21	176
Cluster-32518.0	(A)12	12	377	388	ACCCACAGCAGAAATATACCAT	57.204	22	ACAACCTCTCTACGTCGGAC	58.836	20	242
Cluster-31502.0	(A)10	10	350	359	GGTCAATGGTGTGGTCTCGT	59.965	20	TCAGAAGGTTCTCCAGCGTC	59.396	20	101
Cluster-14171.34962	(GC)6	12	965	976	TTGCTGGGAAGAGAAGCGAG	60.037	20	CGGACTGCAGAGCAAAAACC	60.04	20	265
Cluster-14171.16542	(AC)8	16	255	270	GCACAAGAAGTAGCACTCTTCC	59.261	22	GGCTTGAGAAGAATGGCAGC	59.545	20	158
Cluster-14171.16542	(T)11	11	2054	2064	TGTGGATTGACAAAGCAGAGGA	59.894	22	GCCATGTTCATAAGTACTCTGTGC	59.965	24	226
Cluster-14171.16543	(TC)6	12	1320	1331	GCCAGTCAAAGTTCAGCTGC	60.04	20	ATAGCGGGAGTTTTAGCGCA	59.823	20	237
Cluster-32755.0	(T)10	10	155	164	TCCATCCATCAGTGTATTGGCA	59.491	22	ATCCGACATCATCACTGGGC	59.893	20	133
Cluster-11793.0	(GCT)5	15	303	317	ACACGCTCTGTACCCTCTCT	59.962	20	ACGACTAGCGCTGAAACGAA	60.04	20	275
Cluster-14171.33619	(A)10	10	111	120	TCCAAACAAAGGAAGTGGGTCA	60.025	22	GGTGAGCGACTCATGACCTT	59.752	20	205
Cluster-14171.33619	(T)10	10	380	389	GGTCATGAGTCGCTCACCTT	59.752	20	TGGTCAATGAGGTGAGCCAC	59.963	20	201
Cluster-14171.33618	(T)19	19	163	181	TGGACTCTCTGGGGGTCAAA	60.105	20	GTCTGTGTATGCACTGCCCT	60.036	20	200
Cluster-14171.33617	(T)12	12	1597	1608	CGCGATCTCAAAGCAAGCAA	59.833	20	TCTGGGGACATGTAGCCACT	60.253	20	239
Cluster-14171.37104	(A)11	11	542	552	GGGATACGTAGGCGCCATAA	59.395	20	ATGACCGAACCATTTTGGCG	59.474	20	271
Cluster-34910.0	(T)10	10	285	294	TCTGCTCTAGTTGGTAGGAGT	57.259	21	CACACACCCCTTCAAGTTTGA	58.626	21	197
Cluster-27952.0	(A)13	13	889	901	TGCCTCTAGTCCTGAACCGA	59.961	20	TGCTACCAGGAATAAGCATGTGT	60.054	23	252
Cluster-11783.1	(A)10	10	301	310	GGTAACCGTGTAAACCAGCA	58.118	20	AGTTTGGGTGCTGTTTTTGGT	59.094	21	166
Cluster-27237.0	(TGT)5	15	61	75	ATTCTACCCTCCCCAGACCC	60.03	20	AGGCAACCCTCCACCTAGAT	59.955	20	237
Cluster-19238.0	(AGC)5	15	445	459	GTCACCCAGCAGACGATGAA	60.037	20	GGGTCCTACTGCGTGTACAG	59.827	20	182
Cluster-15900.0	(A)11	11	397	407	TGTGAAACAAAAATGGCCCCA	59.16	21	TTGAAAGTTAGTATTCCATATGGTCAA	57.033	27	279
Cluster-14171.4850	(T)10	10	403	412	TTTTGGACGCGTGAGATCCA	59.966	20	GCATTGGTTCATGCACCTGT	59.395	20	211
Cluster-14171.4851	(T)10	10	1168	1177	TGCCCTAGAAACATGACATGGA	59.424	22	AAAATCCTTCTCCGCACCCC	60.323	20	145
Cluster-14171.4852	(T)11	11	311	321	AGTTACAACAAGCTATCTGGTGA	57.516	23	ACGGTTCGATTTCACCCTGT	59.605	20	239
Cluster-14171.26359	(A)10	10	430	439	AGCGCTTGTAAGGTGAAAAGT	58.428	21	CGGCAACCTATTTTGATAAGGTCC	59.964	24	280
Cluster-28117.0	(A)11	11	398	408	ATGCCCTCGTTGTAGAAGCC	60.108	20	GCAGCTAACAAGTTGTCCCG	59.483	20	279
Cluster-14171.26352	(A)10	10	162	171	ACTCACAGGCTGGCAAACTT	60.107	20	ACAAGCTTTGAAAAGATATATTGACCA	57.976	27	165
Cluster-14171.21997	(A)11	11	156	166	GGTGGGCCATGTCCCTTTTT	60.836	20	TGGTGGAAGTGAATAGAGTGTGG	59.992	23	266
Cluster-14171.21997	(TCT)6(T)17*	34	2831	2864	CCATGACAAGAAGCCATGCG	59.9	20	TGTACACCCTACGAAATGATCTGT	59.535	24	276
Cluster-14171.27087	(CAA)5	15	533	547	TGGCTGCAGAGAACAACAGG	60.536	20	GTCTGCGTACATTCCACCCT	59.751	20	141
Cluster-14171.27080	(T)11	11	57	67	TGTCCTTCTAGATCTCTTCAAGGT	58.415	24	CTCGAGTCGTCCCCCTTTTT	59.679	20	265
Cluster-3206.0	(A)10	10	484	493	TCGACCTCAAGAACAAGGGC	59.965	20	ATAACGCCATGTTCCACCCC	60.395	20	280
Cluster-14171.26682	(TTC)6cagacagaagattctagttcctttctcctatcagcaaagaagttggtta(AGC)5	82	545	626	TCCTCAAAAGGTACACGCCC	59.964	20	CGCTGGGACGAGTATCCATC	60.039	20	169
Cluster-14171.26686	(AAG)5gggtatgatgattttgttgttgtccat(TTC)6	60	1352	1411	TGGGAAGAAGGGAGGACAGA	59.508	20	AGGGATTCCAAGTGGGGTCT	60.179	20	259
Cluster-30228.0	(A)15gcacaccgctgaagaaaaaaaaattgcaaaaaacac(A)12	63	47	109	TCTACAGAATACATTCATACACTTGGA	58.023	27	CGCAAGAGCAAACCTCGAAC	60.111	20	160
Cluster-14171.20686	(AT)6	12	650	661	AGAATTCTGCTGCAACGGGA	59.963	20	TGGCAAGATCTCATGGGCAT	59.446	20	256
Cluster-14171.24198	(T)10cccattttagtagaaatactcagctagccacttaaagaacttggtatgttccttttttgttctgtttaaagctgctgtc(T)11	100	351	450	AGGCCCATCCAATTGACCTT	59.288	20	TGAACATTTTCAGCTCAAACAAGA	57.794	24	273
Cluster-14171.10482	(GAC)5	15	297	311	AGACGACGATGACGATGACG	59.974	20	AACTTCCTCTGCCGTTCAGG	59.965	20	180
Cluster-14171.5514	(A)12	12	3707	3718	TCCGTTGGGTTTTGGCTCAA	60.396	20	GTGGATTGATCATGCGGTGC	59.97	20	276
Cluster-14171.31509	(T)19	19	616	634	CATCATCCACCTCCCACAGT	59.085	20	CCCAAAGGGTAGCGGTTGC	61.34	19	186
Cluster-14171.31508	(A)10	10	265	274	TCACTCTGATTAATCGGCTAGAAA	57.535	24	TCCGGAAATCTTCATTTTCAATCTCC	59.905	26	280
Cluster-14171.31508	(A)10	10	633	642	TCTTGATAACCAATATATAAGGGCGA	57.859	26	AGTTGCTCTACTTTCTTTAAGAAGGT	58.49	26	277
Cluster-14171.31504	(T)10	10	616	625	TGTCCAAGAGGTTCAGGAAAGG	59.893	22	GCCATTCATCTCCCAGCAAC	59.257	20	266
Cluster-14171.31500	(A)11	11	538	548	AGCACATCGCCCTTTGTCAT	60.323	20	TGAGGGGATGCCAGCTCTAT	60.105	20	172
Cluster-14171.29265	(CAT)6	18	174	191	TGAGTTTCATTAAAATCTCACCCCT	58.448	25	CCCACGTTTTTCTCAAACCCA	59.248	21	200
Cluster-14171.26036	(GTG)6	18	62	79	AACAATCAGTTCCCCGGAGG	59.672	20	TATAATGCCCACCACCACGG	59.818	20	231
Cluster-31985.0	(A)10	10	188	197	AGACCCAGGTTCTTAAGGGGA	59.846	21	TTTATGGCTCTCCGCTGCAT	59.819	20	277
Cluster-14171.27555	(T)15	15	1300	1314	CCAATGGGCTAGGTACATCTCC	59.961	22	AGAGAGTGGGGTAGACCGTG	60.324	20	239
Cluster-14171.6142	(A)11	11	166	176	GAAGGGTGGGCGATACACAA	60.036	20	GATTCTACCTGGGTGGGTCG	59.536	20	207
Cluster-31970.0	(GTC)6	18	175	192	TTCTCAAGCTCCTCCTCCGA	59.96	20	TGTTCGGTGAGGCGAAGATC	60.109	20	232
Cluster-14171.20021	(A)10	10	724	733	CAATGCCACTGGTTGCTGAC	60.039	20	TTTTGCCAGAGAGGGTGGTC	59.89	20	255
Cluster-14171.20023	(AT)6	12	1155	1166	TGTGAACACCTAATTTTTGACGTCT	59.413	25	CACAGTTATCGGGTGGGGTT	59.673	20	265
Cluster-1840.0	(A)10	10	59	68	GGCACCAGGAAACACCAGAT	60.251	20	CGGAACCACTCCTACCCCTA	60.033	20	275
Cluster-14171.20027	(T)10	10	172	181	ACATCATCACAAAAACCCCAAAGG	60.202	24	TCGACGACATTTCCTGCACT	59.683	20	223
Cluster-14171.20028	(AGA)7	21	243	263	CGAAACCCTAGCCCCCAAAT	60.034	20	TTCCTCCTCGGGATCTGGTT	59.957	20	245
Cluster-14171.21703	(A)13	13	1037	1049	TCTTGCCATCAGGACACACC	59.963	20	ACAGGTTTTGGATCCCTCGG	59.672	20	256
Cluster-14171.6541	(TGT)9	27	411	437	AACGAGGGTCTTCCGGAAAC	59.966	20	ACAACTGAGAACACTAGATCGGA	58.92	23	162
Cluster-14171.6542	(A)13	13	63	75	GGGGCACATACACACACCAA	60.539	20	TGTGCAAGCAAACGCATCTC	60.04	20	200
Cluster-14171.6542	(GGTGTG)6	36	765	800	TCTTCACTTTTGGTGCCCCA	59.74	20	AACCGTCCAAACTTTCCCCA	59.741	20	147
Cluster-14171.6543	(A)11	11	106	116	AGGGAAACAAGGTATAATGAGAGT	57.107	24	GGGTTGGTTCAAGGTCAAGC	59.326	20	120
Cluster-14171.12989	(A)10	10	407	416	GCACACCAAGAACCACCAAC	59.898	20	ATGGGGGTTTTGGGTTTGGT	60.03	20	244
Cluster-10642.0	(AT)9	18	83	100	AACTTTTCCTGTGTAGCCTCTT	57.561	22	TGTCAACAAATCCAGTGGTTAGT	58.212	23	246
Cluster-10642.0	(TTG)8aagc(TGT)6	46	711	756	TGTGGACTGTTCATCCCTGA	58.272	20	TCAACCGAACAAAATCAGCAAAC	58.891	23	179
Cluster-14171.12984	(TA)8	16	262	277	GCCCTGTCATGGTACCTTCC	60.107	20	ACTATTGCTAGCCCCCGAGA	60.106	20	241
Cluster-14171.12016	(CGT)5	15	449	463	TATTAGGGCGGGTGAGCTTG	59.532	20	ACGAGATCGGCTTGAACTCC	59.826	20	205
Cluster-14171.12011	(A)10	10	609	618	AAGTATGTGGTGCAGGCAGG	60.323	20	TAAGCCCGCAGATTCAAGGG	60.107	20	218
Cluster-14171.12011	(AGA)6	18	1137	1154	TGGCATCTCATTTGGTCAGT	57.115	20	GTGAGAGGTTCTGGTGCCTG	60.321	20	187
Cluster-14171.12012	(CT)6	12	264	275	ATGCCGACGTGTGAGTTCAT	60.037	20	GCACAAACAAGAGAAGGCACC	60.269	21	221
Cluster-12592.0	(T)13	13	181	193	AGGAGTATTTTGTTTCGGTGTTTAGA	59.006	26	CTCTCCGTAGACCCCACTGT	60.324	20	174
Cluster-14171.10520	(CT)6	12	33	44	CAAAGTTGTTTGTCTTTCAAGAACA	57.364	25	GAAGGGGAAGCTGGGTCAAG	60.323	20	148
Cluster-9010.0	(T)13	13	208	220	TGCTGGCTGTAGTTTGAGGG	59.963	20	CACGAGGACTTTCTAGGGGC	59.824	20	201
Cluster-14171.26038	(AG)10	20	1031	1050	GAAAAGGAGCTGTCGGTGGA	59.965	20	CCATTGTCGACCCGAACCTT	60.321	20	239
Cluster-14171.23643	(A)11	11	1270	1280	TGGTCTCGAATTTCTTGTCCA	57.238	21	TGCAAATTCCCTCGTGAGTCT	59.652	21	221
Cluster-14171.23643	(A)10	10	1524	1533	ACTCACGAGGGAATTTGCAGA	59.652	21	CACGAGTGTGGTCAAAGAAAAT	57.448	22	239
Cluster-14171.23642	(AT)11	22	2918	2939	CACATATAGCCCAGGGTGGC	60.251	20	AGCTGCAGTAGTGAAGGCAA	59.602	20	165
Cluster-14171.23642	(T)15	15	4764	4778	GAACCCCCATTGGATGAGCA	60.033	20	TGTCCCTCCCTTCTCCTCTC	59.663	20	255
Cluster-33476.0	(A)13	13	230	242	ATCAGGAGCGCATGATGAGG	59.965	20	TCAACTCAGCTTTCAACTCAGC	59.125	22	228
Cluster-14171.18719	(T)10	10	282	291	CAAGTTACGTGGGCTCTGGT	59.965	20	TGGGGTGTGGAACTCATGAA	58.855	20	279
Cluster-14171.15544	(T)10	10	1875	1884	TGGACAAGCCCAACAAGGAA	59.74	20	AGTCAACATTTCTGGAGCATGT	58.24	22	226
Cluster-21329.0	(ACA)7	21	1391	1411	GGGAAAGTGGCAAGGGTGTA	59.888	20	CCTTCGCCAGACCCTACTTG	60.108	20	194
Cluster-14171.4339	(A)12	12	1981	1992	CCTTCCCTAACCCCCAAACA	59.219	20	ATCAAGCTTGCAGGACAGCT	59.962	20	224
Cluster-25873.0	(CAG)6caacaacagccgcatcagttgcagcaacagcagcagccacttcctct(GCA)5	80	1884	1963	GAACCCTGGGAATCTTGGCA	59.96	20	TGCCTCCCATCATAACCCCT	60.328	20	206
Cluster-25873.0	(TA)7	14	2408	2421	GAAACACTCCCGAAGCAGGA	59.965	20	CCCCCTTTCCAATACCGCAA	60.324	20	276
Cluster-14171.9319	(A)12	12	1326	1337	AGTGGACGATGAGAGAGCCT	60.034	20	GCCTAAACCGTTTCATATTTTGCA	58.835	24	249
Cluster-14171.9315	(TTC)5	15	245	259	TACTTCTTGGCCTTGGCCAA	59.519	20	TGACAAACAGGCACCAGAGG	60.179	20	276
Cluster-14171.9315	(TCC)5	15	2039	2053	GGCGCCTTGTTTGGAGACTA	60.321	20	GCTGTCAGCGCAGAAGATCT	60.46	20	230
Cluster-14171.11734	(CTC)5	15	137	151	GCAAGTAGCCCCTTCAACCT	59.962	20	GATCATTGCTAGGGAGGCGG	60.321	20	247
Cluster-14171.11737	(AT)6ttttgagattttagtttgtaagatttatttgaatattctgttcctattatttgaaatgatttatctatctttactag(AT)6	101	1434	1534	TCTTCTTTATGGTCTCATCTCCCT	58.467	24	ACAAGAACGAAGTGAAATCTTACAA	57.452	25	227
Cluster-14171.11731	(A)10	10	242	251	GGACAAACCCCTGGTGAGTC	60.251	20	ACACAGCTTGAGGAAGTGAGG	59.929	21	189
Cluster-35628.0	(T)10	10	162	171	CAAACAAAACAATGATTATCACTCACA	57.753	27	TGACTCGGCCTTGATGGAAC	60.036	20	237
Cluster-31173.1	(TG)10	20	383	402	ACAAGAGCCAGACGTAGAAGA	58.484	21	TGCAGCTGTGTCACCTTCTT	59.819	20	270
Cluster-31173.0	(TG)25	50	179	228	CTGACAGAGCACACAGGACA	59.61	20	CTGCTGTGCTCTCCTCCAAA	59.964	20	178
Cluster-14171.11738	(T)10	10	221	230	CCTCCGTTCCATTTTATGCGG	59.666	21	TGTTTGACTTGTCACGGTGC	59.27	20	209
Cluster-14171.11738	(T)10	10	1273	1282	TCGCCTCTTTTAAGACACGT	57.193	20	TGGGCAAAGCAGAACAAGTG	59.254	20	235
Cluster-14171.11738	(A)17	17	4073	4089	ACGACAACATCTACTTGTTTGCC	59.75	23	ACCCAAAAGAGGTCTGAAGCT	59.223	21	234
Cluster-14171.11738	(T)11	11	4384	4394	AGCTTCAGACCTCTTTTGGGT	59.223	21	TCAGTCAACCCAAAACCCCA	59.368	20	211
Cluster-14171.33639	(TTA)5	15	312	326	TGGTTCATCTGACCGCTCAA	59.315	20	GGGATCTGTTGACTGTCCAGT	59.374	21	280
Cluster-33095.0	(T)10	10	180	189	AGGCAACAAATCGTCACCAT	58.09	20	TCAATTCGAGACACGGAGCC	60.109	20	224
Cluster-14171.28491	(TTC)5	15	124	138	GAGCCCCCTCTGTTCAAGTC	60.036	20	CAGGAGCTGTCGGAAACCTT	59.965	20	135
Cluster-14171.28491	(CAT)5	15	606	620	CTTGATGCAGAGGCCTTGGA	60.035	20	TCCCGAAGAATGCTGAGCTC	59.823	20	198
Cluster-14171.28491	(AAT)6	18	927	944	GCCTCTCCACCACGTTTTGT	60.818	20	GTCTCAACACGTCCTCCTCC	59.756	20	263
Cluster-14171.28491	(TCC)6	18	1124	1141	GAGGAGGACGTGTTGAGACC	59.756	20	TCAAGGCCAAGCTACCCAAG	59.962	20	235
Cluster-14171.25038	(GGT)5	15	528	542	GTCCAAGTGCTGTCCTGGAT	59.674	20	TGGAGCTGGTTGCAGTAGTG	59.965	20	201
Cluster-14171.21899	(T)12	12	446	457	AGCAAAAGGGACGTCAGACT	59.241	20	TGAGCTCCATTCCCTTTGGT	58.924	20	210
Cluster-14171.2785	(T)10	10	55	64	AGAGAATCGCTGAGAGGGGT	60.033	20	ACATTCTCCACTTCCTGGGT	58.253	20	187
Cluster-14171.3437	(A)13	13	397	409	CACGTCGAGTCTGTGGTGAA	59.97	20	TGGAAAGGTTTGGCAAATTAGCA	59.611	23	236
Cluster-15915.0	(AAC)6	18	354	371	CAACCTTCGGTGATGGAGCT	60.036	20	AGGGACAACAACTGACGACA	59.172	20	105
Cluster-12028.0	(T)15	15	512	526	CCGAACCTGAAAAGGCGGAT	60.677	20	CCAGTTAAATTCGTCATACTACTTGGT	59.452	27	279
Cluster-15808.0	(T)11	11	152	162	ACCCAAAAGTCGTTCATCCGT	60.203	21	TCTTCTAGTAGGTGTCACTTCCA	58.006	23	255
Cluster-14171.17924	(A)10	10	2063	2072	GTTCACACCACTGCTTCCCA	60.465	20	GGGCAAAAGGGTGTTCGAAT	59.034	20	153
Cluster-14171.17923	(AG)8	16	933	948	GTGGAGAGAGGGGTAGCAGA	60.033	20	CATAAAATCGCCCGCCCAAA	59.542	20	199
Cluster-14171.17920	(TTTTCT)5	30	1016	1045	GCGGAAGTTCAACTGTCAGC	59.764	20	GCACTCACTGCTGCTTTTTGT	60.202	21	199
Cluster-14171.25280	(CCT)5	15	617	631	CCTGGCTCATCGGACCAAAA	60.322	20	AATAACTATGGCGGTCGGGG	59.605	20	263
Cluster-14171.16039	(AG)11	22	2165	2186	AGGTAGTCCTCCGAGTCGTC	60.108	20	ACTTTCGATACCTCCGCCAA	59.1	20	219
Cluster-27709.0	(T)10	10	2431	2440	CAGTGGCTCACAAGGAGGAG	60.037	20	AGCATTTGAACTTGCGCAGA	59.046	20	176
Cluster-31085.0	(T)10	10	250	259	ACCTAACCATGGCAGAGTTGT	59.295	21	TGTGGTTTTAAATATGTCACGTGA	57.137	24	267
Cluster-33649.0	(A)13	13	574	586	TGAACACTTCCTTCCCACGT	59.165	20	TTCGCCTCAGAAGTAGCTGC	60.109	20	271
Cluster-25345.0	(AG)6	12	916	927	CCGGGCTCTCTTGTTCTTGT	59.965	20	AAACAACCCGTCCCGCTTTA	60.179	20	244
Cluster-14171.12351	(A)10gaagcaagaattatcaatccatctccctttccaaattccaatt(TC)8	69	263	331	CCACCGCCTCTTTTCCGTTA	60.321	20	TGTTCTCCATTTGAGGTCCCT	58.652	21	259
Cluster-14171.12359	(A)10	10	170	179	TCTCCCTCCATCTTCCTCTCA	59.067	21	CGAGGTATCGGCAGCAGAAT	59.967	20	259
Cluster-14171.12359	(T)10	10	555	564	GCCGCCAACTGCATGAATAA	59.545	20	CAGACTCCATCGCGAACACT	60.109	20	259
Cluster-23310.0	(T)10	10	971	980	TCATGCGTCAACTTCCACCA	59.892	20	TCCAAGCAAACACTAGCCCA	59.524	20	268
Cluster-28075.0	(TGT)5	15	234	248	GACAAAACAACGACGACGCA	59.975	20	TGGGCAAAATCGACATTTCCG	59.799	21	142
Cluster-14171.38546	(T)10	10	314	323	CTGTGTTTGCACTGTTGTCCA	59.528	21	AGTATCAAGGTGCGTTGGGG	60.035	20	131
Cluster-14171.38544	(TA)7	14	323	336	CACCCCTAATTCCAGCACGT	60.035	20	CGAAATGGCGGGGTTCTCTA	59.823	20	235
Cluster-34465.0	(GCC)5	15	289	303	GTCCTTCTCCACTTTCGCCA	59.965	20	TCGGGGTAATAGAACGCAGG	59.252	20	204
Cluster-34465.0	(GAC)5	15	1310	1324	GCACATGAAACGGCACATGT	60.039	20	CTCGTCAAGGAGGATCGTGG	59.899	20	246
Cluster-6190.0	(T)10	10	481	490	TCCGTCGTTTTATCGTATCCTCA	59.373	23	TCCTACATCGACGACCAAAACA	59.703	22	220
Cluster-6190.0	(T)10	10	760	769	TGCATCCGCTTGAAAAGTGA	58.397	20	TGAGAGCGTTCCGTTAACTT	57.193	20	117
Cluster-14171.7114	(T)10	10	758	767	TGTGCTGATGGGTTACAGAGG	59.721	21	TGACTCATCTATGCCGTTGCT	59.518	21	202
Cluster-12686.0	(T)10	10	45	54	TCATGATGTTTCCAAAAAGACAGA	57.042	24	GCAGTTATTAGGCGTCTGGC	59.062	20	102
Cluster-14171.30174	(A)10	10	514	523	TGCGCAATTCAACCAGCTTT	59.611	20	AAAATGATTCTCAGTCACGCAAA	57.563	23	262
Cluster-34637.0	(GAA)5	15	157	171	GCTGATGGGGGAGGAGAAAT	59.151	20	GGGTGTGGTGTTCTTTGAAGC	59.933	21	229
Cluster-8209.0	(T)10	10	365	374	AATCAAGCATCCCGAGGACG	60.179	20	GGTAACAACTGGATGATTTCTGGT	58.99	24	269
Cluster-14171.14325	(TA)7	14	40	53	TCCTTCTCGTGGCTTATCTATATAAT	57.175	26	ATGCGTTCATTGCTTTGGGG	59.753	20	248
Cluster-33204.0	(T)11	11	274	284	AGGAAAGGGTGCACAGAAACT	59.785	21	TCTTGAGGCCATAGCTACCCT	60.062	21	193
Cluster-34871.0	(A)10	10	433	442	TGAGCTTCTAATTCCGCTCCA	59.169	21	TGGTAAATTGACAATTCAGTGACGG	60.049	25	151
Cluster-19746.0	(A)15	15	268	282	AGTGTTTTCAAGCTTCAAGCCT	58.973	22	TCCCGACAGTGGATAACATGA	58.537	21	209
Cluster-14171.21791	(T)10	10	629	638	GGGGTTGGAAAAGCCTATGC	59.176	20	CCACCAGACAGACAAACAAACA	59.248	22	189
Cluster-14171.36866	(T)10actttgtcaaaatataaaagttaaactattttataataagaacattaagaaaaaaaattattgattagccaatttgatagtgtaa(T)10	105	653	757	TGGTTAGGCGATTTGGTAGTGT	59.696	22	TGGTGGTTGAACAAAAGTAAGCT	58.979	23	200
Cluster-14171.36864	(A)10cgacaaaacaaagaggagaggaagaaattcggagtagaggggggatacgacggggttttaca(AG)8	88	175	262	TCCGTTGTCGAACTCCAAGG	59.967	20	CGTGGCCCTGTCAATCCTTA	59.748	20	173
Cluster-11004.0	(A)10	10	270	279	TTGGTGGGAGCAGGTAAAGT	58.854	20	AGAAGGAACATGCTCGGGTG	60.036	20	275
Cluster-12129.0	(T)11	11	438	448	ACTCATGGCTAAAGGGAGACT	58.161	21	CATCAAAGATGAGGGGACCAT	57.41	21	278
Cluster-20080.0	(A)10	10	69	78	CGGGACACCACGGTCATTAT	59.823	20	GGGTTGTTTGATTCACACGCT	59.663	21	246
Cluster-14171.14599	(A)14	14	1165	1178	GGAGCAAAGAGAGAAGAGCCA	59.722	21	CCACAGTAGACTGAAGATTCGAGT	59.843	24	228
Cluster-612.0	(T)10	10	133	142	AGCACGAGCACGAGATGAAA	60.038	20	TCGGCACTGTTTCACCATCA	59.892	20	234
Cluster-14171.30162	(T)10	10	235	244	ACAAGCTAAGAGTTGCCTGGA	59.3	21	AACCGGAAACAAGGGAGGAC	59.89	20	207
Cluster-14171.30162	(AT)13	26	1607	1632	TCCAAAAACTTCTCCGGCGA	59.893	20	CTGCTAAACAATGGAGCGCC	59.901	20	262
Cluster-14171.14596	(A)10gaaaagaaaagaggaacttttataatctgtcttgttttgagtttagcctttgaggggttttagttgttttggagtttaaaaaaag(A)10	105	1943	2047	AGCCAAGATTACTTAGGCAGACA	59.48	23	GGATTTCACCTTCCACCACCT	59.924	21	180
Cluster-14171.14595	(AATCA)6aaatccgaatccgaatcaaattcagctattcaccaataatatacaaaattcaacgtatcatcaatatgtatacatcac(TG)7aagatatg(TA)7	144	2831	2974	ACCGCCGGCATTTTCAAAAA	59.895	20	GCTTCAGATCTCTTCTTCCTCCA	59.55	23	274
Cluster-14171.28779	(GA)8	16	1890	1905	CCTCATCAATCGCGTGCAAT	59.341	20	TTGACACGCTACTTGCCTGT	59.894	20	193
Cluster-14171.28779	(T)13	13	4146	4158	ATAGCTCTGCCGCTGGTTTT	60.035	20	TCGTCATCATCTTCTTCACAACA	58.118	23	251
Cluster-32268.0	(T)10	10	153	162	CCTCTGTAGGGCTTGAACTCT	58.816	21	TGCTGCCCAGTAACTCATGT	59.308	20	225
Cluster-14171.17028	(A)10ctc(A)11	24	122	145	ACCCCAACCATTTTCCCCTA	58.526	20	TGGGGGTGACAATGTTGGAG	59.888	20	133
Cluster-14171.17028	(TAG)5	15	1599	1613	TGGTGGCTAGGGTTTGCATT	59.886	20	CAGTTGGAGGTGGCTGTAGG	60.036	20	130
Cluster-14171.17020	(A)10	10	388	397	CTCCGCAAGAGGTAATTCTCT	57.19	21	TGGTGGTTTTAGGTGGTGGG	59.814	20	280
Cluster-14171.17020	(T)12	12	2215	2226	TCAGGGACGATGGATGGGAT	60.105	20	TGCCGCCTTAAGTTTTGTTTT	57.471	21	258
Cluster-14171.24831	(AGC)7	21	678	698	AACTCCAGGATCAAGTGGCC	59.67	20	TCTGGAAGGCTGGTGAGACT	60.179	20	200
Cluster-18774.0	(A)11	11	164	174	TGCCCATTTAGGTGGCACAT	59.959	20	GCTGGACGACTAGGGCATAC	59.968	20	174
Cluster-14171.7801	(A)10	10	427	436	AAGATGGCTCTGAGGAGGGT	59.956	20	TCTTGTGTTGTCATTATCCGTCT	57.853	23	238
Cluster-14171.30839	(T)11	11	203	213	AGCGTGGAGATTGTGGATACTC	59.898	22	CGTGACCCCCAATTGCTTTG	60.038	20	226
Cluster-14171.11567	(TA)6	12	844	855	CTTCATGAGTTGCTGCCTGC	59.829	20	TGTGCTCGAGATGGCTCAAC	60.39	20	147
Cluster-14171.22442	(A)10	10	493	502	TGGTCTGCTGCAACTTTCCT	59.817	20	TTCGAACCTCTGAGACCTCA	57.712	20	279
Cluster-24619.0	(AGA)5	15	267	281	AAACCGGTGCAAAACTCAGC	59.898	20	TCAGCGACGATTCAGGTGAC	60.109	20	105
Cluster-31079.0	(T)16	16	128	143	TGGCATTCATAGGAAGATGGGA	58.945	22	AGGGATAGGACAGTGCCTTT	58.027	20	201
Cluster-14852.0	(A)10	10	403	412	TTGGTTCCTCTCTTGCCACA	59.157	20	AATGGGGCCTCTCTGTGAAT	58.697	20	235
Cluster-5043.0	(A)10	10	113	122	TCCACCGAGGATTCCAAATCA	59.087	21	TCCAACACAAGTACCACAGCA	59.789	21	207
Cluster-14171.30042	(T)10	10	1697	1706	GTTGAGCCTGTTTCATGTTTTGT	58.567	23	GTCGCAAGGAGATGGATTCCT	59.86	21	280
Cluster-14171.18605	(AAC)5	15	657	671	GCAGATGATAGTGCAGGGTCA	59.86	21	ACTCTTCATCACTTGAGCTGCT	59.698	22	133
Cluster-14171.22868	(CAC)5	15	85	99	AACGGATCTAAAAGGCCGCT	59.748	20	GGTTATGGTGGAGGTGACCG	60.108	20	119
Cluster-14171.22863	(A)10	10	3943	3952	AGAACAGCCGTGGTTCTGTT	59.82	20	CGACGACGAAATCCGCTTTC	59.977	20	221
Cluster-14171.22861	(A)11	11	229	239	GGTGAAAGCCAGCAATCCAC	59.755	20	GGGTGCAGCATTTCAGCAAA	59.966	20	213
Cluster-14171.26529	(A)14gtaaaatcagaaaaatactgaagaaaattatttttctc(T)11	63	143	205	TGAACAATACGCGTATCAAGAACT	58.834	24	TCCTCAGACTGAAATTGCTCAAGA	59.959	24	177
Cluster-14171.26529	(T)11	11	490	500	ACCAGCATAGCAATATCAGCCA	59.893	22	TCCCAACTCACCAAAAAGCA	57.848	20	134
Cluster-24217.0	(CT)6	12	346	357	AAAGGCAGCCGTGAGTGTAA	59.892	20	ACAGTGTGTCGGGTGTTTAGT	59.517	21	258
Cluster-35874.0	(AT)6	12	258	269	TGGACCACAACCTCTTTCCTC	59.58	21	GAAACCTCCGGGTGTCTCAG	60.037	20	256
Cluster-21945.0	(AGC)5	15	921	935	GTGTCATCGCCACAAACACC	60.04	20	TCAAGTGCTATCGGTCCTGAC	59.523	21	272
Cluster-14171.32157	(C)11	11	2536	2546	GGCCACAGACGGATTTCTCA	60.036	20	GCTACACCACCGTCCCATAG	59.896	20	280
Cluster-14171.22278	(T)10	10	923	932	CCTCAGATGCAAGAAGCTGC	59.266	20	TCGACATCCTGTGAAGTGGC	60.037	20	234
Cluster-14171.29196	(A)10	10	87	96	GCCATTCTCTGCACTCACTCT	60.066	21	GTGACCATTCGAGAAATCAACCC	59.873	23	128
Cluster-14171.5372	(AT)10	20	313	332	TGTGGCAGACAACATCTTTTGG	59.638	22	AGCAATCCACGTGTAAGACCA	59.654	21	243
Cluster-14171.5372	(T)10attagcctcagtattaaaattctttttggacgtgttctactatctcctaccttgcttcttcctttccattttagttagaattttcgtgtctt(A)13	115	714	828	TGAACTGTCTTAAAATTATGGGATCAA	57.473	27	TCATATCATGCGTTGAAAAATGTTCT	58.462	26	228
Cluster-14171.5370	(T)12	12	1212	1223	CGACCAAAAATCAGGCGCTC	60.179	20	TGCAACTTGGTGGTTCTTAACA	58.643	22	181
Cluster-14171.36229	(T)10	10	279	288	TGGGTGAATGAGCTCAAGACC	59.996	21	ACTGAGACCCAAGCAACACC	60.179	20	180
Cluster-14171.24017	(T)11	11	338	348	AAACATCAGTAAACAGGGAGAGT	57.431	23	CGTAAGGCGTTTCATTACCATAGT	59.193	24	260
Cluster-14171.24016	(AAT)5	15	269	283	ATCCGGGGGAGCATTTTGAC	60.396	20	CATGAGAGGCAACGGATCGA	59.897	20	270
Cluster-14171.22391	(AAT)5	15	1965	1979	CCAGTGCACCCCAGGATTAG	60.107	20	TGCCATGATTTGTGGATGCA	58.442	20	262
Cluster-14171.28197	(A)10ctcaaaaacacaaaacagcgaacaatggcacgaaaaaactcggaaaaaaccagaaaaaaaagcgagaaaaggaacgaagaagcctcaagaaaaaacag(A)10	118	165	282	AGGCAATGGAAAGAACCCCC	60.252	20	GGTGGAGGGCAAAGGTTTTC	59.32	20	280
Cluster-14171.28198	(GAA)5	15	1152	1166	AAAGCGAAAGATGTGCAGCT	58.758	20	TATGCTCCTTTGCACAGCCA	59.962	20	155
Cluster-14171.28198	(T)15	15	3137	3151	TCTACTGTGCCTAGCAGTGT	58.075	20	CCTCGGCAGCATATTCCTCA	59.606	20	241
Cluster-9189.0	(GTT)5	15	327	341	CCGCCATAAGAAGCTCCTCC	60.25	20	TACGGATCCAACAACGGTGG	60.037	20	236
Cluster-14171.30654	(TGT)5	15	190	204	ATTCTACCCTCCCCAGACCC	60.03	20	GGTGTGCCATATCCTTGACCA	60.065	21	210
Cluster-14171.30650	(T)10	10	216	225	AGAAAAACGATGCCCCGACA	60.251	20	GGGCTTGCTTTCTCGGATGA	60.393	20	246
Cluster-14171.17852	(ACA)5	15	1311	1325	AGGTTGTGATCCTTGAGCCG	60.036	20	ACACTCTACCCTCCCCAGAC	59.959	20	218
Cluster-14171.17852	(A)10	10	1527	1536	CTGTTTGCACACCCCAAAGG	59.895	20	TCCCGTTACACCTGTTTCCTC	59.655	21	205
Cluster-14171.17851	(A)11	11	1056	1066	ATAACATTGTGGGGGTGGGG	59.662	20	GAGTGGGATTGATTTGGTTTGGT	59.422	23	153
Cluster-15237.0	(A)11	11	233	243	TGCCATTGCCAACAATTCTCT	58.75	21	AGTTCTTCTTTAGGGTTATGTCTTCCT	59.762	27	154
Cluster-22021.0	(A)11	11	139	149	TCGCGCTCTACAGGATTCAA	59.185	20	GGCGAATAGGGAGACACGAG	59.969	20	209
Cluster-23665.0	(GAT)9	27	90	116	ATCAGAGCCTCCTCCACTGT	59.958	20	CAATGCAGTGCTTGGAGCTC	59.829	20	103
Cluster-23665.0	(T)11	11	733	743	CTGGATCTTACCACGAGCCA	59.176	20	TGTTTTGGCAACCCTTTCCA	58.427	20	178
Cluster-14171.13242	(AAT)6	18	360	377	AGCGTGGATCTGTTACAATGA	57.39	21	AGAACAATTACTCCAAGTTTGCAGA	59.172	25	186
Cluster-14171.20558	(TCA)6	18	549	566	CCTTCCTCGTAAAGGGCAGA	59.097	20	AAATCAGCCGTTCGTTGTGG	59.409	20	257
Cluster-14171.7269	(GAGGAA)5	30	451	480	CCAGTCTCAGAGCCAGAACC	59.751	20	ATTTTGGCTCCGAACGAGGA	59.676	20	187
Cluster-7494.0	(T)10	10	409	418	ACCGTCAGATGTTACACCACT	59.032	21	TCAGATTGATGTATGGTTGAATTGCT	59.396	26	225
Cluster-14171.7263	(A)10	10	164	173	GCATGGAAGCAACGACCTCT	60.675	20	AGCTGAGGCAAATAGCTGGA	59.085	20	228
Cluster-14171.7263	(A)11	11	453	463	TCCAGCTATTTGCCTCAGCT	59.085	20	GGTTCCGTTGAAGCCGACTT	60.883	20	280
Cluster-14171.30441	(AG)8	16	1235	1250	GTAGTAGAGGGGAAGGGGCA	60.031	20	CCTTCATATCCTCCGCACCC	59.965	20	125
Cluster-14171.30445	(T)10	10	2474	2483	AGTGTAGGAGCCGTCAATGC	60.108	20	GCCACGACCACTTTCCAGTA	59.966	20	194
Cluster-14171.15361	(A)11	11	51	61	CGTGCGAGCACCGAAAAATT	60.385	20	GAAGCTGTGATGGTGGTGGA	59.963	20	108
Cluster-14171.15361	(T)10	10	308	317	AGGAGGTGGTGGCATAGTCA	60.253	20	GCCCAACCCCTAATAGCTTGT	60.064	21	273
Cluster-14171.4847	(A)15	15	120	134	TCTTAGAAGAAAAATGGGAAGGGA	57.537	24	TGTCTTTTCGTAGGAGTTCGT	57.004	21	201
Cluster-24081.0	(TCT)5	15	1518	1532	TGAAGTGGGAGGAGTTTGCC	59.89	20	ACTCCTTCACCTTCATCTAACATCA	59.515	25	230
Cluster-14171.22415	(TC)7	14	127	140	GCCGATTCCCCTGTTTTTCG	59.83	20	GAACAAGCAGAGAACGCACA	59.063	20	245
Cluster-798.0	(A)10	10	90	99	GCAAGACGCATATAGATCGGC	59.344	21	GTGCTACCTTCCGTTTGGGA	59.964	20	253
Cluster-14171.15972	(CCA)5	15	2316	2330	CACCACTACCTCCTGCCAAG	60.036	20	GAAGGTCGAGGTGGCTTCAA	59.965	20	229
Cluster-14171.15972	(T)14	14	4498	4511	GCTGTGTATGCATGCCTGTG	59.9	20	ACTTTTAGGTACAAATGGAGCCT	57.743	23	219
Cluster-504.0	(A)13	13	291	303	TCACCAATCAACCAAACCGGA	60.134	21	ACGAATAAAGGGGAAGGCGA	59.093	20	265
Cluster-14171.20556	(AT)6	12	4404	4415	ACTCTTACATCCGTTGGGGC	59.748	20	AAACGTGTTGAGCACTTCGC	59.972	20	279
Cluster-14171.20556	(AC)6	12	6089	6100	GCTCTGCCTCTACAACCCTG	60.108	20	TGGAGTATCCCAAGAACCCCA	60.204	21	221
Cluster-14171.11085	(AT)10	20	155	174	ACATCCCAACAAGCACAAATTGT	59.866	23	TGGACCACCTCATGATTCCAG	59.439	21	224
Cluster-14171.11085	(T)10	10	1130	1139	AGTGGCACTATCTCCATGTTACT	58.966	23	GGCAAGCAATTAGTGTCTCGC	60.202	21	277
Cluster-14171.11085	(AC)6	12	1656	1667	TGGACAAAGTTGGTCTTGCA	57.864	20	ACCTTACCTCCCATGCAAACA	59.573	21	223
Cluster-14171.11085	(A)14	14	1958	1971	AGGAGTCTAAGCCCACCCTT	59.881	20	GACTATTCTCACTCCAGCTGCA	59.833	22	106
Cluster-14171.11085	(TA)6	12	2314	2325	AGCATGCCTTTTACTTATGGGGA	60.053	23	TTTTGGGCAGACAGCTACCT	59.229	20	256
Cluster-14171.11085	(A)10	10	3628	3637	CGCCTCATCTGAGTCTTCCC	59.896	20	AGCAGTCCTTTTGCAACCAA	58.516	20	272
Cluster-14171.11082	(T)10	10	365	374	GCTTCCACCTCCCTCTAAGC	59.821	20	TCCTCACTCAAAGGGTTGCG	60.25	20	209
Cluster-14171.11082	(A)11	11	755	765	CGTGGGGGAGAAGCACATAA	59.748	20	CTTTGCCTTGGCACGATGTT	59.685	20	269
Cluster-14171.11082	(T)10	10	881	890	CGTGGGGGAGAAGCACATAA	59.748	20	CTTTGCCTTGGCACGATGTT	59.685	20	269
Cluster-14171.11083	(A)14	14	398	411	CTCAGGTTCGTGCCTTGGAT	60.036	20	GAGAAAGGTAAGCGGGCCAT	60.107	20	187
Cluster-14171.12191	(T)10	10	285	294	TCTCAGATCCGAAAATCACTCGA	59.305	23	TCCAGGGATTGCTTTTCCGA	59.304	20	143
Cluster-14171.12195	(T)12	12	101	112	CCGATCCCAAATTGCCGTTC	59.899	20	GAGCTGCTTCCGGAACACTA	59.753	20	162
Cluster-14171.19679	(T)11	11	449	459	TGCGTCTTGCTATCATATCATGT	58.113	23	TGACCACCCCACCAATTAGC	59.961	20	280
Cluster-14171.19679	(A)10	10	2502	2511	TGATTGGACAGAAGTGCTTTGA	58.181	22	ACGCAAAACTCACTTGACTCA	58.372	21	219
Cluster-14171.19674	(T)12	12	2844	2855	AGACAGAAACGAGAATGACAGGT	59.678	23	TGCTTGGTTGAGTTTTGGATCT	58.435	22	103
Cluster-14171.19674	(AG)6	12	3051	3062	GGAACAGGAGACAAGAGACAGG	60.029	22	AGCCATGGGAACTCAAGCTC	60.035	20	254
Cluster-14171.26364	(C)13	13	2793	2805	CACAAGTAGTGGGCTTGGGT	59.89	20	GAATTGGGCGGACGAAATGG	59.899	20	236
Cluster-2422.0	(A)10	10	463	472	CAAAGGGGGTGGGCAATTTG	59.963	20	ATGACAACCCCGTCGTGTTT	60.179	20	103
Cluster-14171.23794	(A)10	10	222	231	CTCAGCCCACACAGACAGTC	60.32	20	CTTTCGCGTCTTCTCCTCGA	59.832	20	208
Cluster-14171.23794	(CTA)5	15	4413	4427	CTAGTGCCATGCCCTGACAA	60.035	20	GGGATCGTACTATGGCATGGG	60.066	21	120
Cluster-14171.18108	(GCT)6	18	1065	1082	CTGGCCGGGGATTGAAAGAT	60.107	20	CTTTCGACGTTCGTGGAGGA	60.04	20	265
Cluster-14171.18108	(A)10	10	1589	1598	TGCAGACTTTGACAGAGCCA	59.531	20	GTGGAGTGAGTGTCTGAGCC	60.038	20	225
Cluster-14171.15358	(A)13	13	1274	1286	GCATGGTGAGCTTTCTCCCT	60.035	20	TGAGTGATTTTGCGGCTACCT	59.997	21	256
Cluster-14171.15353	(TTC)5	15	779	793	TAGGCGGCTCTCTTCACTCT	60.034	20	ACAGAGAAGGAGGACAGACGA	59.926	21	163
Cluster-14171.15357	(A)10	10	1196	1205	GTTTGATGCGACGATGAGGC	59.973	20	GGTTGGTGCACAAAATGGCA	60.179	20	233
Cluster-14171.21851	(AGA)7	21	1088	1108	GTTTCCAGGCGCACAAACAT	59.968	20	TCTGCGCCGATTGGATTTCT	60.108	20	196
Cluster-14171.4105	(A)12	12	146	157	TGAATAGTACTCCCCCGGTCT	59.428	21	TCGATTTGAATGATACTCCCTTGGT	60.105	25	221
Cluster-14171.4101	(T)12	12	1445	1456	TGCTGGAGAGTTGGCTGTTT	59.817	20	TGCCACATCCATCCCAAGTT	59.591	20	174
Cluster-14171.3511	(AG)6	12	1174	1185	TTGTGCCCAAGCTAGACTCG	60.037	20	CCACCTCACGCTTCTCTCAT	59.466	20	259
Cluster-2753.0	(T)19	19	220	238	GCTTCAATCCTTCCCCCTCC	60.106	20	TCGGGAAAAATTAAATCGATAAAACGA	58.551	27	189
Cluster-14171.8763	(T)10	10	1049	1058	TTCCAACGGTTGTGTTGCTG	59.546	20	GGTGTGCCCCTGATCAAAGA	59.962	20	208
Cluster-14171.8763	(T)16	16	1375	1390	GGAGGCAGCTTAAACAGGGA	59.672	20	TCCAAAGATTTGTCCCATATTGCA	58.978	24	221
Cluster-14171.9500	(T)12	12	85	96	TCAAATGAAGAGTGTTAATTGGGAA	57.168	25	TTCTCTAAGACAAACCATTTTGCA	57.293	24	275
Cluster-14171.9505	(GGGAA)6	30	5745	5774	GCAGAAGCTACACCACCCAA	60.251	20	TAGACTGAGAGGACTGGGCC	60.033	20	184
Cluster-14171.9507	(T)11	11	470	480	CAGGTTGAAATTCCTGTTGTGACA	59.902	24	TCCCAAGTGCACTAACCAACA	59.787	21	153
Cluster-14171.24971	(A)10	10	176	185	AGATGGTGCCTTGACTTGCA	59.889	20	CTCCGGTTGACCTTCCTGTT	59.603	20	228
Cluster-14171.2628	(T)17	17	424	440	GGTACCTTTTGACCCCATGGA	59.644	21	ACCTGTGTGCTATCCATGCC	60.107	20	204
Cluster-14171.2627	(CT)7	14	71	84	TGGAGTGGCAGAAGGGAAAA	59.15	20	TCCTTGTGAGGTCTGGGACT	59.809	20	122
Cluster-14171.29880	(TCT)5	15	154	168	TCAGACGAAGCAGCCATTGT	59.965	20	CAATATTCGACTGCGGCAGC	60.042	20	242
Cluster-14171.11501	(A)15	15	709	723	ACAAACCGAGAAAGGGGACA	59.159	20	CCGTGACTTCCATGAAGGGT	59.675	20	217
Cluster-14171.11507	(T)10	10	3158	3167	GCGTGATTGTGTTTATTTCCTGC	59.392	23	TCTTGCAATATCTTCATGGACAACA	59.055	25	244
Cluster-14171.11506	(A)11	11	186	196	AGGGTAGAGAGTGGCCCATT	59.955	20	TTAAATTTGCCGGTGCCGTC	59.759	20	168
Cluster-14171.11506	(A)12	12	1298	1309	ACATAGGCCTCCAAGTGCAC	60.035	20	TGCTAGATATGCCCCAGATTCT	58.475	22	163
Cluster-12673.0	(ACA)5	15	230	244	CCCATCCCTAGCCTCTCTGT	60.105	20	CGTGCCCTACTTTGTGGGAT	60.035	20	263
Cluster-14171.31306	(A)10	10	37	46	TGAGTCAAGTTGAATGGTGATATTTCA	59.335	27	GCTCCCTGCATGTGACCTAT	59.528	20	276
Cluster-21331.0	(A)10	10	192	201	GCACCGCAATTGTTTAGCGA	60.11	20	CCCCTTTCCATTGATTCCCT	57.145	20	226
Cluster-16649.0	(CG)6	12	1510	1521	GTCGATCCGGCCGTATACAG	60.11	20	TCGACCAATTGACGACGACG	60.727	20	264
Cluster-14171.3571	(T)14	14	299	312	TGGGGTAGAGTTAGGCCCAA	59.88	20	GCAGCAAAACAGGACACACA	59.545	20	220
Cluster-14171.3577	(A)11	11	549	559	TCCCTCAACCCTCCTCTCTG	59.958	20	GCTTTGGTGCTATTGGCCTG	59.826	20	175
Cluster-14171.3578	(T)10	10	136	145	CAATGACTAACCAGGCCCCA	59.669	20	TGGGCTAATTTCGTCGCAGT	60.037	20	256
Cluster-14171.3578	(A)10	10	1353	1362	CCATTAGAGCAAGCGTTGGC	59.901	20	AGCCAATCCTTAAAACAAACTTATAGA	57.472	27	198
Cluster-14171.17244	(GA)9	18	2536	2553	GCATTGACAACGACGGCATT	60.11	20	GTGCACTCTGGCACCCTTAT	60.035	20	187
Cluster-14171.17220	(TCA)5	15	1465	1479	TGCGACTCTTCCAACACCAA	59.821	20	TCCTTGTTTTTGGAGCCTAGCA	60.159	22	279
Cluster-14171.17240	(A)10	10	202	211	GGGTCAAATAAAGACGCAAGCA	59.772	22	GTGTGAACTGCTGCAATGGG	60.039	20	245
Cluster-14171.8290	(T)11	11	1187	1197	AGCTCACAACTGCACTCGAA	59.895	20	CGTCGAAGGAAGCCTCAACT	60.038	20	237
Cluster-14171.8291	(A)10	10	456	465	ACACAAGCTGTATGTGAAGGTCT	59.928	23	CGTGGAATAACTCGGACACCA	60.067	21	279
Cluster-14171.34737	(T)11	11	60	70	TGACGATTCAGTTTATAGCTAACAAAC	58.347	27	AAGGGTGATGATGAACAGCA	57.115	20	255
Cluster-14171.34737	(CTT)8	24	547	570	CGCAAGTCCAATGACAAGCC	60.11	20	CCGCTGGCCTTTTCTCTACT	59.749	20	230
Cluster-14171.34731	(CT)6	12	38	49	AGCTGCCTCCTTCTTCTTCT	58.345	20	CCGGAAGTGTAGCTCCGATC	59.969	20	110
Cluster-14171.34731	(AT)7	14	1874	1887	ACCTAGTTGTTTGCCTAGTCCA	59.023	22	TCTCCAGGGTGAGATGGACA	59.587	20	279
Cluster-14171.16896	(A)10	10	26	35	ACGGGTATTTTAATGCTTTCAGC	58.006	23	CTCTTTTGCTCCACGGTTGC	60.04	20	189
Cluster-14171.16896	(A)10	10	1387	1396	GAAACACCGGCATCGACAAC	60.11	20	AGGAGACTTCAGTTTTGGCAA	57.703	21	219
Cluster-14171.19996	(AT)11	22	994	1015	GCCACTCCACTCATCACCAA	59.963	20	CCTGCCTATCTCAGGGATCTG	59.099	21	249
Cluster-14171.19993	(TC)8	16	693	708	GGTGGGCTTCAATTGTACGC	59.83	20	ATTATACCACCAAGAACCCCC	57.035	21	195
Cluster-14171.24252	(A)11	11	965	975	TCAGAAATGGCCACTTTATAGTCT	57.686	24	GGAAAGTACCTCAGCAGAAATTGG	59.843	24	280
Cluster-29422.0	(A)11	11	33	43	ACTCTAGTTGGTTAGCTTCAAACC	58.694	24	GCCAAGAAGGGGTTGCTTTG	59.966	20	228
Cluster-14171.19999	(TC)7	14	814	827	GACGTTCATGGAACTGGACCT	59.998	21	CGCAGCTTCTTGATCAAAGCC	60.467	21	169
Cluster-14171.36464	(A)11	11	35	45	GGGGGATCAAATAACAAAGAAAAATT	57.138	26	GATCGTTTCGCTTCGCTTCT	59.007	20	254
Cluster-14171.36464	(A)10	10	213	222	ACCAGTTGTCATCGTTTCCTCT	59.631	22	GATCGTTTCGCTTCGCTTCT	59.007	20	132
Cluster-6200.0	(T)12	12	319	330	ACGTGTCGTTCTCCTGCAAT	59.966	20	TGTTGAAAATTGAAAAATGTCCCTTT	57.427	26	203
Cluster-14171.15918	(AAG)5	15	2241	2255	TGTTTGTTGGGTTCTGAGCAG	58.976	21	CCCCATCCACCTTACTCTTGG	59.787	21	133
Cluster-14171.31515	(T)10	10	258	267	GCCTCCAGTTCTCACGAGTC	60.109	20	ATAGCATCCCTCTGGCACAC	59.528	20	250
Cluster-14171.21235	(TGG)5tgatggtggtggtagagc(TGG)6	51	763	813	TCCCCTGGTGAATTTGGAGC	59.96	20	AATGCGGAGGTTGTCCTTGT	59.89	20	190
Cluster-14171.21235	(T)10	10	998	1007	ACGAGTCGCGACATGATCAA	59.83	20	CTCTCAAGCAACTTCCATGCA	58.843	21	247
Cluster-14171.21235	(G)12	12	1212	1223	TGCATGGAAGTTGCTTGAGAG	58.843	21	AAGGAGTCCAATGGTGGGGA	60.478	20	159
Cluster-14171.19333	(TCA)6	18	621	638	GGTTCTCAGTGAGACGGGTG	60.038	20	TCACTGATGCCAATCTGGGG	59.743	20	156
Cluster-14171.21815	(TCA)6	18	482	499	TTCCACAGTGTCTTCCTCGC	59.966	20	GATGATGACGAGGGTGGTGG	60.179	20	129
Cluster-34834.0	(AT)10	20	452	471	TGGTTGCATCCTTTCCAGCT	59.887	20	CACACACAGAGGGATGCGTA	59.754	20	237
Cluster-14171.37414	(T)12	12	785	796	TGGGTAAGTAATCGGGTATTGGG	59.608	23	TGGCCAAAAGATGTTTCGCT	58.673	20	280
Cluster-14171.37412	(TGA)5	15	619	633	AGTGAAAATGAGCTTGAAACTGCA	59.902	24	GGTTTCATCTGGTTGTTGATCCA	59.174	23	234
Cluster-14171.28693	(T)12	12	1724	1735	TATTGGTGGCTAGCACCGAC	59.823	20	ACTGCAAGTAGAAAATGCAGACTG	59.785	24	163
Cluster-14171.38089	(T)11	11	51	61	GGGTGTTTGTTGTTCAGGTGT	59.178	21	CCACCTCTCACCACCTTCAG	59.677	20	236
Cluster-14171.6338	(GCTTA)5	25	564	588	AGGTTTTCAATCGCCCTGGA	59.596	20	TGAATGCAACCTTTGTTTCACCA	59.804	23	210
Cluster-14171.6337	(T)10	10	223	232	TTGCATTGCTCTCGTGGTCT	59.965	20	AACCCTTAACCGCTTCCCTC	59.673	20	133
Cluster-14171.20273	(T)18	18	2528	2545	AGACATGGTCCATTGCTGGT	59.299	20	ACAACCTCGTAACCGATTCAT	57.395	21	272
Cluster-14171.20277	(A)12	12	1852	1863	TGGGCATTAAATCCAAATTGTGCT	60.02	24	TTTTAAGTTTGTGACCATGAGCA	57.156	23	278
Cluster-12451.0	(GTC)7gctttcaaccagcgacggtagtttcatttttttttcttcgttgccaactgattccattacttg(GTC)7	105	783	887	ACACAACTGAATCCGGGCAT	59.962	20	AAACTACCGTCGCTGGTTGA	59.61	20	279
Cluster-14171.7069	(ATA)6	18	114	131	ACACTCGTTGTTGTTGTTCCT	58.293	21	GCCTTCATCCCAGGAGTTACT	59.159	21	275
Cluster-14171.7065	(A)11	11	971	981	AGGAAGAAGTGCAACGGAGC	60.604	20	TGGCCACAAACTTCATAGTTGC	59.704	22	152
Cluster-14171.7062	(TA)6	12	123	134	TTGGGAAGATGAAATACAAGAGAAAA	57.295	26	ACAATCCCCTTTTCGACTTGC	59.113	21	267
Cluster-14171.14251	(TA)7(CA)7	28	1578	1605	CGTGGCTCATACGTGCAAAG	59.905	20	GCTTCTGCCTATGGTGGTGT	60.035	20	123
Cluster-14171.14251	(A)10	10	1828	1837	TGCAACTTACAGGACGTCCA	59.246	20	CCCATCCCCAAACACACGTA	59.963	20	278
Cluster-14171.14251	(TC)9	18	2230	2247	TGTGTTTGGGGATGGGGTTT	59.734	20	GGGGTGCGGTTTACCAATCA	60.61	20	280
Cluster-14171.14253	(GAA)7	21	1406	1426	GTGATGGTGGTGGGAAGAGG	60.035	20	ACATGCACCATCACCTCCTT	59.299	20	155
Cluster-14171.14255	(A)14	14	2297	2310	CCGAGGACGCTGTTTGTTTG	60.041	20	GAACCTGCTAAAAGCCAAGCA	59.387	21	150
Cluster-1694.0	(CAA)6	18	67	84	ACAGCAACATCAACAGCAACA	59.25	21	TGAGGAACCAACGGTACTTGA	58.959	21	198
Cluster-17219.0	(CAG)5	15	427	441	ACATGCTGCTGGGTTCTACC	60.035	20	TGTTGTTGCTGCATCATCGC	60.11	20	150
Cluster-31589.0	(T)10	10	581	590	AGGTGAAAAATGTTTATTTTGTGGTGA	58.956	27	ACAAAAACTTAACCTTTCTCTCCCA	58.808	25	156
Cluster-22269.0	(CGT)6	18	187	204	TAAAGGAAGAGGTGGGCACG	59.676	20	CAACGAGACCGAGGAGCC	59.818	18	178
Cluster-35283.0	(GAT)8	24	1058	1081	GGTTTACAGGGGAGGCTGTT	59.596	20	ATTCTGGAGGCCTCTCACCT	59.956	20	255
Cluster-14171.25359	(GGCGGA)6	36	4486	4521	TCATCATCTCGGTGGTTGCC	60.108	20	ACCCCTCTCTTCAAAGTCCA	57.882	20	230
Cluster-14171.25351	(T)10	10	6905	6914	AGTTCATCCACCGCACAGAA	59.604	20	GCACGAACGCAAATTTAGGC	59.018	20	124
Cluster-14171.14732	(A)10	10	2801	2810	TCTATGGCCAAACAGGAGCT	58.711	20	ACCCCTGCTTCTAGCTGAGA	59.958	20	235
Cluster-14171.37633	(AAT)5	15	179	193	TGCAGTATCACTATAGAAGAGACTCT	58.486	26	ACCCTGATTGCTCCTTTCCT	58.623	20	234
Cluster-23440.0	(A)10	10	103	112	TTACACAAAGGGTAACGGCC	58.105	20	GCCGGGATCTTTCGTCCAAT	60.464	20	278
Cluster-32953.0	(TGT)5	15	48	62	TTTTACCCTCCCCAGACCCC	60.848	20	GCGCTTTTATCCGTCGCTTT	59.904	20	143
Cluster-14116.0	(GT)7atatatatatagagg(GA)11	51	227	277	AGAGTGAGTGGGCGGATCTA	59.741	20	GGACATGTCACCTTCTCCCA	59.016	20	245
Cluster-30802.0	(GAA)5	15	1243	1257	GGGTCTGCCGGTGAATAGAG	59.895	20	GGGTGTTAAAGCCTTGTCCTC	58.84	21	184
Cluster-14171.19292	(CA)6	12	2175	2186	TGCAAGATTCTTGGTGTTAAGGC	59.744	23	GAGCAGGTCACCAAACTGCT	60.536	20	277
Cluster-9595.0	(T)10	10	48	57	AAAGATCCTGAATTTCTCTCGTAAAA	57.152	26	TGTATGCCGATCACGTGGAG	59.898	20	148
Cluster-7046.0	(GGT)7	21	396	416	GGTGAGGTCGGTGTTGAAGT	59.894	20	AAGCACCAGCAGCACATGAT	60.611	20	219
Cluster-14171.4747	(A)10	10	478	487	CCGAGTGGATGTTGGAGTGT	59.678	20	AGCTTGAGTGTGTCCTTCCT	58.571	20	157
Cluster-32463.0	(A)11	11	940	950	TATCTGGCAGTGAACGACCG	59.827	20	GACAACGTGAAGGAGGGTGT	59.894	20	256
Cluster-14171.23219	(A)11	11	3099	3109	CTCCTTGAATCTTGGAGCTCCA	59.762	22	TCTCACACACAGTCACACACA	59.452	21	250
Cluster-4940.0	(T)10	10	365	374	GACGAACTTGCGACAACACC	60.042	20	ACTGACGGCACAACATCCAT	59.963	20	202
Cluster-14171.23210	(TGT)5	15	885	899	ATTCTACCCTCCCCAGACCC	60.03	20	CGTGGCCTTTCACTGCTCTA	60.037	20	114
Cluster-14171.26192	(ATAA)6tgaatgaatataaacaatatagacatacaaataacaatatgtacaaatgtgatataacacacaaaaataaac(AAAT)5	116	403	518	ATTTGGATTCAACGGCTGCG	59.829	20	GGGATTTTCGCGGTTCTAACC	59.601	21	278
Cluster-14171.26191	(AATA)6	24	273	296	GGGTCCCGACTGAATTCGTT	60.037	20	ATTTCGAGGCCTCCCCATTC	59.816	20	173
Cluster-14171.14704	(ACA)5	15	1220	1234	CCTGATGGGAGACGAGCTTC	59.896	20	CGCTCTAGACCCTACTTGTGG	59.594	21	153
Cluster-23426.0	(A)10	10	558	567	AGCGCGCTTAAATGTGAAGC	60.179	20	GGAAGAGGAGGAGGAGGAGG	60.106	20	279
Cluster-23426.0	(CTC)9	27	675	701	CGACTGCTGCGACTCTAGTC	60.248	20	CAGCAAGAGAGAGAACCCGG	60.108	20	128
Cluster-14171.28629	(TA)8	16	114	129	TCGGTCCAAAGCCTTGCTAA	59.601	20	TGGAACTATGGAGCCAGTCG	59.176	20	193
Cluster-18824.0	(TC)8	16	33	48	GCTGCTCAAACTTTGGATGCA	60	21	CGGATTGCGCGAAGTTAAGG	59.974	20	216
Cluster-14171.28048	(GT)7	14	255	268	GTGTTCTGATGAGTTCACGCA	58.865	21	GTTACCCTGCTACCACCCAC	60.036	20	280
Cluster-14171.28041	(TGT)6	18	57	74	ATCTTACCCTCCCCAGACCC	60.03	20	CGTGTCTGGTCCTCCATAGC	59.897	20	278
Cluster-14171.23969	(T)10	10	684	693	GGATGTGGAAGAGCAGCAGT	60.036	20	CACTTGGCATGTTGTTGTCGT	59.935	21	272
Cluster-14171.23965	(GAA)5	15	309	323	CACTGCAACCCCGACTAAGA	59.68	20	CATCTCTGTGAGCGAGTCCC	59.898	20	221
Cluster-14171.23966	(CT)7	14	1892	1905	CCGGCCAGGATGATTGAGAA	59.819	20	GGGCTCGTTGGGAAGAAAGA	59.964	20	216
Cluster-14171.23960	(A)10	10	551	560	AAAGCTACCACACCAGGTCC	59.599	20	CTATGGAGGTGGCTATGGCG	60.037	20	138
Cluster-14171.23961	(T)11	11	2702	2712	ACAACGTTATCCTCTGCTTGGT	59.961	22	TTGCTGTGTGGTGCCAATTC	59.611	20	226
Cluster-14171.2356	(AGA)10	30	236	265	TGCCAGAGAAGCAGAAAGGG	59.963	20	ACAAACCCCTTTGCTACCCT	59.142	20	114
Cluster-14171.18499	(TG)6	12	1221	1232	ACAAACAAGCAACACAGACCA	58.833	21	AAAGTCATCTTCTTCTCCACAAAAA	57.355	25	116
Cluster-14171.20014	(T)10	10	850	859	AGTGAAAAGGCTACATCATTGAGA	58.191	24	ACCGATCTCCTCTTCCACCA	59.959	20	215
Cluster-14171.27241	(TGC)9	27	1381	1407	TTCCAGTTGGGGACGATGTG	59.964	20	GATTATGGGCTCGGAGTCGG	60.038	20	110
Cluster-22384.0	(A)10	10	679	688	GACCCTGTCTTTGCTGCTCT	59.964	20	ACAAACACTTTGAAGGATTGCA	57.266	22	192
Cluster-19115.0	(TAC)5	15	481	495	TGCGGCAAAGCTGAAACATG	60.319	20	CAATTGCACGGGCTTAGAGC	59.901	20	186
Cluster-14171.3009	(A)13	13	104	116	TGCTTTTAAGTCTTGCCTAATTTGA	57.716	25	ATGGGCCAGAAGGAATGAGC	60.106	20	121
Cluster-5138.0	(A)12	12	157	168	CGCAGTCGCTTTTGCCTTTA	59.763	20	ACAAAGTGAGTTACAAAGTAAAAGTGA	57.994	27	221
Cluster-14171.20730	(A)10gaaaaaaaaaggagcaaaatctc(A)10	43	34	76	ACATCTCAATCCAAAATCCCACA	58.324	23	CCCGTTATTGGTCGAGCTGT	60.108	20	235
Cluster-14171.20731	(A)11	11	107	117	TGGTTAGTAATATGTTCTGCAAACCC	59.624	26	TTGGCATCCTGAGAACCAGC	60.323	20	219
Cluster-14171.20734	(A)11	11	48	58	GGGGACTCAATTCAATTCTTTCA	57.017	23	AGGATTCAGAAGTGGATGAGCT	58.886	22	231
Cluster-14171.10920	(T)10	10	463	472	GATGGTGATGGTGCTGGTGA	60.035	20	ACATGAGCTTCGTATCAAAAGCA	58.997	23	132
Cluster-19858.0	(GGC)6	18	896	913	CGTCACCAGATGGATCGAGG	59.969	20	CGCAGTATGTCGTCCAGGAA	59.827	20	210
Cluster-14171.26278	(T)11	11	2202	2212	TGTGGTGTCCAAGCTCTCTT	58.868	20	GCCAGACTGAGAACACCGAA	59.966	20	262
Cluster-9447.0	(T)14	14	188	201	GAAGGAGCGGACCACAAGAA	59.965	20	TCTCCTTGCACGGTTCAACA	59.821	20	195
Cluster-26659.0	(T)13	13	1635	1647	TCAAGCCACTGTCATGATGCT	59.996	21	TCCACACTCATTCATCATGAACA	58.091	23	141
Cluster-14171.35450	(ATA)6	18	146	163	ACATATCCGATCCTCAAGAGCA	58.766	22	TTTCAGCATTGGAGAGGCCC	60.324	20	215
Cluster-14171.23130	(T)12	12	2621	2632	TGAGGTGCGTGAAAATTAACACT	59.12	23	AGTCTCATTTTGACCATCCACCT	59.668	23	135
Cluster-14171.7631	(T)10	10	108	117	TCGAATCACTACCAGCCATGT	59.169	21	ACCCAACAAACAGAAGACTCCA	59.759	22	202
Cluster-14171.7631	(A)10	10	782	791	GGGGGTTTCTACTGCTGTGA	59.309	20	CCCACACACGGTTTACAAGC	59.69	20	186
Cluster-14171.7631	(AAG)5	15	1976	1990	CGGCTGACTTTCGACCTGAA	60.32	20	TGCCAAGGCTCATAAACAACAC	59.704	22	258
Cluster-14171.29600	(T)11	11	344	354	CCTATTGGTTCTTGCCTATTCTCC	58.933	24	CCACTTGCTGCATCCACATG	59.827	20	212
Cluster-14171.35971	(AT)10	20	477	496	ACTAACATGAAGTAGCCCCACA	59.09	22	GTGTGCATTGCCCCACAAAT	59.965	20	266
Cluster-20893.0	(CA)6	12	178	189	CCCCTCAAAAAGCTGCAACC	59.966	20	GGAGGAAGAGGAAGAGGAGGA	59.71	21	255
Cluster-14171.11323	(A)10	10	849	858	ACACTCCAACTACGTTGCCA	59.533	20	TGGTTGGAGTTGTCCTGCTC	59.891	20	163
Cluster-14171.11323	(T)11	11	1069	1079	GAGCAGGACAACTCCAACCA	59.891	20	AGACAAACTGTAGCTGAAAAGTGT	58.814	24	271
Cluster-14171.11327	(A)11	11	1425	1435	GCCCAAAGTCGGCCAATTTT	59.965	20	TGTCCTCCTTGCCCTTGTTC	59.89	20	152
Cluster-14171.12781	(AG)6	12	946	957	TGACCATTTGGGACAGCTCA	59.23	20	CCTTCCAACCAAACAAAGAAACCT	60.081	24	205
Cluster-14171.12782	(TA)6	12	1230	1241	TGAGGCACCAATTATGTGAATGT	58.657	23	TATCGATCGAGACGTGCTGC	60.041	20	170
Cluster-14171.12785	(AT)10	20	3763	3782	CACACTTTGCCATGCATGCT	60.038	20	GGACGTCAGGCTATTGCTCA	59.824	20	212
Cluster-14171.13788	(A)10	10	927	936	TGTGTGTGTATGGGTGGTGG	59.89	20	TGCCTTTATCGACTTTTTGCCA	59.112	22	226
Cluster-14171.13782	(A)10	10	263	272	TGCTTATCTGTTCAGCTGCTGA	60.028	22	AATCCGAGAGCACCACATGG	60.108	20	197
Cluster-14171.15838	(A)10	10	298	307	ACCCTCGATTCAAGCGAACA	59.68	20	GTGGATTCCAACACATCAACCA	59.11	22	219
Cluster-14171.15838	(TGT)5	15	4252	4266	TACCCTCCCAAGCCCTACTT	59.58	20	AGGACTCCTTTTCAGCACAGG	59.927	21	214
Cluster-14171.15833	(TA)6	12	143	154	CAGCTCACTGTTGCTACTGGA	59.999	21	AGCTCAATGAGTAAATGATCTCATCT	58.262	26	272
Cluster-14171.15832	(A)12tcgtttggattaaatggatgttgac(A)10	47	106	152	CTAGCTTCCCTCCGGACCTA	59.815	20	CCATGAACAGTGCTTGGGGT	60.54	20	280
Cluster-14171.12432	(TC)6	12	608	619	ACCACATTCCACTCTGGCTT	59.226	20	ATAACCATCCGGCAGGTGAC	59.82	20	221
Cluster-14171.12437	(T)10	10	756	765	TGCGGTTAGTGCTGTGTCTT	59.894	20	ACACTGTTCCTGATCTTGGACA	59.294	22	245
Cluster-14171.12435	(CTC)5	15	610	624	CTTCCACCACTGAAGTCCCC	59.963	20	ACAGGCTGTTCAGTACGTGG	59.966	20	224
Cluster-14171.15789	(GCC)6	18	217	234	TCTTGAAGTGGGTTGTGCTCA	59.788	21	ACCACCACCAAAACTCTGCA	60.034	20	260
Cluster-14171.15788	(CTT)5	15	2602	2616	GAATACTCCACCGAGCTGCA	59.824	20	TGCGCACAGAGAAGTGAAGA	59.611	20	223
Cluster-14171.15783	(A)10	10	907	916	TCTGTTCGCTATGTTCCCCA	58.728	20	ACGGGATTGTCATAAGAACACCA	59.991	23	100
Cluster-14171.15783	(T)14	14	3175	3188	TGCTCGTACCCCAAAATGCT	59.962	20	AGCAACCCTTCAGGCTTCAA	59.814	20	227
Cluster-17567.0	(T)10catcatgttgcctacatcaatga(T)10	43	499	541	CCCATCACCTCAATGGCAGT	60.034	20	TGAAACAGAGCCATGTTTCAAACA	59.841	24	231
Cluster-14171.18379	(GCC)5	15	1765	1779	ACACGACAAAGCTGTGACCA	60.108	20	TCAATTGGGACGGCTAAGCC	60.394	20	231
Cluster-14171.18378	(TCT)5	15	3015	3029	TCCAATGGGGACTCCTCAGT	59.881	20	ACGTTCGAGTTCGGAACACA	59.899	20	220
Cluster-14171.3839	(T)14	14	926	939	GGTGTTCAGAGTGAAGGCGA	59.966	20	TTTTTGCTGCCCCGTCTTT	58.489	19	244
Cluster-14171.3839	(A)12	12	1609	1620	CGCATCCAAAAGGTAGCAGC	59.901	20	ACTCTCTTTCAATGCGCCTCA	59.998	21	218
Cluster-14171.23551	(T)12	12	439	450	AGCACCAACATCAATGTGCA	58.67	20	CGTCAATGGTCCGAGTTCCA	60.038	20	276
Cluster-14171.3832	(ACA)10	30	81	110	TGGCTAAATATTCACACCAAAGACA	58.993	25	AAGCACTGGAATGGTGTGGT	59.814	20	265
Cluster-14171.3831	(T)10	10	1181	1190	AACAAGGATGATCGTGGCGA	59.751	20	GCAGCAGCCTTTATCCTTGC	59.898	20	236
Cluster-14171.29116	(A)11	11	1559	1569	ACTGAACAACCCCCTTCCTC	59.228	20	GGGGAAGGTGCAATAAGGGT	59.665	20	280
Cluster-14171.10149	(T)12	12	251	262	CCATGTAGTGGCCACAGGTT	59.962	20	TACGCGGATCAAGAGGGAGA	60.107	20	275
Cluster-14171.10144	(T)12	12	262	273	TGTGTTAAGGGGTGTCAAAGT	57.344	21	CAAATGCTCCACGCCCAATC	60.179	20	234
Cluster-14171.10144	(A)14	14	3596	3609	CCTTCCCCTACCCCCAGTT	60.23	19	ATCAGGCCCCAAGTGACTTG	59.961	20	267
Cluster-27497.1	(A)10	10	188	197	TGGTCAAAGTGGGGTGCAAT	60.106	20	AAAGAGTGTGCTTGGTATGGA	57.212	21	207
Cluster-14171.1545	(AAC)6	18	570	587	TCACCGAATTGGACCAACAA	57.65	20	ACCGCGCCGAAAATCTGATA	60.179	20	197
Cluster-14171.1546	(T)15	15	836	850	ATCAGTGTGCCTGTTGAGGG	59.963	20	CACAGAATCCAAGAGGCCGT	60.036	20	254
Cluster-14171.28564	(A)16	16	1268	1283	TGACCGCTGACAACTGTCTT	59.536	20	ACACGAGGTCACAGCAATGA	59.607	20	199
Cluster-14171.28561	(GAA)7	21	163	183	GTGGAAACCAGTGATGGGGT	59.888	20	AAAACCACAACCCACGAGCT	60.395	20	110
Cluster-14171.9773	(T)11	11	1989	1999	GGGCCATTGGAGAGGGAAAA	59.959	20	AGGAACTCCACTGCATTCTGA	59.019	21	209
Cluster-7470.0	(T)10	10	250	259	TGCTTAAGTGCATTGCAGGG	59.11	20	CCAACCCAGCCGAGAAAGAA	60.251	20	267
Cluster-14171.14492	(T)10	10	983	992	CCGCTGCTGACTGAAATTTCA	59.463	21	GCCAAAGCCTTCTGAAGTGC	60.039	20	220
Cluster-14171.14493	(TC)8	16	33	48	TGTCACTTCCACATCTCACCA	58.954	21	GATCGTCGACATGGAAGGGT	59.54	20	254
Cluster-14171.14491	(A)15	15	926	940	GTGACTGGGGCTGCATCTTA	59.747	20	ACACAAAGCCAAGTGCATGA	58.598	20	247
Cluster-14171.14498	(TC)6	12	2598	2609	TCCCATGGCAGCGTTAATGT	60.035	20	AAGGCGATTGCAGAGACACA	59.965	20	255
Cluster-23335.0	(GTG)6	18	302	319	AGTACTCGAAAAAGGGGCGG	60.037	20	GGAGGAGTCAGAGCAGAGGA	60.034	20	210
Cluster-14171.2015	(A)13	13	899	911	TGGTCCAACCTGTATCCTGC	59.382	20	TCCCCACACAATTTCCAACTGA	60.092	22	217
Cluster-14171.35347	(CAA)5	15	193	207	AGAAGCTGCATGGTCAACAA	58.015	20	AGATGAGCTAACACACCAACCA	59.628	22	266
Cluster-14171.35344	(T)10	10	78	87	ACGTGAAAATGCAACTTAGGGG	59.443	22	AGGTGTCATTTAGTTGTAAAGACAGA	58.494	26	264
Cluster-14171.37278	(T)11	11	994	1004	TTCGCGCGTCTTTCAAACTG	60.043	20	ACAATCTCTGCAGCGTTGAG	58.563	20	158
Cluster-29916.0	(TC)6	12	294	305	AGCTTTCTTGCCAGCACTCT	59.89	20	AAGGCCGTATCTTGAGCGAG	59.897	20	143
Cluster-24686.0	(G)13	13	4668	4680	CTACCAACCTCAGAGCAGCC	60.108	20	CAGCCGGTGTCAATCCTCAT	60.108	20	157
Cluster-14171.37184	(TG)7	14	472	485	TTGGGCATCCGGATCCATTT	59.739	20	TCGATCTCCCTCTCTCTCTTTCA	59.799	23	280
Cluster-12920.0	(AT)8	16	235	250	CCGTTGTCCACCATCCTTCA	59.964	20	TTGAGATCATCAAATAACACCACAA	57.242	25	200
Cluster-14171.8550	(CCG)6	18	103	120	TCTTCCCTCCAAATTCCGCC	60.034	20	ACCGAAACAACGACGTAGCT	59.969	20	249
Cluster-14171.8558	(TTGA)6	24	1647	1670	CTTGTTTGGGACTGAAGCGC	60.04	20	TCGGCATTCCATTTTCAGTGT	58.486	21	167
Cluster-14171.34978	(A)13	13	319	331	TCTCAACAGATTCTTGAAGCCA	57.644	22	ATGTTGTGGCATACTCCCCA	59.001	20	121
Cluster-14171.265	(A)10ggattccagataacagttaaagattttcatattaatcaagcacatgatggaggattattagggatattctgctttcacacgctatctttaaatatcttt(CAA)6	127	64	190	TGATGCTCTAGGGTACGATCTCA	60.181	23	TAGGTGCCTTCCCTGGGATT	60.254	20	185
Cluster-5834.0	(A)10	10	97	106	CGCCAGTAAGTACCGCTTCA	60.109	20	AGGAAGGACTAAGCCAACGC	60.036	20	205
Cluster-14171.36632	(T)12	12	615	626	AGTTTTCCCACAGGGTTGCT	59.738	20	GAACCCCCTAGCTAGCAACA	59.09	20	254
Cluster-14171.33033	(T)10	10	1157	1166	GGAGAGTGGGACTTGGAGGA	60.252	20	AGATTTGCATTGTGGCATAGGC	59.898	22	270
Cluster-14171.22934	(T)12	12	2683	2694	TCAAACCTTCAGTTGGGCGA	59.818	20	CCCACACCCCTATGATGCTT	59.447	20	274
Cluster-14171.9478	(A)11	11	432	442	ATCAGCTGCCTCGTTTCCTC	60.108	20	CATCCAATGCGTCGGACTCT	60.179	20	225
Cluster-14171.886	(A)10	10	643	652	GCAACTGCTAATTGTGCTGCA	60.336	21	TGCTTGCTCATTTGCATCTCC	59.525	21	280
Cluster-14171.887	(T)11	11	584	594	GGGACGCGGAGACATTAAGT	59.825	20	ACACTTGCACAGTTACAATGCA	59.313	22	168
Cluster-14171.884	(TTG)6	18	32	49	AATAGCAGAGTCTGGTTTCTTCT	57.246	23	ATCTTGCACTGGGGGATGTG	60.034	20	192
Cluster-14171.25801	(A)12	12	606	617	TGTTCCACGACTAGCTTGCT	59.32	20	CGAGCAACAAGAAGAAGGCAC	60.07	21	280
Cluster-14171.31583	(A)11	11	923	933	GGCTGGAGGCATACTCTTCC	59.892	20	TGCCACAGAATTGCAAGTGC	59.968	20	236
Cluster-14171.1766	(A)18	18	495	512	AAGTGGATGCGGTTGGAAGG	60.609	20	CGCACGATGAAAAGAGTGGG	59.556	20	269
Cluster-14171.18401	(A)10	10	1913	1922	GAGCCAAGCCACAAACAAGG	59.967	20	GGCAAAGTTCACTTGTGCGT	59.899	20	212
Cluster-32616.0	(AAG)7	21	201	221	CAAAGTTCGTCTTTCCGCCG	60.111	20	TGTTGCAGCCTCCAATCCAT	59.96	20	211
Cluster-14171.38787	(A)10	10	122	131	CGTTTTTCCGCCTTGTCTGG	60.04	20	TCCTCCCTAGCTCTCAGACAC	60.064	21	260
Cluster-14171.38780	(T)11	11	284	294	CCATCTCCGATCAGTAACATGC	58.937	22	ATGCACTCAAGGGTGTGGTC	60.251	20	116
Cluster-14171.38788	(GT)7	14	103	116	CAAACGTTCAAGGTAAGTGCT	57.037	21	ACATCCTCCGGATTATAGGGC	58.811	21	223
Cluster-14171.28340	(ATC)5	15	420	434	TGTTCCACACACCACCAACT	59.67	20	CGTAGAACGTTGCCTTTGCT	59.134	20	190
Cluster-14171.27008	(T)11	11	288	298	CGCAAGAGGAGCTCCATTCA	60.108	20	TCTTTCCACCATAAACCCCAA	57.095	21	268
Cluster-14171.5898	(AGA)5	15	345	359	AGCAGCACACACAGTTCGAT	60.25	20	CCTGTCTTCCCACGTGTGTA	59.323	20	232
Cluster-14171.5894	(AG)6	12	467	478	TGAGCGCCTATATGTCGAGC	59.759	20	CCACCAACATCTCACCCTCC	60.035	20	135
Cluster-18910.0	(GA)6	12	482	493	CGTGGGAGGTCAAACGGTTA	59.966	20	TCACATAGGTCGATGACGCG	59.971	20	232
Cluster-14171.6278	(T)11	11	125	135	CCAACAAAACTATCCCAACGAGC	60.366	23	AGGTTCTTGGGAATGACAGCA	59.575	21	254
Cluster-14171.6274	(A)11	11	1494	1504	CCCGAAATGCAAGGGTGATG	59.543	20	TCCAATTGGGATAGATGGTGTCT	58.953	23	266
Cluster-35899.1	(A)15	15	948	962	TGAAGCTCCTCGGAAGAACG	59.756	20	GGCAAATAACTGGGACCCTGA	59.995	21	256
Cluster-14171.26033	(A)11	11	366	376	GTTGCAGTTTCAGGACGAACA	59.331	21	TCCCTGCTATTCTTTCAGAGCT	58.889	22	271
Cluster-14171.23042	(T)10	10	156	165	GGATGGGCAGCTAGAGACAC	59.894	20	ACAACACTGATTGCATGAAAAGTCT	59.932	25	155
Cluster-14171.26848	(A)13	13	946	958	AGCCTCCTCTACTAGCAAGT	57.161	20	GAAGGGACTGGTTCGTTGGT	59.892	20	257
Cluster-14171.26849	(A)13	13	1143	1155	CAGGAGTCACAGGTCGCATT	60.037	20	TGGTCGATCCTTGCTTCCAG	59.75	20	256
Cluster-2609.0	(A)11	11	76	86	CAACGGTGATCCTCGGTGAA	60.038	20	ATACGCGTGTGCATACGGAT	59.968	20	209
Cluster-14171.26039	(AAG)5	15	485	499	GTCTCCAGTTGCAGCCCTAA	59.675	20	TCGAAGAATCTGACACGATTACGA	59.906	24	269
Cluster-22249.0	(A)13	13	995	1007	ACCAAGTTCACGCTCTCAACT	59.861	21	CCCAGCATTAACTTGACCAGC	59.526	21	264
Cluster-14171.23048	(GTG)5	15	650	664	CGAACTCGCCGGAAAAGTTC	59.837	20	GCTTCCCCTAAACACCCTCC	60.034	20	270
Cluster-31978.1	(AGA)6	18	1923	1940	TCGCCGGTAATGGAGGTTTT	59.674	20	TCTCACTCACCTCTCGCTTC	58.83	20	267
Cluster-14171.24726	(T)10	10	349	358	TCATCAAGAGATCAAGGGCAACA	59.991	23	TCGTACTGGTCCAAATCCTCT	58.184	21	250
Cluster-14171.24722	(A)11	11	86	96	TGAAACTTGTGTTTGTTTTGCTGA	58.707	24	GCGTCATCTTGAGGTGTGGA	60.037	20	169
Cluster-3985.0	(AG)6	12	56	67	ACACAGAACCGTTGCAGGAA	60.107	20	GCTTTCCCTATGCACCGACT	60.108	20	271
Cluster-14171.14867	(A)10	10	184	193	TCAAGTGCCTTTCATTGAAGGT	58.435	22	TTGTGTTGATGGCTACTTCCT	57.212	21	275
Cluster-14171.14867	(AG)8(AC)7(AG)12	54	1344	1397	GTCTGGATTTTCCGGCGAGA	60.108	20	CGGACCCTGCAATTTCTCCT	60.035	20	242
Cluster-14171.30092	(CAG)6	18	282	299	CCAGAGAACCCCAACTGCAT	59.961	20	CGTCTCGCGATCAGGATTCA	59.971	20	247
Cluster-14171.30093	(AGG)6	18	647	664	AAGCCTAGCCCTTATGCACC	59.816	20	ACCTCCTCCTCCTTCAACGA	59.885	20	270
Cluster-14171.30093	(T)10	10	1020	1029	GGGTAGCTGGGAAGTGCTTT	59.962	20	AGCACTCACAGCATCACCTC	60.037	20	256
Cluster-14171.30093	(TTAT)5	20	2438	2457	TGGCTAAAGAGGTCTGCAGC	60.036	20	TTGCATACGAGCGGAGGTTT	60.037	20	265
Cluster-26993.0	(CTT)10	30	508	537	ACACCCATTCAAGCTCTGCA	59.889	20	TGGTGTACTTCCATGCGAGG	59.751	20	266
Cluster-14171.30127	(A)12	12	199	210	TCAGCACAAGTTTTCAGGGAC	58.702	21	ACATGGAGGTGTGTAGCATGA	59.091	21	152
Cluster-689.0	(TCT)5	15	210	224	GTGGTGACTCCTCCTCCTCT	59.96	20	TGCAAAGAACGTAACCACAACG	60.223	22	104
Cluster-19757.0	(AAT)5	15	62	76	GCGGCCCTTCGTAAATATCG	59.212	20	TGCCTCCCCCGACAAAATTA	59.301	20	231
Cluster-14171.31058	(AT)12	24	234	257	AGTGTAGGAAACCCATGTCGT	59.024	21	TGGCTTGGAATGGAGAGAGA	58.043	20	250
Cluster-2481.0	(A)10	10	56	65	AGATTGTAATCCGATTCTCAATTCTT	57.029	26	TGTGCTCTTGGATTCTCTCGG	59.794	21	222
Cluster-14171.27820	(A)12	12	3337	3348	TCCATTTGAGTCCAAACCAACA	58.363	22	TCACACACTTTAGAGAGTAGCTTGT	59.698	25	205
Cluster-14171.27822	(T)13	13	256	268	CGTCGTCCAGACCGATTGG	60.516	19	GGCCAAAAACGATCCCAACT	59.034	20	223
Cluster-14171.27824	(AAC)6	18	431	448	ACCTTGTGTGACAAAGTCCGT	60.066	21	GCATGTGGCAAGTGTGGTTC	60.319	20	215
Cluster-14171.27827	(T)11	11	1745	1755	ATCATTGCCAAGGCCTGTCA	59.96	20	ACAGATTTTGTGTGTTTTTCTGGA	57.72	24	279
Cluster-20032.0	(GGC)6	18	582	599	TGATGGTGAAGGCTCTGCAG	60.036	20	ATCGCCACTGTGAAGAAGCA	59.965	20	191
Cluster-14171.25097	(TA)7	14	1250	1263	TGTTGGAAGTGTGAATTCCTGA	57.837	22	ACTCATAAGTGTGTACGTGTATGT	57.736	24	209
Cluster-21645.0	(GGA)5	15	1485	1499	CGCGCACATCTTCATAGCAC	60.043	20	GCTCCTCCAGCTCCTTCCTC	61.685	20	170
Cluster-6637.0	(CCA)6	18	123	140	CAAGTCACGCACCCAAACAG	59.971	20	AAGAGACAGTCGACGCCTTG	60.039	20	178
Cluster-14171.21633	(A)14	14	53	66	ACCAACCTACCCAGAAAGCA	58.854	20	GCAGCTTGGCCAACATCATC	60.179	20	240
Cluster-14171.21633	(A)13	13	578	590	CTGCTAGGGACTCCGTTGTC	59.826	20	TTCCTTCTGTTTCGTGGTATTTTT	57.297	24	264
Cluster-14171.22378	(T)10	10	404	413	GTCACCCTCCTTGCTCTTCC	60.036	20	ACTCTTCCGAGGGCTGATCT	60.033	20	269
Cluster-14171.22370	(T)12	12	1681	1692	TTACGGCACCAAAAAGGCAC	59.614	20	AGACAAACAGCACATTGGAGT	58.064	21	195
Cluster-14171.747	(A)10	10	162	171	GTCGTGCTCTCCAGAGTGAG	59.83	20	TGCACATGCTACCCTCAAGG	60.035	20	244
Cluster-14171.748	(T)10	10	732	741	GGTCGTCACTGAGTCATGCA	60.038	20	TAGCATCTAAAGGAGCGCGC	60.598	20	176
Cluster-13142.0	(GAT)6	18	1055	1072	CGAAAACAATCCACTGACCGG	59.803	21	AACACATCGGAAGCGACCAT	60.036	20	181
Cluster-13142.0	(ATGG)5	20	1193	1212	ATGGTCGCTTCCGATGTGTT	60.036	20	ATCATATGCATCATACTCCACCA	57.233	23	149
Cluster-14171.15559	(A)10	10	2940	2949	GCCCATCCAAACAGGCTCTT	60.613	20	ATCCCGTGAATGAATGCACT	57.575	20	155
Cluster-14171.22952	(ACC)6	18	2377	2394	TACATGCAAGGCCTCCAACC	60.323	20	TGGGAATTGTGAGGAAACCCC	60.203	21	129
Cluster-14171.22952	(GA)10	20	3171	3190	TCTCCTTCTCCCCTTGGTCT	59.206	20	AAAGTCCACTATCCTCTATCATTGT	57.317	25	268
Cluster-14171.28363	(T)17	17	849	865	CTGGAGCTGTGACGGAGAAG	60.109	20	ACGTGCACGGTTAACTAGCT	59.684	20	171
Cluster-14171.28362	(A)14	14	569	582	AGAGAGCAACAAGGAGGAGT	57.977	20	GGGTCTTCGTCAAGGTTTGC	59.408	20	274
Cluster-14171.23029	(T)10cccctcttcaagccttcttgtcctgagaattgattttgttaggtcacctataa(T)12	75	1016	1090	CCTTTATGGGTGGCTACTTCCT	59.49	22	TGTCAAAAGCTCGTCGATGTG	59.208	21	258
Cluster-14171.23024	(A)12	12	68	79	AGATAAAGGATAAAAGATGGCGAACA	58.946	26	AGTATGGGAGAGGCACACCA	60.253	20	102
Cluster-14171.23027	(T)11	11	1395	1405	GTGCCACCATTTGACTTGACA	59.319	21	TCGTGTCCAGTCAAACTAACTCA	59.618	23	198
Cluster-35736.0	(CTC)6	18	290	307	GGCCAGAGTTTGAAGGTCCA	59.89	20	GCACAACTTCAACGGACCAC	59.971	20	257
Cluster-35736.0	(GGT)5ccgttgaagttgtgc(GGT)6ccgttgaagttgtgc(GGT)6ccgctgaagttgt(GTG)6gtccgctgaagttgt(GTG)6	145	430	574	TTGTTTGGTGGAGGAGGTGG	59.815	20	GACCACCACCTCCGAACAAT	59.964	20	247
Cluster-23841.1	(A)10	10	288	297	TGATGAGGGAAGAATGACACCT	58.815	22	CGAAAACTAGCTAGTCTCGCTCT	59.936	23	209
Cluster-14171.18704	(T)10	10	198	207	GAGGGCTGGATCCGGTAGTA	60.179	20	ACTTCCCCGCGATTCGAAAT	60.108	20	166
Cluster-14171.18702	(GA)6	12	907	918	ATTGGGCATTTGAGGAGGGG	60.032	20	TTCCATTCACACGTCCTGCA	59.892	20	243
Cluster-6339.0	(T)10	10	382	391	CATATGGTGGGACGACCTCG	59.968	20	TTACGTCGTGTGCGTCTCTC	60.111	20	274
Cluster-14171.5287	(T)10	10	907	916	GCCTTTGGGTGCAGTGTCTA	60.251	20	ACACCCAGACCTCCTTTTGC	60.179	20	228
Cluster-14171.11952	(CT)6	12	75	86	TGCTCATGCATAGCAGCTCT	59.531	20	TCAAACCCACCTTTGCCCAA	60.326	20	280
Cluster-14171.29109	(AGA)6	18	1368	1385	GCTGCAAACTAACCTCCCCT	59.962	20	TGCGCACATACCTACCTTCA	59.101	20	217
Cluster-35566.0	(T)10	10	1144	1153	CTCACGGAAGGATCCACGAG	59.899	20	ACACGATCCTTCCTCGTTGT	59.033	20	274
Cluster-14171.29107	(A)13	13	358	370	TCTGAGGTGGGGTTTTCAGT	58.482	20	AGAAACACCAGCAGAAGGGT	59.153	20	255
Cluster-14171.29107	(CA)6	12	3357	3368	ATGGAGCAACACACAGGAGG	59.963	20	CGCAGCCACTAATTCTGCAG	59.624	20	104
Cluster-14171.29102	(CAG)5	15	201	215	TGGAAGCGCAGGAACAATCT	59.963	20	GGTAATCAGGCGGTGGAACA	60.036	20	165
Cluster-14171.28520	(TC)6	12	42	53	TGTCTCCCCCAAACAGTTCG	59.892	20	GTGGGGGTAGACGCTGTATG	59.896	20	128
Cluster-25254.0	(AT)6	12	1133	1144	GGCTGAGAGTGCAATTGCTG	59.829	20	GAGGATCCATGCACCACCAA	60.034	20	252
Cluster-14171.25641	(TTC)5	15	1729	1743	TGTCGGACTCCAGCTCAAAC	59.966	20	GGTACAGCGGGGTCAGATTC	60.179	20	276
Cluster-14171.13084	(TCT)7	21	1804	1824	TAAGTTGCACCCCTGAAGCC	60.251	20	TAGAGACACCGACTCCGAGG	60.108	20	201
Cluster-14171.29778	(AT)6taac(A)10	26	152	177	AGTGAGATTCGCAGGTAGCT	58.52	20	GAAAGTCGCCCCGATCTCTT	59.824	20	280
Cluster-14171.38360	(GGCGG)6gggggagcggagc(GGAGT)5	68	152	219	TATGGATGGCAACGGAGCAA	59.746	20	GTCTTGCCCCACGTTTGTTT	59.542	20	175
Cluster-14171.14188	(T)14	14	654	667	TGGAGAAAGGCTACAAAACAGTG	59.117	23	AGGTCCTCGAGGAGACCTTC	60.034	20	243
Cluster-14171.9001	(AT)7	14	1131	1144	CTAACTCGAGTCCTCCGCAC	59.901	20	ACTTGGGTGTTGGATGCAGT	59.814	20	202
Cluster-14171.6931	(CA)7	14	140	153	TCCACTTCATTCTGTGTCAGCA	59.895	22	ATGGGGCTGGTGATTACGTG	60.107	20	167
Cluster-14171.6933	(T)10	10	109	118	TCCACCGAATTCCAGCTGTT	59.6	20	TGTTTGTCCAGGACCGATGC	60.605	20	113
Cluster-29420.0	(A)10	10	861	870	CGGCCCATTCCAGTTGGTAT	60.107	20	TGTTGGGTCAGTAGCCTTGG	59.6	20	278
Cluster-17526.0	(A)18	18	822	839	GAGGTCTCCAGCATACCGTA	58.311	20	AGTCAATGTTTTGGTCTGATCAAACA	59.903	26	100
Cluster-14171.6936	(GA)8	16	127	142	AAAGGGGAGGACGGAGATGA	59.957	20	AAACAACCCTCCCCCAATCC	59.884	20	191
Cluster-31808.0	(CA)6	12	1555	1566	TCGAATGCCGCATTTCCTCA	60.392	20	ACAGGCTTGGCATGCTATGT	60.034	20	140
Cluster-19332.0	(ACG)6	18	64	81	GCGCCTCATAAAACCAGCAG	59.901	20	TTCGCCTTCATTTTCGGGGA	59.963	20	104
Cluster-14171.13628	(CAA)5	15	680	694	CGATTGTGGTGTCTCCGACA	60.039	20	GCTCTTGTGCAGCTTTCAAGT	59.664	21	210
Cluster-4123.0	(T)10	10	201	210	ACGAAACTTTCCCAACGGGT	60.107	20	GCGAGCGATCCTGCATTAGA	60.319	20	144
Cluster-14171.38776	(CAT)5	15	166	180	GGGCAGAACACTAACCACCA	59.89	20	GTTGCTGCTCGCTCCATTTC	60.179	20	157
Cluster-14171.22302	(A)10caaagaattggtccaaaacaaaaataggtaaaatg(T)10	55	6600	6654	CTTCCCCTTAAGCCACTGCA	59.962	20	AGGGAGTAGTAAAAACGAATATTGATT	57.099	27	175
Cluster-14171.8169	(T)11	11	1396	1406	CAGCTCCTCACTCAAGCTCC	60.108	20	CGTTATTGATTCCGACAAGCACA	59.876	23	162
Cluster-14171.29385	(T)10	10	170	179	GGAAGAGGTAGCAGCAGTGG	60.108	20	ACAAACCTCGCAAGCCTAGT	59.603	20	233
Cluster-14171.29385	(TCA)6	18	573	590	GCCAGCAAAACGATGAGCAA	60.039	20	TTCTGTTACAACTGGGCCCC	59.888	20	213
Cluster-14171.36100	(TG)8	16	216	231	ATGGGTCCAAGCATGCAAGT	60.252	20	GAGCCCCAAAGAGAACTCCC	60.035	20	259
Cluster-14171.21564	(A)12	12	50	61	TCTCGAAGTACCTATAATTCCATATGA	57.251	27	GAGAGAAGACCACCGTGGAC	59.756	20	256
Cluster-14171.19744	(A)11	11	2454	2464	ACACTTGCATTTTGCCCCAA	59.164	20	AGTTTGCACCCTCCACAACA	60.034	20	167
Cluster-14171.19743	(GACGGT)8	48	3490	3537	AGTCACTTTCTCTGCCACCG	59.966	20	GGTTCAGTCGAGGAGGAGGA	60.324	20	174
Cluster-14171.19742	(GCT)5	15	1904	1918	GGTGGTGGTCTGGGCTTTAA	59.888	20	TGGGTAGTGAAAACCAACAACA	58.302	22	175
Cluster-14171.19749	(A)13	13	417	429	CCTCACAGAGGTAGAGGGGT	59.663	20	TCTCTCCTTGGGCACTTCCT	60.179	20	272
Cluster-14171.15088	(T)10	10	1758	1767	TCCTCCTTATCCCTTCCCCA	58.968	20	TGTCCAGTTCAGCAATGCCA	60.179	20	233
Cluster-14171.11178	(A)10	10	1391	1400	ACTGAGAGCCATGACTACTGC	59.52	21	TGCCCCTTCTTGTTTTGCTTG	59.861	21	220
Cluster-14171.11170	(A)12	12	278	289	TGGAGTAACCAAAGCACGTGA	59.861	21	GGGCCAAGGGGTACAGAAAA	59.886	20	251
Cluster-14171.11170	(T)10	10	1748	1757	AGGCCTAACAAAGTGGATAACT	57.071	22	TCGACGCAGGTGGGTAAAAT	59.678	20	276
Cluster-14171.11176	(GAA)5	15	1389	1403	AGGAGCAACAGCAACAAGTG	58.973	20	AGGGCATGGAAGTATTGGCC	60.106	20	110
Cluster-14171.23093	(T)16	16	1214	1229	GTCAATTGGATGCATCTGTCGG	59.967	22	TGGTGCAATCTGGAAAGGGT	59.518	20	206
Cluster-14171.5745	(AT)6	12	4098	4109	TTGGAGGATTTGGCACGAGT	59.6	20	TGCTTCCCCTCCCATTTTGT	59.513	20	261
Cluster-14171.22037	(T)10	10	2576	2585	ACCCAACACGTTTCCTCGAA	59.821	20	GGTTCTCCCACTCAGTTCCA	58.943	20	266
Cluster-14171.22036	(AGA)6aggaagaaagaaagaagaagatgatgatggtggtggtggagtagtgaggctttttttgcttgcagaaagagagagagg(A)12	108	1835	1942	CTCCTGCCCAACACCAAGTA	59.6	20	TGTCTGCCAAATGGAGGGTC	59.962	20	277
Cluster-14171.22862	(T)10	10	155	164	AGCAGGGCATTTACTCATCTGT	59.759	22	CGCCACCTAATTTGCCATGG	59.897	20	251
Cluster-14171.29128	(CTT)5	15	236	250	TCAGACAGGTGAGATTTGAACCA	59.609	23	GGTTCATCGTTGCTGTGTGG	59.762	20	237
Cluster-14171.14048	(A)11	11	59	69	CGTCACTTTGCCTTTAGCTTT	57.374	21	CCCAAGTTTCCCCATAGCGA	59.745	20	152
Cluster-14171.14041	(T)14	14	1343	1356	ACCAGCACATCACCAAAGCT	60.179	20	CCTGTTGGTGCAGCAGTTTAC	60.001	21	254
Cluster-14171.11707	(T)10	10	651	660	TGTGTAGAGGAATCACTCTCGG	58.983	22	GCTTACGAAGGTGGAACCCA	59.964	20	257
Cluster-31911.0	(GTG)5	15	79	93	ACGACAGGTGGCCTTTGAAA	60.107	20	GCCCGTTCTTAAGCCAGAGT	60.036	20	166
Cluster-34014.0	(T)11	11	798	808	AGCCATATCAAGGTTTGGGAGA	59.148	22	CCCGCTGTGGTGAGTTGATA	59.751	20	241
Cluster-14171.22513	(A)13	13	189	201	TGAGGCTGACTCCAAGAGGA	59.885	20	CGCTTTTCTTGGATTCGTTCGT	60.096	22	213
Cluster-14171.36796	(T)10	10	110	119	GCTTGGTTAGCGCTTTGAAA	57.584	20	GCAAGACGGATGGGATGGAA	60.107	20	144
Cluster-14171.36796	(A)10	10	287	296	TCGGAAAAACAACGAAACGGA	58.995	21	TCATGCTTCGGAAGGACTTGT	59.652	21	224
Cluster-14171.36796	(T)10	10	557	566	ACAAGTCCTTCCGAAGCATGA	59.652	21	CGACGGGTTTTTAACGGCAG	60.111	20	158
Cluster-14171.36796	(T)10	10	852	861	TGAACGTGCATGTGAGATGGA	59.998	21	CTCTACCAACCACAGTCGCA	59.683	20	200
Cluster-14171.36796	(A)18tttttttcatcacgcgtac(A)10	47	999	1045	TGCGACTGTGGTTGGTAGAG	59.683	20	GCAATCCCACCATCTTTCGC	59.899	20	178
Cluster-14171.30220	(T)14	14	1388	1401	ACAGTCGCTTCAGCAGAAAGA	59.931	21	CAAACTCGTGGGTGGCCTAA	60.251	20	269
Cluster-4554.0	(A)10	10	162	171	TGGTGGACAAAGTTAGCCGA	59.24	20	TAACAGGGGAAGGCTGCCTA	60.253	20	151
Cluster-25510.0	(TG)10	20	166	185	GGCAATTGTGGCTGGTGAGT	61.181	20	GAGGCATTCCACTGTCTGCT	60.036	20	257
Cluster-14171.17536	(TG)6	12	167	178	ACACCGAGACCGACAATTCC	60.038	20	TCCAGAAACCTTTGGAACTTGC	59.307	22	198
Cluster-14171.17536	(CCACAA)5	30	2312	2341	CGTATCCCTAACCTATATCCGCA	59.05	23	TGTAGACCCAACCTTCCCCA	60.104	20	111
Cluster-14171.17537	(T)13	13	1291	1303	ATCCACCCCTAACCCCACTC	60.624	20	ACTGTTGAAGCTACGCGGTT	60.25	20	252
Cluster-23863.4	(A)10	10	96	105	AGATTGTAGCAGTAGCCTTGCA	59.763	22	AGTTGGCAAGGGGACTAAGC	59.962	20	264
Cluster-21235.0	(TGT)6	18	48	65	ATTCTACCCTCCCCAGACCC	60.03	20	TTGTTGAGGAAGCCGGTCTC	59.965	20	219
Cluster-8897.0	(T)10	10	644	653	TGAACTGAAATATGCTGCCCG	58.984	21	ATTGTAGCTGTCGTGGGTGG	60.036	20	206
Cluster-14171.16379	(T)11	11	1514	1524	GGATCAACCAGCTGCTGTCT	60.036	20	GGGCCGGATATTCAGACTCG	60.038	20	129
Cluster-14171.16378	(T)10	10	61	70	GGTTGTTCACCACGATAACATAGG	59.668	24	TGGGGTTGGTTGTTGCTTTG	59.461	20	233
Cluster-15520.0	(ACA)5	15	89	103	TCAGAAAACAGTAAAAGGAAAAGTGGA	59.605	27	GGTTGGGGTAAGGTTTGCGA	60.538	20	137
Cluster-14171.183	(CT)8	16	48	63	TGAATTTGATAACCAAACATCCCA	57.075	24	TCCTTGCTGCCAAGTCCAAA	60.106	20	241
Cluster-14171.186	(AG)6	12	141	152	ATACAGACAGAGGCGGCAAG	59.823	20	CAGCAGAACTCGGAACCAGT	59.966	20	100
Cluster-14171.186	(GGT)5	15	1285	1299	AGGGTTTCTTGCGGAGATGG	60.035	20	CTTCCTCCGTCGGATTGCTT	60.108	20	114
Cluster-12806.0	(T)11	11	400	410	AGGGCAGGTCCATTATCCCT	60.029	20	TGCTGTGAGGAGAAGAAGACAG	59.702	22	280
Cluster-14171.26258	(T)14	14	163	176	CAGCTCCAAGGACACCGAAT	60.036	20	TGAGGAGATGGATGGTGGGT	59.955	20	174
Cluster-14171.26255	(A)10	10	484	493	CAGGTGCCACAGCCTTCTAT	59.746	20	AGGTTGCAAGGCTTGATGAGA	59.926	21	261
Cluster-4080.0	(TTA)7	21	166	186	ACGGAAGTGCCATCCAGATA	58.504	20	CCACCCAAGAAGCCATCAGT	59.961	20	171
Cluster-14171.36775	(AT)6	12	1357	1368	GCAAATGGAATTGGTGTGCCT	59.998	21	TGCTTCCGAAAGACCATCGT	59.68	20	270
Cluster-14171.28837	(ATG)5	15	217	231	AAGTCAGATGAACTGCGCGT	60.32	20	ACCTCATGTCCTTGTAGGGTG	59.091	21	208
Cluster-14103.0	(T)19	19	243	261	CATCATAAACCCCCTCCCCC	59.517	20	AGCAAAGGCATCAGAAGAAAACT	59.106	23	214
Cluster-11324.0	(TGT)6	18	60	77	GTCTGCGTGCATTCTACCCT	60.108	20	AGAGGACAAGAACTATGACGGT	58.568	22	118
Cluster-3298.0	(TCG)5	15	273	287	CTGCGATAGAAGGAAACCCCA	59.79	21	TTTTGCTGACTTGGAAGATGATG	57.619	23	126
Cluster-10396.0	(A)10	10	170	179	TGGCCATGCAAATAAATACCTCG	59.682	23	TCCCTTTCTCCATTCCAATCGT	59.424	22	250
Cluster-30833.0	(T)10	10	898	907	TCTCCTTTGTTTCTTTGTCTTTTTCT	57.878	26	AGATTTGACATTGCCACTCTATGT	58.496	24	275
Cluster-14171.18790	(A)14	14	178	191	GCCCATACTCGCCTTTCCAA	60.394	20	CCTGCGGCTGATGAAGATGA	60.179	20	260
Cluster-14171.18793	(CT)9	18	160	177	GCCACTCTCACAAGCTTCCT	59.964	20	CACCGCCCTTCAACAAAGTC	59.689	20	238
Cluster-14171.31466	(TA)16	32	1280	1311	TGGGTCCAATACTGTGTGCC	59.962	20	AGGACATGTAAAAGTTGTTGAGGA	58.309	24	275
Cluster-14171.20961	(A)15gtgaacatgtgaaaggactcgtaataaagaaactcttaagcaagtggagtaaaaatggcggaaaaaacatagcatacta(AT)7	108	31	138	CCATTAGAACCTGAGCCTCGA	59.243	21	CACAGCGTTGGGTGGACTAT	60.036	20	158
Cluster-14171.20961	(TGT)5	15	1154	1168	GGTAGTGGTTAGGTCTGCGT	59.107	20	TGGCTCCGTCCCTGATAAGA	60.033	20	221
Cluster-14171.20962	(TTG)5	15	574	588	AGGTGGGGTTTGTGAACTTT	57.457	20	CGCTTCCATTGAGCATCACC	59.62	20	280
Cluster-14171.24098	(A)10	10	83	92	TCACCACAGCATTCACTCAGT	59.582	21	CCACTGCAACTAACGCCAAC	60.04	20	255
Cluster-14171.24092	(TA)6	12	940	951	TCGCGAATTTCAGACACCCA	59.966	20	TCAGAAATGATGCTTCCTCTGACT	59.775	24	236
Cluster-14171.24094	(T)13	13	1387	1399	AGAACTTGTGGTGGTAAGCAT	57.491	21	GCTGGTTATCATTTCGTGGCC	59.934	21	225
Cluster-14171.24097	(TG)6(TA)7	26	2162	2187	ATGAGTCTTGTCTCCGTCATC	57.208	21	ACTACAAATCTGTGATCACAACTCA	58.475	25	180
Cluster-18292.0	(A)10	10	635	644	AGCCACACTAATCCTCCCCT	59.955	20	GTCGTAGCCATGTGATCGGA	59.616	20	213
Cluster-14171.19950	(A)10	10	525	534	ACCATCCTTGAGTTTTCGAGCT	59.961	22	TGAAGGGATGAGGGGTGTGT	60.476	20	189
Cluster-14171.5912	(TTC)5	15	201	215	AGGAAATGGCAGCAGTAGTTGA	59.96	22	ACAAGGTGCAAAACGATCCA	58.314	20	221
Cluster-14171.5913	(T)11	11	3663	3673	GCCAGAACTCCTCTTCCACC	60.036	20	GGTGAGACCAAACTGGAGCA	59.891	20	261
Cluster-14171.29344	(TC)10	20	1808	1827	CAAGACTCGGGCTGAGACTG	60.109	20	GGAAAGGGGAGGAGAAACGG	60.035	20	261
Cluster-14171.27617	(TA)9	18	675	692	CAAACTTCACCAACTTTACTTAAACA	57.026	26	AGCAGCCAGTCTTTGTCTTT	57.645	20	280
Cluster-14171.27610	(TCA)5caagaagaagattcttggaacagtgctagtgaatctgatactga(AGC)5	74	585	658	GCAAGGAATGTGGCAAAAGC	58.849	20	AGAGGAAGTTGTAGGAGCCA	57.673	20	206
Cluster-14171.27610	(T)10	10	1908	1917	CAACGTGAGCAAGCAGACAC	60.042	20	TCAACAAAAGAATCCAAACTAGGAA	57.11	25	151
Cluster-19305.0	(GT)8	16	492	507	CGTGAGAGGATCATCCGAGC	60.04	20	TCGATCAAATACCTTCCACAAGA	57.585	23	224
Cluster-14171.20346	(T)10	10	773	782	TCCACAAGGATTTCCAGCAGA	59.295	21	TGGCAAATCAACTTGTGCGAG	60.001	21	233
Cluster-14171.20349	(A)10	10	177	186	TTGGGTTGAGGTTAAAATTCTGAAA	57.575	25	GCAAGCTGGCCTCAAATACC	59.543	20	257
Cluster-14171.20348	(A)19	19	180	198	GGTGGTGATGGTTAGCGACA	60.037	20	ACTTGTTTGGAACTGAAGCGT	58.634	21	205
Cluster-457.0	(TATT)5	20	200	219	AGGCACATGACTTGATTGTTTGT	59.362	23	TGGTCTTTAGTATAACTGCTAGGTT	57.271	25	243
Cluster-15993.0	(A)13	13	579	591	ATGACCTCGAAAAGTGCCGT	59.965	20	GCCCTCCCTCCATCCAAAAA	59.959	20	236
Cluster-30433.0	(A)10	10	176	185	GCTTCCATCTCCGAAATGAAGC	59.967	22	TTCTGTTGGGTGTACGGTCG	59.968	20	254
Cluster-5060.2	(ATT)5	15	313	327	GCATGCATTGGTTCCTCCCT	60.685	20	AACGCAACGTAATGCAACCA	59.336	20	139
Cluster-5060.2	(T)17	17	584	600	TGGTTGCATTACGTTGCGTT	59.336	20	TTACGTTGGTTGGGCTCGTT	60.179	20	254
Cluster-5060.1	(A)17gattaagcgtaa(ATT)5	44	46	89	GCATGCATTGGTTCCTCCCT	60.685	20	ACAACACAACAACGACGACA	58.57	20	196
Cluster-10739.0	(G)10	10	243	252	AGAGCCACATTACGCGTGAA	60.038	20	CCGGGAGAAGATGGGAATCG	59.966	20	205
Cluster-23882.0	(TA)7	14	527	540	CGGTCGGTGGTAATGACGAA	60.109	20	TCCCAATCACTTTCGCTGTCA	59.928	21	225
Cluster-14171.6757	(A)10	10	771	780	ACTGACAGCGGTGGAATTGT	59.891	20	GCATTCCCACATACCCAGCT	60.107	20	151
Cluster-14171.2790	(A)10	10	638	647	AACCATATTTGCCTCCGCCA	60.034	20	GCCTTCTCCGGCGGTTATTA	59.895	20	251
Cluster-14171.21764	(T)12	12	4958	4969	GTTGTGGGGGTAGGGTATGC	60.107	20	AGCAGCACAAAAGCAAACCA	59.464	20	229
Cluster-14171.21765	(TA)7	14	686	699	CGATCCAAATTTCTGCCGCA	59.549	20	AGCAAGGGTAAAATGAGCATTTCA	59.472	24	131
Cluster-14171.21765	(GT)12t(AG)8	41	2618	2658	AATAAGTGGAGCAGCAGGGT	59.005	20	CTGCCATAGCTCATGATATACAGT	58.025	24	103
Cluster-14171.21767	(G)11	11	164	174	CCCACACAATGCGCGAATAA	59.55	20	TGGATCCTTCAAGCTTGGGA	58.629	20	271
Cluster-14171.23721	(AT)12ttgtgtgtgtgatgttatatatagtcataataaagaaaaact(TA)6	78	4768	4845	ACCTTGCTAGAGGAATTCAACCT	59.411	23	GGATCGTTAATCCGCCAAAGG	59.398	21	273
Cluster-14171.30913	(TTG)10	30	1592	1621	CTCCCCAAAACCCCACTTGT	60.106	20	CGTCTTAATGGGATTGAAGATAACGA	59.3	26	107
Cluster-14171.15460	(A)10	10	1723	1732	TTCATACCCAAGGCAGCAGA	59.009	20	GCTGCACAGATTGGTCAAGC	60.109	20	255
Cluster-14171.15463	(T)17	17	2122	2138	ACGCTGTAATTGACCTCTCGT	59.455	21	AGGCAAGCGTGGACTTTCTA	59.315	20	223
Cluster-14171.15464	(A)13	13	149	161	ATCTTCCCTCAACCATCCGC	59.819	20	TGGTGGGATTTCACTGGGTG	59.888	20	137
Cluster-14171.15464	(A)11	11	447	457	AGCAGAGAGGCTGTTTCTGA	58.654	20	AGTAATACTCGTTGAAGCTCTTGA	57.731	24	256
Cluster-14171.15464	(AG)8	16	765	780	TGCAAGGCAAAACTGAAGGA	58.226	20	GGCCAGTCTCGGTGTTCTAC	60.109	20	144
Cluster-1241.0	(GCC)5	15	261	275	CACGGTATTCTGGATCGGGG	59.966	20	GAGGGCAATCGAGACTGGAG	59.896	20	215
Cluster-14171.10076	(A)14	14	181	194	TCCTCACAATAACCCTCTCCA	57.801	21	TGGTGTTGCAGGGGAAGAAA	59.74	20	250
Cluster-19051.0	(GGC)8	24	244	267	CGCATCCCAGTTCTTGAGGT	60.036	20	CGCCACATGATCGAGGATGA	59.967	20	213
Cluster-11130.0	(T)14	14	319	332	AGGAGGTGATTGGCATACGG	59.53	20	TCGGCATTTTGTTCACATGCT	59.387	21	200
Cluster-14171.5585	(A)11	11	658	668	GCATGGGCAACTCGCAATAA	59.545	20	CCAAAGCCAATCCAAACGGG	60.037	20	152
Cluster-14171.5586	(A)13	13	1026	1038	CCCGTGGTCATCCGACAAAA	60.604	20	CAGCACATGGGTTTTGTCGG	60.039	20	257
Cluster-14171.5580	(GAT)6	18	312	329	GCAGGTTGTTCCGGTTCCTA	59.964	20	GGGGCATGATGTTCCTGGAA	60.033	20	269
Cluster-14171.5580	(AAC)8	24	784	807	TGCTGCTGCCACCATTTGTA	60.539	20	ATGCCGATCAAGGGTACTGG	59.53	20	270
Cluster-24523.0	(GAG)9	27	258	284	GGGTGCGTTGTAGGAGAACA	59.966	20	CGGCCAGATCCTCCACTTTT	60.035	20	247
Cluster-14171.4185	(AAT)6	18	157	174	CTAGACGGTGCCATGACTGG	60.179	20	GATAGAGGACTTCAGCCCGC	59.967	20	163
Cluster-14171.28757	(G)17	17	262	278	TCAACCGATACAAGATTTGGGG	58.384	22	AGGCAGAGGATGAGGTCTGT	59.958	20	191
Cluster-14171.28754	(T)11	11	253	263	AGTACTTGTTAATTTACAAAATCGGGA	57.713	27	ACTTTCTCTGTCTCATATATTACTCGT	57.655	27	267
Cluster-631.0	(A)10	10	579	588	CTCCAGAGGCGAGAGTGTTG	60.109	20	CGACCTCATCCCATCCATCC	59.677	20	238
Cluster-14171.4188	(TTA)5	15	390	404	TGACTTGTGCTTGATGCTTGC	60.001	21	GTTCCCCTCTTGGTGTTATGGT	59.959	22	172
Cluster-24571.0	(A)13	13	292	304	TGGGATGTTGTACCATGGGC	60.034	20	GGGTGCACCAAAAGAAGCTG	59.967	20	174
Cluster-14171.13036	(TCT)6	18	826	843	TGTGTGTACTCTGTTTCCTCTGT	59.295	23	AGACGCGATGCAGTTCTTGA	60.038	20	258
Cluster-14171.13036	(ATG)7	21	1224	1244	TGCATGCTTTAGGCTTGTGC	59.756	20	ACACTTATGCCAAGTCCAGC	58.174	20	199
Cluster-35044.2	(A)12	12	864	875	ACACTATGTTGCACGGACTCT	59.381	21	TGCGTACGAAACCTTAGGCT	59.395	20	241
Cluster-14171.35584	(A)10	10	520	529	TGTGATTGAGATGGACGCCG	60.46	20	TTTGAGACTTTGGGGGCAGG	60.179	20	261
Cluster-14171.35584	(ATA)5aga(AGG)5	33	2100	2132	GGAGGACTTTTCCATATGGCCT	59.824	22	TGAAAAGACGGAAATAGTGGACA	58.037	23	208
Cluster-32838.0	(TTG)7	21	399	419	TGCTTCATCTTCTCGTGCGT	60.038	20	AGGCCACACATCAATGAGGG	60.034	20	196
Cluster-14171.5635	(A)10	10	70	79	ACAGGCCTTTGGTGTTTGGT	60.325	20	AGAAAGCAGTGTTTGGCTTGT	58.897	21	257
Cluster-14171.5635	(T)24	24	3133	3156	TCAAAGTCCTGTAGCTCGGC	59.753	20	GAGATAAACTCACAGTCCAATAGTTT	57.221	26	219
Cluster-14171.5632	(TA)12	24	476	499	AATGGTGCACAAACATGCCT	58.95	20	ACTTGTCATGTCACATCATATCCT	57.755	24	173
Cluster-14171.29805	(AGA)6	18	591	608	AGCAAGATGAGCAGCAGAGG	60.108	20	AGCAAATGGAGGCTGGGTTT	60.179	20	275
Cluster-14171.29805	(CCA)5	15	811	825	CCTCCTCCTCCTCCACACAT	60.326	20	AAGGGTGGAAATCGACGTCG	60.389	20	100
Cluster-14171.29806	(T)10	10	132	141	ACGACTTTCTTTAGGGTGCCC	60.271	21	CAAGTTCAAAGCCCCTTGCC	59.966	20	225
Cluster-14171.29800	(A)10	10	1518	1527	AGAAAACTCCTTGCCGAGCA	59.891	20	CTAGGCAGTCACAGAGCCAG	59.825	20	182
Cluster-14171.5638	(G)11	11	2560	2570	CCCAATCCCCTTCCCTTGTC	60.033	20	CCCCTTTGGTGAGGATTCCC	60.033	20	164
Cluster-14171.8497	(G)13	13	2235	2247	ACGAACTGGTCACGAATGCT	59.966	20	CCCTTTGACCAGAACGTCCA	59.892	20	260
Cluster-14171.10231	(TC)6	12	39	50	AGGGGAATTGCAGGAGAGAA	58.326	20	TGCAGCAGAAAGTGAAAATGGA	59.042	22	249
Cluster-14171.10235	(AT)7	14	1286	1299	CACAGAGGAAGGCGAACAGT	59.966	20	CGAGATGCCAACCAGGTCTT	60.036	20	266
Cluster-14171.10238	(TC)8	16	3443	3458	ACTCAAACCTTGCCAAAACCA	58.816	21	TGCAACCATGGTAGCACTTACT	59.96	22	138
Cluster-14171.8741	(A)10	10	40	49	GGCTGAAAAGAAGAAGTGAGGC	59.772	22	CCCAAACCTCACTTGTGGGA	59.815	20	214
Cluster-14171.8742	(T)10	10	2890	2899	GTCTACCGGGAAACATCTGCA	60.066	21	CATTGGCATTGATTCTTCAAATTATGT	57.895	27	279
Cluster-14171.8745	(T)11	11	111	121	AATGGAGATCAATGGGGCCC	59.811	20	CTATTCGGACCGGGATGTGG	59.966	20	225
Cluster-33051.2	(CTT)5	15	150	164	TGACTCTGCCGTCACAATCC	60.037	20	GCTTCCCGTTCGCGTAATTC	59.974	20	171
Cluster-34478.0	(TTGGT)5	25	1049	1073	GCGCCAATGCTTAAGCTGAA	59.829	20	GCACTGAGCAGCAAACCAGA	61.168	20	130
Cluster-32071.0	(ATT)5	15	235	249	TAAAGTCCAGCAGCTCCACC	59.675	20	GGTGATTGCAGGAAGGGTGA	59.962	20	105
Cluster-14171.9838	(T)10	10	432	441	ACAGGAAAAAGTTTGATTGTTGCT	58.266	24	CTTAACGACAACTTGGCCGC	60.11	20	244
Cluster-14171.22155	(AAT)8	24	283	306	GCGATTATGGCCGGAGAAGA	59.966	20	CTCTCCACCAGAGCAAAGCT	59.676	20	223
Cluster-14171.9831	(CT)6	12	160	171	AGGCCATAGAAAGACACTGACA	59.094	22	AGCTGAAGCAGACATGTCGT	59.68	20	203
Cluster-14171.9833	(A)10	10	312	321	TCATCTCGCCCAATTGAGCT	59.457	20	CAGGAACGCTGCAAGAATGA	58.841	20	229
Cluster-14171.9833	(ACA)5	15	1521	1535	TATCCGAACCAGCTCGTGTG	59.827	20	ACCCTCTTCAGACCCCACTT	60.104	20	167
Cluster-14171.9832	(T)11	11	322	332	ACCTAGAGAGTTGGCCAAGC	59.384	20	AAGTGGAGTGAGGGGGAAGT	60.104	20	248
Cluster-34453.0	(CAC)7	21	112	132	TTCCGAAGAGCAGATTGGCA	59.675	20	GAAAGGTACCGTACTGGGGC	60.108	20	182
Cluster-14171.16177	(A)10	10	572	581	CCTAGGCCCCAAATGGACAA	59.665	20	CCTGCCAAGTTGTATGCATGG	59.864	21	244
Cluster-14171.16177	(AT)7	14	795	808	CCATGCATACAACTTGGCAGG	59.864	21	GCTGCAACAATTCTTTTACCGC	59.592	22	153
Cluster-14171.16176	(AGA)7	21	433	453	GATAGGCCGAGGACGATGTG	60.039	20	CATCAGCGTCTTCAGTTGCG	59.906	20	276
Cluster-14171.16179	(T)10gaggaaaattaaaaatatatgagtttttgttgcttaatttgaggttaattgtgtgag(TA)6	79	708	786	CTGCTACGATCCATGCCGAT	60.038	20	TGCTTTCCAAAACTATCGGCA	58.49	21	185
Cluster-5337.0	(CGG)5	15	25	39	CCATGAGGTTGGGGCTGATG	60.754	20	ACTTTCGCACCACCGAGATC	60.39	20	267
Cluster-14171.33241	(A)10	10	359	368	TGCTGCTAGCTACAAAAACCA	58.143	21	ACTTGGTCTTTTTCGCGCAA	59.264	20	149
Cluster-14171.33249	(CACACC)7	42	42	83	TCCCGTTTTCCTCTCCTCCT	59.883	20	AGTTTTGGCGTTTGCTCGTC	59.971	20	222
Cluster-7526.0	(T)10	10	305	314	CGCCACCACCTTAGTTCCAT	60.035	20	ACGCATTGGATTCAAAATGAGT	57.211	22	240
Cluster-14171.25530	(CTT)6	18	878	895	GCGCAATCCTGTGTATCCGA	60.53	20	AGCCCAAGGAAAAGAGCCAA	59.812	20	225
Cluster-14171.25530	(A)10	10	1976	1985	CTCCATCCAGTACCTTCACCA	58.812	21	CCAGCCGGGATTATTTAATAACTTCT	59.285	26	249
Cluster-27723.0	(T)11	11	175	185	CATACTTCGGCGAGGACTCC	59.969	20	ATGCCGATTCGAACTGGTGT	60.036	20	156
Cluster-27723.0	(TAT)6	18	574	591	TCGTTGAGATTCATTTTCTCTATCCT	58.214	26	CGAGACACATAGATCCGCCC	60.039	20	217
Cluster-14171.35958	(A)10	10	135	144	TCCCCTTCCCCATTTCTCCT	59.877	20	AGTTCAACCCGGCCCATTTA	59.594	20	187
Cluster-14171.35958	(A)10	10	423	432	AAATGGGCCGGGTTGAACTA	59.594	20	AGGTGACATTCTTTTGAGGATGT	58.009	23	261
Cluster-14171.35954	(T)12	12	331	342	ACCATGGACGAATTGGACCA	59.304	20	TGCACTGTTAAAACTGAAGATTTTGT	58.68	26	214
Cluster-14171.35950	(A)10	10	69	78	ACTGGGTATCATGGACGAACG	59.864	21	TGCAGGAACATTGACACCCA	59.815	20	249
Cluster-14171.35951	(T)10	10	330	339	CGTTCGGGAGTTCCAACTGA	59.967	20	AACATTCTTTGTCAAACACCGA	57.026	22	268
Cluster-26747.0	(A)11	11	74	84	AGTTCAAACTATTCATCTTTTCACTCA	57.658	27	AGGAGTCCATTGCCCTCTCT	59.956	20	135
Cluster-16380.0	(A)10	10	216	225	TCCAGTCCATCTGAGCTGGA	59.958	20	AGTGACTTTCTGTGAAAACAATCCA	59.348	25	255
Cluster-14171.21241	(T)10	10	1398	1407	GGAGAATGAGTGCTGTTGCC	59.193	20	TGGATTGATGCTGCCACCAT	60.033	20	275
Cluster-14171.21246	(A)10	10	2210	2219	TTTATGTGACACTGGCACGG	58.482	20	TGTGTGGATGCCTCTTCCAA	59.23	20	249
Cluster-14171.21246	(A)10	10	2782	2791	ACTATGATTTATCAAAGTGCGTGACT	59.181	26	TTCGTTCGATTAGGTGGGGT	58.731	20	268
Cluster-14171.21246	(T)10	10	3134	3143	CCCCTCAAACCTCTTGGACC	59.962	20	AGATAGGACAAGAGTGACAAAACA	57.825	24	279
Cluster-14171.21246	(TAT)5ctttattctatggaccaaaacgaccttgatgtcatgtttatgtctcgtcactcttgtaatataaggaattgcacttgcactatccaaaaaatg(T)10	118	3398	3515	TCCCTTTTCATTTTAATCCGACTCT	58.518	25	TGTGAGATTATCGCTCCAAGAA	57.264	22	247
Cluster-14171.21246	(T)10	10	3869	3878	ACCATCCAGACAATCCTCATGT	59.151	22	AGGCTGATTCACCTGCTGTT	59.597	20	211
Cluster-14171.21245	(A)10gaaaaaacaaagaaaaaagaaaaaaagaacaaaaag(A)10	56	123	178	TGGAGTTGTGAGGAGGTGGA	60.105	20	ATGATGCGGCGAAGAAGGAT	59.893	20	182
Cluster-14171.21245	(A)11	11	1341	1351	ATAGCTTGCTGACGGCTTGT	60.036	20	GCATACATTGGAAGTGTGGCA	59.182	21	220
Cluster-14171.21244	(A)14	14	2053	2066	TACGCCACCAAAATGCCAAC	59.684	20	GTATTGGGGGAGGAGGGAGT	60.03	20	202
Cluster-14171.21248	(A)11tgctcgcttcctctggcgccacgtaggccaggctgccaattctcttt(TA)7	72	2240	2311	AGGCGCCTGTTGAGTTTTCT	60.179	20	GCTGAAGGGAAAGTCGTCCA	59.965	20	218
Cluster-19609.0	(A)10	10	325	334	TTTGCGACATTCACTCCCCC	60.608	20	CTGTGTTCTCAGCATGAGGGT	59.997	21	199
Cluster-14171.38378	(T)11	11	37	47	CCAACATTGTTGTTTCCGGGG	60.27	21	GCGCAGGACCACTCAATTTC	59.831	20	265
Cluster-14171.18461	(A)10ttaccacccataaaag(A)10	36	1174	1209	GGACAAGTCCTTGACCTTGT	57.36	20	CGGTACACAAGTGGTTCACA	58.057	20	280
Cluster-14171.18460	(T)10	10	1651	1660	AGCCATGACCCAAAGTTACCA	59.573	21	CTGTATCCGGATTCGCGTCA	59.97	20	222
Cluster-14171.36367	(GT)6	12	274	285	GACTTCCATCACATGCCCCA	60.034	20	TCTGCCATGATCACATCTTCCA	59.493	22	123
Cluster-759.0	(A)11	11	95	105	TCACCGAGGATTCCAAATTCA	57.288	21	TCCATCTTCGGTTTCTTCGGA	59.103	21	120
Cluster-31128.0	(AG)6	12	286	297	GGGCCAGAGCAAGTTTCTCT	59.963	20	CGTCCACAGCTTGAGATGGA	59.753	20	191
Cluster-14171.25472	(TGT)5	15	1111	1125	CGTACACTCTACCCTCCCCA	60.034	20	TCCAAAATTCCCCAAGTGCT	57.603	20	124
Cluster-14171.25472	(AAT)5gattgaaaggtcataattccttaatgatca(AAT)8	69	1312	1380	CACTCTGCAAACTGAAAGGTCA	59.055	22	TGCCACAAGACTGAAACAGC	58.976	20	243
Cluster-5416.1	(T)11	11	1068	1078	TGGGACAACTTCGATGCTGT	59.604	20	CACCCTCCTGAAATTAATTCGCA	59.306	23	201
Cluster-1777.1	(A)11tcacaaataaaagaaaaaaaaatcacacgagattccacaacgaatgcggtaaacatctctcgttgacttgtggggggg(T)10	99	83	181	GAATTCCCACAACCTGCGTG	59.759	20	TCGAACTCGACTTTGCCGAA	59.969	20	261
Cluster-21574.0	(A)11	11	625	635	GCCAAGATAACAGCCAAGGC	59.543	20	AATCAACCAGCGTCCCCTTT	59.888	20	119
Cluster-4956.0	(T)14	14	168	181	TGGTTGTTTTGGTAGGCCGT	60.107	20	TCGTCATAGTGTACCTTCCCA	57.91	21	219
Cluster-4956.0	(A)14	14	387	400	TGGGAAGGTACACTATGACGA	57.91	21	TCCGGACGGACTATTTGGTT	58.731	20	198
Cluster-14171.9060	(T)10(TG)9*(AG)8	43	1110	1152	GCCAGGAGAAAGCAGATGGA	59.746	20	AGGCACATTTTGGATTCCAATGA	59.161	23	251
Cluster-14171.29342	(TAT)5	15	117	131	TGAGGCAATCTAGTCGTGGT	58.443	20	GATATCGGTTGTCACGCCCT	59.896	20	251
Cluster-20262.0	(T)10	10	102	111	CTCAGTTGGAACAGGGGAGT	58.94	20	GCATGCACCAGCGTAAACAT	59.829	20	146
Cluster-14171.30205	(T)11	11	366	376	GCTTTGGGCCTTTGACCATT	59.313	20	AGCAAGCTGCCCCCAATAAT	60.032	20	128
Cluster-1781.0	(TGT)5	15	306	320	CTACTTTGAACCGGGGGTCC	60.036	20	ACAATTTCACAACAGAACTTCCACA	59.815	25	147
Cluster-14171.22586	(A)10	10	928	937	TTCGTCTTTCCCTACCCCCA	60.179	20	TGGTCCCAAATTGTGAGGCA	59.813	20	186
Cluster-24276.0	(A)10	10	241	250	TTAAGAGGCTGGCATGGACA	59.009	20	ACCAAAAACAATGATGGCCCG	59.998	21	271
Cluster-24276.0	(A)12	12	784	795	TAGCAGATGGAGCATGGCAG	59.892	20	TACCTCCTGTGCAGCAAAGG	59.963	20	223
Cluster-14171.35186	(T)10	10	1194	1203	TAAAGTAATTCGCCGCCCGT	60.108	20	CCATGTTCTGTCTCAAACCAGA	58.256	22	177
Cluster-14171.25479	(A)14	14	1180	1193	TCAACAGTGGGAACTCCTGC	59.891	20	AGCATGCTCAGCTGGACATT	60.034	20	256
Cluster-4691.0	(T)11	11	391	401	TGCCTTACGCTTCAACACCA	60.179	20	CCCACTTCGGTCTCCCATTC	60.108	20	186
Cluster-14171.25439	(TAA)5	15	41	55	AACAGCAATTTGTAGGACCTTAAA	57.03	24	GGGAAAAGGAAAGGCAGGCT	60.543	20	254
Cluster-1204.0	(TTC)5	15	405	419	ACCAATGTTCCAACTGAGCA	57.637	20	ATATATCCTGCGGCACTTGC	58.186	20	233
Cluster-1204.0	(TTC)5	15	532	546	GGCTTATTCATTTTGGCAAGTGC	59.628	23	TATACACTCTCCTGCGGCAC	59.255	20	176
Cluster-11671.0	(T)16	16	197	212	ATCACCGCTTCGTTGGGAA	59.627	19	AACAGACGCCAACTCCTGTT	59.82	20	243
Cluster-14171.17707	(A)10	10	198	207	ATGTCTGACGCAAAGGGAAT	57.503	20	TACATGGGAAGAGGGCGAGA	60.033	20	267
Cluster-14171.17703	(TTC)6	18	1166	1183	CATCAACCTCTTCTGGGTCCA	59.37	21	TCCCTTTCTCAAAAACAGGGA	57.037	21	197
Cluster-14171.17700	(T)10	10	1405	1414	TCAAATGGGTCTCACATGGCA	59.925	21	CGCGATGATATTGGGCCTCT	60.037	20	250
Cluster-17156.0	(CATGC)5	25	728	752	GGATGGTGGCGATGAAATGC	59.969	20	AGGACACACGAAAATGGTCCT	59.58	21	112
Cluster-19503.0	(TC)12	24	296	319	AAGAAGGGTGTGGACGTGTG	60.179	20	CGCTGTAAAGCAACATGTATCCC	60.243	23	228
Cluster-14171.34279	(AAG)5	15	342	356	TTTGGTGGTGGATTGGGCTT	60.105	20	GGCAGCCGGAATCTTCTACA	59.822	20	269
Cluster-14171.11111	(A)10	10	2026	2035	TGTCCAATGCTTCACCGTGA	59.892	20	CACTTGGCTTACGCAGGACT	60.321	20	232
Cluster-14171.29540	(TTC)5	15	242	256	AGTGCTGAACTATGAACCCCT	58.73	21	GCACGTGATTTTTAAAGTCGAGC	59.402	23	170
Cluster-35697.0	(A)10	10	345	354	CCAACAGAAACCGGTGCCTA	60.251	20	ACTGCCTTTGTATACGATGCA	57.74	21	229
Cluster-14171.16047	(A)10	10	1463	1472	GCCGATCTAGGAGAGTTGCC	59.967	20	GCGTTGGTATCTTATGGCGC	59.765	20	219
Cluster-15640.0	(T)10	10	680	689	GTGCTGATGACGACGAGGAA	60.109	20	ATATGGTCGACTCGAGGGCC	61.18	20	198
Cluster-14171.393	(AAG)6	18	784	801	CATGGGGTGTGAGAGCCTTT	59.961	20	CACGGTCACACTCCATCCAA	59.965	20	149
Cluster-14171.398	(ATA)6	18	609	626	TCGACTTGAGACTGGTCCAT	58.075	20	TTGCCAGTTGTCAAAGTCGC	59.62	20	142
Cluster-14171.26415	(AATA)5	20	901	920	ACCCTCGGCTCAAGTAAAGC	60.036	20	TGGAGGTTGAGGTAGTTGAGAG	58.834	22	232
Cluster-14171.35236	(TG)6	12	451	462	AAGATGGATTCCACTCTTTTTCTTT	57.154	25	CACTTCCCACCTCACTCACC	59.965	20	220
Cluster-14770.0	(CCT)5	15	285	299	GTAGTAGTCTTGGTGGCGGC	60.46	20	CCAGACCGCCAGTTACTTGT	59.965	20	243
Cluster-14171.90	(AGA)5	15	441	455	CCGGCTCCTGATCAGTACAC	59.897	20	TCCACTGGGACATTCGTGTC	59.68	20	260
Cluster-14171.23981	(A)11	11	1993	2003	GCATAGGAGCGGAGGGTTTT	60.107	20	TGGACGAAGGTGGAAGTTCAG	59.93	21	258
Cluster-14171.5035	(A)16	16	219	234	TTGCGGAAAACTCTTTGCCG	59.97	20	GCTACTACCTCCCCACCAGA	60.032	20	205
Cluster-14171.5035	(TA)6	12	1115	1126	ACGCCCTAAGGAGTCGTTTG	60.038	20	TAGGAGTCGTTTGGTGGGGA	60.179	20	243
Cluster-14171.5035	(A)11	11	1835	1845	TTTTCAGTTGGCCCTTTGCA	58.801	20	TGTGCTACTACCAATGGCACT	59.372	21	253
Cluster-14171.5034	(CT)8	16	116	131	AGGCTCCTCTCTTTCTCTCTCA	59.688	22	AGGATTTTGGGAGCACCGAG	60.035	20	108
Cluster-10080.0	(A)10gtcattcgaaacattatgttttccgtcaaaacatataaaatatttgttggttttaag(T)43	110	198	307	GCATGCTTAAATGTCTATGCTGAC	58.789	24	TGAATCATTTCGGTGGTTCTCT	57.714	22	280
Cluster-14171.5038	(A)11	11	164	174	ACAAAATTTTACATTTTTATTGCGCAA	57.278	27	CCGAAGCTGATCGTGATGCT	60.529	20	234
Cluster-31997.0	(T)10	10	297	306	CCTGAGACAAGCACAGGTCA	59.606	20	AGAAACAACTTTTGAAGGACACACT	59.523	25	102
Cluster-12364.0	(A)10	10	146	155	CCCGAGGGACGATCGAAATT	59.896	20	GAGGAGCACATCAGCACACT	60.037	20	181
Cluster-12364.0	(A)10	10	307	316	AGTGTGCTGATGTGCTCCTC	60.037	20	TTAATGCGGCTAGGGTCAAC	57.967	20	125
Cluster-14171.24680	(A)10	10	1488	1497	TCACACGAGAATGAACCAGAGA	59.109	22	GGCTCTATGGGTTGGGTCTG	59.819	20	253
Cluster-14171.24682	(AT)6	12	363	374	GCAGGACATTGCACACAAATCA	60.288	22	TCTCATATGGCACTCGTCTCC	59.043	21	186
Cluster-14171.24686	(A)13	13	163	175	ACACATCACAAAACAGATTGCCA	59.616	23	GATGCAGATATGCCGGCTCT	60.037	20	269
Cluster-14171.24687	(CTG)5	15	277	291	CCCAACTTCCCAAATGAGGC	59.102	20	GCTGCCACAACAAACCCAAT	59.893	20	256
Cluster-14171.35404	(GAATG)5	25	77	101	ACCCGAGTGGAATGGAATGG	59.744	20	CCATTCCATTCCCCTGCACT	60.033	20	145
Cluster-4184.0	(A)10	10	59	68	AAGGGGAGAAGATAAAATGTCGT	57.563	23	GCGCCAGGGCTAAATAGGAT	59.963	20	167
Cluster-19045.2	(ACC)5	15	157	171	AAGATGTACCCGGACATGGC	59.82	20	ACTCGAAACACACACAGCGA	60.179	20	272
Cluster-14171.31615	(A)11	11	234	244	GAGGCGTTGGAGAAGAGTGG	60.39	20	TCTTGCTTTAAGACATCTAAGAGGG	58.356	25	124
Cluster-22911.0	(AAG)5gcgaaagtt(GAG)5	39	375	413	CCTTGGACTTGGTCGACGAA	59.967	20	GTCCGACCAAATCAGAGCCA	60.036	20	261
Cluster-14171.25487	(AAG)8	24	1263	1286	AGTGGGATTTTCAGGCCATGT	59.922	21	AGAGGAGTCATAGTTATGGAGGTGA	60.103	25	190
Cluster-14171.7302	(T)10	10	516	525	GCCATGACTGGGATGTGGAT	59.816	20	CAACGTGAAGTAGCAGCTGC	59.835	20	262
Cluster-2915.0	(T)10	10	225	234	TCCAAGAATCAATTAACAACGACTT	57.495	25	GGGGTTCTACTGCTAATGGTCC	60.159	22	168
Cluster-14171.30568	(A)12	12	1320	1331	TGGAAACTAGGGCTCCGAAAG	59.722	21	AGGATGTTCGAGCTGTTCAACT	59.962	22	194
Cluster-30282.0	(TA)9	18	112	129	TGCTCCGTTCATAGGATGCT	58.877	20	CACGATGCTTGCCAAGTACG	59.905	20	217
Cluster-14171.13473	(T)10	10	172	181	GGAGAAAAAGGCTCTCATACCCT	59.799	23	AAGAAAATTTCACCGGCGGC	60.039	20	209
Cluster-14171.13476	(A)10	10	108	117	TACAAGGGTCCAAGGGTCCT	59.805	20	CAGGTGACAACAATTGAGCCA	59.044	21	249
Cluster-26279.0	(TA)6	12	892	903	CTGTGATACGATGGCGGAGG	60.319	20	ACTGTGCTCGAATCAGCACA	59.966	20	274
Cluster-14171.22688	(A)10	10	812	821	AATGGGTTCGTTTCGGTGGA	59.891	20	CACTCCGATGAGCATTCTGC	59.064	20	272
Cluster-14171.22686	(T)11	11	434	444	TGGAGGAATTTTTGGGGGAAA	57.647	21	TCTGGCTTACACGACACGAA	59.33	20	166
Cluster-14171.22687	(TGG)5	15	1605	1619	GCCTCAAATTGGTCGAGGGA	60.035	20	TCCCTCAAAGGCCACTTGTT	59.444	20	133
Cluster-14171.21482	(A)10	10	1071	1080	TTCAAGTTCTGCTCCCCACG	60.25	20	TGGAGGTCAGTCATTGTGTCT	58.671	21	217
Cluster-14171.21485	(CT)11	22	925	946	TCAACACCCGACGAAGACTG	59.968	20	TCTCCACCGGCCACATTT	58.834	18	144
Cluster-14171.21484	(CAT)5	15	1440	1454	GGCGAGCTCACTATGACGAA	59.899	20	TGTCAATGCCCTCAACAGCA	60.179	20	162
Cluster-14171.22909	(AAT)5	15	1929	1943	AGCACAAGGAAAACACCCCA	60.033	20	AGCTATGTGTTCTGTCTCTCCA	58.565	22	182
Cluster-23839.0	(A)10	10	37	46	AAGCACGTGTCTGAAGGAGC	60.601	20	GCAACTTGGACAGCAACAGG	59.969	20	228
Cluster-14171.10413	(T)10ctttttttttgataaaaatctagaaacaggaatttactgaatgagagtgtaagccattccattggcta(AT)6	90	107	196	TGAAACATAACCACAAAAAGGCA	57.655	23	ACATCCTACTAGCAAGGGAGGT	60.023	22	278
Cluster-14171.10416	(AG)12	24	1134	1157	CAACGGTGAGTTCCTCGTCA	59.968	20	TCCATTCCGCCATTTCCAAAC	59.452	21	210
Cluster-14171.18664	(T)10	10	1357	1366	GGTGGTTTGGAAGGGACACA	60.106	20	GCCTCTACATGTCCAAAGCCT	60.065	21	221
Cluster-14171.10418	(T)10	10	59	68	TCCATCCCTCTTTGTTAGCAAA	57.619	22	TCGACGATGGACGAGATTCT	58.335	20	143
Cluster-14171.26447	(A)10	10	1683	1692	TGCTCCCTATGTTTGCAGCT	59.671	20	GGGCCAGAAGAAGCATGTCT	60.035	20	110
Cluster-14171.26447	(T)12	12	2423	2434	GCCAAACAAGATGAAACAAGACC	58.949	23	AGGAAGCAACCACCAAGACA	59.449	20	213
Cluster-28684.0	(A)17	17	170	186	TGAGATGGAGCAACATTAGCGA	59.832	22	CCATTTTGCGTGCAACCTCA	59.968	20	269
Cluster-26705.0	(ACA)5	15	475	489	TTATTCCGTTGGCGAGCACT	60.037	20	GAAACAACCTCTCCACCCCC	60.251	20	137
Cluster-17416.1	(AAT)5cacttagcatatatacatac(AT)7	49	600	648	TGGGGCGTGTATTCATTCTCA	59.443	21	AATGATCACGTGCAATATTACATCT	57.265	25	245
Cluster-14171.1013	(ACA)5	15	497	511	TGACAAGGACGAACGACCAG	59.968	20	ATGAACGGGAAGACGCACTT	59.965	20	225
Cluster-14171.1012	(CTT)6	18	1265	1282	CTTGGCCTTTCTGGAGGAGG	60.035	20	CAGAGAGGAGAAAGGCAGCC	60.108	20	185
Cluster-14171.9264	(T)11	11	2157	2167	GTGGCTCTGCATTTGGAGGA	60.323	20	AAGGCGACGATCAGATGCTT	59.823	20	228
Cluster-14171.9265	(T)16	16	1265	1280	TTCAGGTCTTGGAGTGCTGC	60.25	20	CTCCAATGGACCCCTAAGCA	59.081	20	259
Cluster-29614.0	(AGGGA)5	25	271	295	ACTAGCTTGGTTCGCGTGAA	59.967	20	ACCCATGGCTGTACTTGGTT	59.223	20	240
Cluster-14171.5771	(CAGCCT)10	60	2943	3002	AGGAGAGGAGGTGGCAGTAG	60.033	20	ATAGCCGAAACTGAGGAGGC	59.534	20	219
Cluster-27680.1	(T)10	10	405	414	GGAACAAACTGGTGGTGTCC	58.97	20	AGTTAGTAGCAGCAGCAGCA	59.39	20	262
Cluster-14171.14419	(A)18	18	1727	1744	GGTGTCACAAGATTTCGCCTG	59.802	21	CGACACTTCACTCATTCGGGA	60.068	21	221
Cluster-14171.11420	(T)10	10	1216	1225	GGCATAACTTGTGGATTATGGCA	59.364	23	ACAGCCCAATGCATGACTCA	59.961	20	274
Cluster-14171.2097	(A)10	10	212	221	TGCTGACATCATGCTGACGT	60.037	20	TCCTTTGTGATACTCTGGCAGT	59.094	22	248
Cluster-7122.0	(T)11	11	503	513	CGCAAACATCTTCAGGAGCG	59.904	20	TAGACCACTTGCACGCTCTC	59.756	20	273
Cluster-14171.31410	(TA)6	12	310	321	TCGTTTGTTTTGAAGTGACTGCA	59.811	23	TCACATGAGATGTATACAAACGGGA	59.872	25	153
Cluster-14171.31410	(A)10	10	835	844	TCAGAACCCCGCCAAAAACA	60.396	20	TTTCCATAACCGTTCCCCCA	58.926	20	159
Cluster-14171.3322	(T)18gttgattctatt(A)12	42	85	126	CTCCGCTAGCAGCAAACTCT	60.108	20	ACGCTGAACAAAGCTGCTTG	59.97	20	277
Cluster-14171.3321	(T)10attattatttattatatataatcgtttttgtttttatttgaacgttagaattgaatttttgcgg(T)11	85	1018	1102	TGCTTGGTTCTCTTTTGGCC	58.96	20	ACGTTACATAACAATTGCGTCA	57.006	22	250
Cluster-14171.3320	(T)13agttct(A)14	33	60	92	TGCCTAATAATATTCCAAAGCTCTGT	58.71	26	GAGGGTAAAGCTGGAACGGT	59.676	20	221
Cluster-27215.0	(CGG)5	15	387	401	ACGCCGTCACTTACACAGAG	60.039	20	AGAAGCCCAAACACCAACCA	60.033	20	151
Cluster-14171.34076	(A)15	15	75	89	AGGTGGAGTCGGATCACTCA	59.96	20	AACTTCGGCACAAATCCTGT	58.019	20	194
Cluster-14171.19899	(T)10	10	785	794	CCCAGAGGAAGCTTGGAGAA	59.013	20	CGGCAAGTTTTGTCTCCAGT	58.691	20	280
Cluster-14171.19899	(A)12ttatatatataatagttgaacgtaagaatc(T)11	53	1364	1416	CGACCCTACGAAAAGGAGCA	59.754	20	AAGACCTCTTGCAGCACCAA	59.817	20	267
Cluster-14171.19899	(T)11	11	2411	2421	CGTATGTACGTCCACACTTCT	57.517	21	ACAACTAACTCATACACCACCA	57.033	22	217
Cluster-14171.19898	(AG)7aaacgagcgaatgttcagactgttaggtaaagt(A)14	61	3347	3407	TCCTGACATAGACGGAGACCA	59.716	21	TGGCGGTGAGGAGGATATCT	59.811	20	234
Cluster-14171.19898	(AT)7	14	3759	3772	AAAACGAACGGCGGGAAAAG	59.97	20	CACATAACCCCCACCCACTC	60.034	20	279
Cluster-14171.19890	(A)11	11	848	858	AGCAGCAGTAGTGTCCGTTC	60.038	20	AGAACACCTCAGCCCAACTC	59.602	20	266
Cluster-14171.19890	(A)12	12	1915	1926	TGTGTGAAAGTCCCATGGGA	58.855	20	ACTCTATGCCAAGTCAAACCA	57.212	21	106
Cluster-14171.19894	(AG)6	12	603	614	ATTCCCTGCCACTTGCCTTT	60.179	20	TGGCTCCTCATCGACACAAC	60.037	20	211
Cluster-14171.36507	(T)11	11	107	117	GATTGAATGAATTTGTATCGTACCAAA	57.218	27	CGCAGCGGATAATAAACGGC	60.111	20	264
Cluster-14171.21515	(A)11	11	271	281	CGCTGCATTGGATCAACACA	59.477	20	TAGCTTCCAACCGCGTGATT	60.037	20	159
Cluster-14171.26053	(T)10	10	758	767	CGGAGGCTAGTTCCCAATGG	60.179	20	ATGGTACTTCAAGGCCAGGG	59.374	20	218
Cluster-30708.0	(T)10	10	281	290	AAACACGCTACGTCGTCACT	59.97	20	TGCCACTTGAAACCCATGAA	57.921	20	141
Cluster-35468.1	(TA)8	16	732	747	TTACCGTTGCCATCCACCAA	59.889	20	TGGTGGCCTCCTTTCAGTTC	59.89	20	267
Cluster-19903.0	(A)10	10	66	75	GGGAGGTGCCTTTGCCTAAG	60.681	20	ACCAGCATACAGGCAGACAG	59.749	20	157
Cluster-14171.13130	(T)14	14	1665	1678	GCTTTTGGGATGAATTCGCCT	59.522	21	TCAAGACACAGAGAAGCGCA	59.611	20	233
Cluster-14171.13131	(T)11	11	2154	2164	ATTCGTCGTGGTGTCTGCTT	59.966	20	AGGTCAATAGGGGTTGGAGAGA	59.954	22	276
Cluster-14171.13133	(TCT)5	15	83	97	CGCAAGAATCCTTTGGTGCT	59.116	20	TGCAAATGGGTCGATGGGAA	59.961	20	182
Cluster-14171.13133	(T)10	10	326	335	TCTTGGAATCAGTGGCACAGT	59.579	21	ACACCTTTCCATCAGCTCCA	58.933	20	203
Cluster-14171.13133	(T)10	10	902	911	TGGTGACCATGCTCTTCCAG	59.674	20	AGCACTCTGCCACTGATTCC	60.036	20	145
Cluster-14171.13133	(T)13gggtaacaactgtaaaatattaccataaccagtaagaacatttacaagtatagagcacctctttctgataacagaaaaacagggctccaaccaacag(A)10	120	1320	1439	AGAAGTTCAGCATTTACGTGGA	57.997	22	GCAGTAGCACAGATCAAAAAGGA	59.247	23	272
Cluster-14171.13135	(AG)7	14	3252	3265	TCCTCCGATCACCATTACTGC	59.587	21	CATGTCCGTCTCCTCCTCCA	60.684	20	278
Cluster-14171.35852	(A)14	14	191	204	AACTGGGAGGTGACAAGGAA	58.482	20	TCACATTGGGGTCCTGAAGC	59.962	20	202
Cluster-14171.806	(A)10	10	71	80	CTTGTGCACCCCGGGATTAG	60.748	20	TGGGGAGATCACGGATGTTG	59.459	20	186
Cluster-14171.806	(T)10	10	1318	1327	TCAAACTGGCCCGAAGACTC	59.965	20	TGGTTTCAGTACAACCCATGT	57.414	21	144
Cluster-14171.807	(A)13	13	64	76	AGAGGTTGGGTTTCAATTCACT	57.815	22	TCGCTTTGACAACATCCCCA	59.89	20	272
Cluster-14171.27403	(A)10	10	73	82	CCCCATATCCATCTCCACTCC	59.088	21	ACAGAGCACCAGCATCAAGC	60.959	20	186
Cluster-14171.31418	(A)16	16	1408	1423	TACTCCACCCCAAACCTCCA	60.104	20	TGCCTCTTTGCGTCAACAGT	60.464	20	204
Cluster-15477.0	(CGG)6	18	653	670	CAAGGACAAGACGGTCGACA	59.968	20	CCAGCGGTTTGTTGGGATTC	59.756	20	254
Cluster-14171.27406	(T)10	10	361	370	TTTCTTCTCTTGACCCGCCG	60.32	20	TCTGCTCCACACCCAAATCT	58.933	20	170
Cluster-14171.37754	(T)10	10	254	263	TGAGACGTGTGCAAGTGAAA	57.983	20	TGGAGCAAAAATACCCCTTGG	58.465	21	247
Cluster-14171.27408	(T)10	10	509	518	AGTGACCGGTTGGCTATGTG	60.036	20	TGCCATGGTCATTGGAGAGA	58.712	20	198
Cluster-14171.27408	(T)10	10	2626	2635	ACTCGATTTGCGGTTTGGTT	58.685	20	AGCGAAGTGTTTTTCCAAGTGA	58.986	22	240
Cluster-14171.21435	(ACC)5	15	819	833	CTATGAGCAAGTGCCCTGCT	60.107	20	ATATCAGCCGGAAAACCGCT	59.82	20	135
Cluster-14171.21435	(TAA)7	21	994	1014	TTTCACCTCCCACAACCACC	60.106	20	TCCTTCACCAAAGCTAGGTGA	58.665	21	277
Cluster-15730.0	(A)11	11	842	852	AGCTTCCTGTCCCAGTTGTG	59.891	20	ACATGTTGCGAGTCTCTGCA	59.966	20	266
Cluster-14171.31639	(A)10	10	160	169	TGGCAACCATACACCATCCA	59.299	20	ACACAATCTTGTAACTTGCCCT	58.167	22	242
Cluster-21415.0	(A)11	11	372	382	GGCACTGTCTAGCATCCTCA	59.173	20	ATGGCATGGAAGGTTGTGGG	60.616	20	249
Cluster-31619.0	(TGT)5	15	203	217	TGGATTCATCTTGCAGTGGTTG	59.179	22	CAGAATTGCCACCATTGCCG	60.459	20	276
Cluster-34576.0	(T)11	11	616	626	TTTTCCGGTACCAGGGTTCG	59.965	20	CCCTTTCTGATCTATTCAACACGTG	59.936	25	267
Cluster-14171.36080	(T)15	15	379	393	TGGCCTCCAAACACTCCATC	59.962	20	CGGTTTGCGAGCTATTGCAT	59.622	20	280
Cluster-14171.20538	(A)10	10	213	222	ACAAAGGACCCCTTAATTGCCA	60.158	22	ACAACCTTCCAAGAAGTTGATGC	59.681	23	207
Cluster-14171.20536	(T)12	12	105	116	TCTAAACTTTCCAACCACCCCC	60.158	22	CCTCTTCCTCCATCGAACGA	58.896	20	252
Cluster-14171.20537	(GA)6	12	1322	1333	GTTTCCAGACGCAACGAACC	60.042	20	CATCTCCGTCACACGCCTAT	59.614	20	247
Cluster-14171.20534	(A)10g(A)10	21	5872	5892	TGCAAAAGTTACAGAAATCCCCT	58.521	23	GCTTGTTCGCTTTGATCACCA	59.733	21	255
Cluster-14171.20530	(C)14	14	506	519	TGGGTCCTGAGGAGAAAGCT	60.179	20	TTAGTAGACGGCCAGGGGAA	59.958	20	244
Cluster-4151.0	(TGA)6	18	334	351	TGCGCTGTTGTGAGTTTGTG	59.901	20	CGCCCGTGTCAGCACTATAA	60.179	20	204
Cluster-9177.0	(GCA)5	15	87	101	ACATGAATCCACCCGCCTAC	59.82	20	GGACGCATCGGTCTACTCTG	59.97	20	242
Cluster-14171.20758	(CAA)5	15	270	284	GGACCGTCAATCAAACATGCT	59.187	21	GCAGGAGATGATTGAGAGGGG	59.928	21	276
Cluster-14171.22336	(A)13	13	2394	2406	ACTGAACGCATGATGCAACA	58.762	20	TCAACACTGCCTATACCGAGT	58.546	21	246
Cluster-14171.31366	(T)11	11	316	326	TGTGTGATCTGTGAGCTCCA	58.659	20	ACCACTACATCAGATACCTTGCT	58.966	23	277
Cluster-34246.0	(T)12	12	277	288	TGTTTGGAATCTGGTTGTGGT	57.975	21	ATGGATTGACAGGTGCTGCT	59.669	20	128
Cluster-26688.0	(GAA)5	15	207	221	GCCTGCCGCCTAACTTAGAA	60.108	20	AGTAACAAATGGACCAACCCCA	59.822	22	263
Cluster-14171.7147	(A)15	15	1002	1016	CAAGCTTTGTGCAACCACCA	59.825	20	TGTTCGTCACTTCTGGTGGT	59.172	20	260
Cluster-14171.14354	(AG)7	14	1582	1595	GTCCGTGCAATTAACAGGCC	59.83	20	AGAAATCGAGCATCCGTGGA	59.176	20	161
Cluster-14171.14356	(T)12	12	1173	1184	GCCACATGAGACAGAGAGAGC	60.471	21	GACCAGTGACAGAGCCACAA	59.893	20	151
Cluster-14171.14350	(A)10	10	1847	1856	AATGGTGTCACTCCTTCCGG	59.675	20	AGGCACACCCATTAATGGCT	59.664	20	196
Cluster-14171.14353	(CT)6	12	84	95	CGCGGCTACTCCTTCTCAAA	60.109	20	CGTCTCGTCGCAACCATTTC	59.907	20	142
Cluster-14171.14352	(AT)6ttaacagaacacccaaaagacccttttcttccaaatattacaagatgatctttggttctcaaacaaaaaag(A)10caccaaccaaaaaaccttaacaaaagtacacataacacatagaacccatcctaga(T)10	158	99	256	TGGAACACATGATATATCCAACATGA	58.484	26	ATGCTTCGAGATGGGGCTTT	59.743	20	272
Cluster-26868.0	(TAG)8	24	473	496	CGTCCTTGTTGTTGCTGCTG	60.317	20	GAGCCAGGAAGTAGCAGTACT	58.896	21	223
Cluster-14171.31940	(A)12	12	72	83	ACAAGCATTTTCGCAATTCTTG	57.022	22	GAGGCGGAAAAAGCAAGCAA	59.968	20	220
Cluster-16948.1	(A)10	10	327	336	AGCAGAAACAAATCATGCAGTCC	60.057	23	TGCTCGGGTTGTTCGTAGAC	60.039	20	253
Cluster-32290.0	(AGA)5	15	360	374	TGCCTTTTCTTGGTGGTGGT	60.033	20	CCACCACCAGCTCTTCCTTT	59.889	20	145
Cluster-9405.0	(A)10	10	92	101	TGACTTGTTTCTTACAAAACTCGT	57.269	24	ACAGGTTGTTTATCCGGTGT	57.057	20	162
Cluster-9405.0	(AAAG)5	20	359	378	ACACCGGATAAACAACCTGT	57.057	20	ACTTTTTGTGTTTTCTTTGCCTTT	57.124	24	230
Cluster-14171.30019	(AT)7	14	798	811	TCTCCTTGTGTCCCTTTGCC	59.89	20	AGATCGATAAACGCCAAACAGT	58.404	22	120
Cluster-14171.25015	(GAA)5	15	2230	2244	GTTGGAAGCGCGAAGATGTC	59.905	20	CCAAACAGCACCTCTACCTGT	59.928	21	148
Cluster-14171.19605	(T)11gtccatgtatggacaaggttg(A)10	42	220	261	TGGGGTCCTTGCGTTTAGAT	59.011	20	CAACTCCAGGCATCTCCAAGA	59.72	21	280
Cluster-14171.19605	(GAG)5	15	723	737	GGAGCATGTAGGTGATGGGG	59.891	20	GAGAGTCTTCCGTCTGTGGC	60.109	20	227
Cluster-27181.0	(GGC)5	15	191	205	GCGAGGAAGAACATGGTGGA	60.036	20	AACCAAGCAAGGCGACTACA	59.892	20	228
Cluster-3427.0	(CT)6	12	112	123	GGGCGAGCGTATATGACCTT	59.683	20	TGTTCGTTTACCACCCGAGG	59.966	20	220
Cluster-9451.0	(A)10tgaatgtgag(T)10attaacac(T)21	59	232	290	GCAGCCATATTTACCTGCAAA	57.201	21	CCCACAACAACAACAAATACAATCA	58.955	25	280
Cluster-14171.24948	(TG)9	18	514	531	ATCTTCCAGGAACACCAGGT	58.253	20	CCCCTTAACATCCATCTGACGT	59.829	22	162
Cluster-14171.24943	(T)11	11	1276	1286	GCAAACAAGGGCTTCAACGT	59.898	20	TGGCCTCCAAACATCTCCAT	58.998	20	278
Cluster-5051.1	(AT)6	12	246	257	TCTCGTTGATGCTGGTGTTCT	59.656	21	AGCCCGTTAGATTTTACATAGCCT	59.897	24	232
Cluster-14171.24947	(AT)7	14	1868	1881	TCAGCTATGGGGTTAAGCCA	58.409	20	CTGAGCCAATAACAGCACTCT	58.017	21	151
Cluster-14171.24946	(T)13	13	433	445	GCGTGCCTGTTGTGTTCATT	59.969	20	TGTGCGCACTTAACCTCGAA	60.25	20	186
Cluster-14171.24944	(A)10	10	294	303	AAACGAGAGGAAAGGAGCCC	59.675	20	TCAGAATGTGTTGAATGTCTCCCT	59.958	24	237
Cluster-14171.26095	(T)12	12	510	521	ATCCAACGTGAAGCACCGAT	60.036	20	GCGCATCTTCCTCCTTTTTCC	59.867	21	100
Cluster-14171.35740	(A)13	13	675	687	TGCATTCAGGTGACGGATCA	59.387	20	TGGACATCTGCCATTCATCCA	59.435	21	129
Cluster-23817.0	(A)19	19	561	579	TAGCACAGTGGTTGCCTTGG	60.537	20	CCCTTCGAATACCCTTGCCA	59.745	20	183
Cluster-31156.0	(T)11	11	2616	2626	GCTGTTTAGCGCTCCCTGAA	60.674	20	ACACTTGAGCAGTTCCACAGT	59.79	21	135
Cluster-35876.0	(AC)10	20	65	84	ACCACCAAAACCAAACCAAACA	59.628	22	TTGTAGTTGGCTGAGCTGCA	59.892	20	203
Cluster-14171.5202	(C)11	11	1256	1266	AGTGCTTTTGTCTCGTGGCT	60.179	20	TCCTCTGTTAAGTGGGTTGTGG	59.894	22	242
Cluster-24904.0	(GAA)6	18	743	760	TTTTTGGCACACACCACTGC	60.108	20	CGCATTTCAGTTAGCACGGG	59.903	20	226
Cluster-3859.0	(GCC)5tccata(GCC)5	36	302	337	CCGCCGTAGCTGTCGTTATA	59.691	20	GCCGATGCTGCCATTCAAAA	60.109	20	269
Cluster-14171.6951	(TGT)5	15	198	212	TTTTACCCTCCCCAAACCCC	59.512	20	CCAGGTTTTGCAGGCTGTTC	59.967	20	176
Cluster-14171.25399	(TCT)5	15	1728	1742	CTTCCTCGCAGTAAAGCCCA	60.036	20	GGGTCCAAGATTGAGTTTTGGC	60.029	22	155
Cluster-25891.0	(ATT)5	15	632	646	TCCGGGTTCGAGTACCATCT	60.034	20	TCCACGGATATGATGCAGCC	59.965	20	134
Cluster-14171.25398	(T)10	10	671	680	CCAATGGACGTGAAGTTGAACA	59.384	22	CCAATCAAACCCCTCAAAATTCCA	59.959	24	148
Cluster-10982.0	(T)10	10	409	418	CGAGCAATTCCCTCTCGTCA	59.827	20	ACACCTACCTTCTCTTCTACCA	57.601	22	162
Cluster-14171.32575	(T)11	11	3128	3138	AAACTTCCCGCGCTTTTTCC	59.968	20	GAACTGCTGCATTTTGGTTGC	59.472	21	115
Cluster-14171.32577	(T)10	10	807	816	CGGAGACATGTGGACCAACA	59.965	20	TGCCTACAACATTCCCACTT	57.03	20	207
Cluster-14171.3127	(GCG)5	15	584	598	TTGATGAGGATGTCGAGCCG	59.897	20	TGTCTTCCAACCCCACATCG	59.964	20	268
Cluster-14171.19441	(A)11	11	319	329	ACTGATGCCTAGATGGGGGA	59.731	20	GCATGGATGCGGTTTTTAGGG	60.202	21	145
Cluster-14171.19441	(GA)6	12	2436	2447	AACTGGTGGTTCGTCGGTAC	59.967	20	TACGCTTCATAGCCCACACC	59.823	20	262
Cluster-14171.20675	(AT)6	12	599	610	CTGGTGTCCGTGGAAGTCTC	60.038	20	TCCAGTAAGCTAGCCCTGTT	58.047	20	274
Cluster-14171.24165	(A)10	10	76	85	ACACCATCTTCCTTCAAACCCA	59.823	22	TGGGCATGGAGAAATCTCGG	59.819	20	162
Cluster-14171.24165	(CTT)5	15	379	393	AAACCCCCTCAACTCCCTCT	60.104	20	ACAACACGAGCAATCCGGAT	60.036	20	268
Cluster-14171.24160	(A)10	10	414	423	AGTTTCAGGCCAAAGAGCCA	59.814	20	TCAGGACCCTTTGATACATATGCA	59.588	24	257
Cluster-14171.24162	(TGG)7	21	515	535	CGTCAGAAGGAGGAGGAGGA	60.034	20	ACCATCTCCTCCTCCTCCAC	60.032	20	101
Cluster-14171.31004	(T)10	10	94	103	ACACCTCTAGCCTCCTTTAACTC	59.23	23	GCAGTTGCAGACCCACAAAC	60.249	20	157
Cluster-14171.25721	(A)10	10	736	745	ACATGTTGCTCGGACTCTCG	60.109	20	CGACAGCAACGACAACAACA	59.628	20	168
Cluster-14171.31009	(TTG)5	15	98	112	TTCCCATACCCCACTTGTGG	59.298	20	CCGAAACTAGTGCCTGGGAG	60.108	20	196
Cluster-14171.33501	(A)13	13	643	655	ACTTTCGCTTCTGATTCTAGGAGA	59.293	24	GTTGGCCGAGCTTCAAGTTC	59.761	20	188
Cluster-20711.0	(A)10	10	124	133	AGGCAGAGAAATATCCATTCCTCC	59.957	24	TCTTCTGGAAGAGGAACCTCCA	60.158	22	266
Cluster-14171.25131	(AT)6	12	2013	2024	GCATTCAGTCGAACTCAGTAGC	59.399	22	GGTCCATTCATGCATAAGCGG	59.732	21	155
Cluster-14171.21075	(T)18	18	330	347	AGGATGTCAAGGCCTTTGGT	59.22	20	GGCGTGTTCGGTATAAGCCT	60.179	20	210
Cluster-14171.21072	(A)10	10	1298	1307	ATGTTGCCGATGCTGTCCAT	60.395	20	GGGGGTTGTAAGAGTGGTCA	58.938	20	198
Cluster-2628.0	(AAT)10	30	221	250	ACGGTGTAAATCCCGAAGCT	59.388	20	TACTTCCGGTACCAGGACCC	60.325	20	153
Cluster-14171.25139	(A)10	10	1428	1437	TGCTTTGCCACTTTTCTCTAGT	58.179	22	GGGGCTTGGTTCTTTTACACG	59.731	21	279
Cluster-14171.29721	(AAG)5	15	2527	2541	TGAAACTAACGTGCGGAGGT	59.61	20	GAGAAGCAAGAAAAGAACCCCC	59.441	22	142
Cluster-14171.2857	(T)12	12	562	573	TGGGGCGTGATTAAGGGAAG	59.745	20	TGGCATGTTTGTGACCACGA	60.465	20	210
Cluster-14171.11244	(TGT)6	18	1710	1727	GGGTTCCCAGGAAACAACCT	59.812	20	AATCCAGCCAAGCCACAACT	60.179	20	145
Cluster-14171.19079	(TTC)5	15	37	51	CCGCTGATAATCTCCCCGTT	59.607	20	ACCAACTCCGCAGTTTCGAT	59.965	20	162
Cluster-14171.19079	(T)11	11	4263	4273	GGAAGCGAACTGAATAGCTGC	59.671	21	TGCCATGATCCCTATCTGACAC	59.63	22	275
Cluster-14171.19073	(T)10	10	40	49	TTTTTGCAGGCGCCGTCC	61.972	18	AAGAGACCCCACCATGTTCA	58.555	20	188
Cluster-14171.21690	(T)11	11	3298	3308	TCATGCAGAGGAAGAAGCAAGA	59.696	22	TCGTCTGAAGTTGGCCACTC	59.966	20	112
Cluster-14171.21690	(TC)8	16	3806	3821	GACTCCACCGATGTCAGACC	59.826	20	AAACATGAACTGGGGGTGGG	60.179	20	223
Cluster-14171.12578	(A)10	10	186	195	ACGCAGACCTTACCACTACC	59.107	20	GGTTAGGTGGATGTCTGGCC	60.107	20	269
Cluster-14171.12574	(T)10	10	817	826	GAGTGCTTTGAAACCTTGCCT	59.317	21	TGATTTGGATATGAACAAGGGAGGA	59.806	25	252
Cluster-14171.12573	(A)11	11	1306	1316	TGCACCAGGTGGAAACTGAA	59.743	20	AGACGTTCGTCATGCTCACT	59.401	20	205
Cluster-31330.0	(T)10	10	93	102	GGAACCCGTTTCTGCCTGAA	60.536	20	ATGGGCCCCAAAATGGACAA	60.179	20	143
Cluster-26889.0	(T)11	11	362	372	ATCCAGTTCAGCACGACAGG	60.037	20	AGCAACTTAGTGCAGCTCTCA	59.654	21	252
Cluster-14171.22522	(T)11	11	812	822	TGAGTTATGGTATACAAGTTGGGG	58.003	24	TGTCCTTCAACTTAACGGTTCCA	60.118	23	132
Cluster-14171.22526	(T)10	10	216	225	CGCGTGGATAGTTCTGACGA	59.902	20	TAGCGGGGGAAGTGATCTGA	60.033	20	174
Cluster-4620.0	(A)19	19	55	73	CGGCCAAAGCGCTTAAGAGA	61.019	20	AACTGCAGACCTCCTTCGTG	59.966	20	263
Cluster-7698.0	(T)12	12	603	614	TCCAAACCTACCAAGCGTCA	59.24	20	TCAACGGGCTTCAGAGTCAA	59.244	20	212
Cluster-14171.11342	(T)10	10	1521	1530	GCAAATGGCAATGGGTAGGC	60.179	20	TCCTGCAGTTACACTTGTCTTCA	59.866	23	236
Cluster-24315.0	(T)11	11	758	768	AGCTTTGGCCTTGCTAGAACA	60.203	21	ACAACCAAAAACACCAACATGAGA	59.778	24	263
Cluster-14171.10592	(TCT)6(T)11*	28	424	451	CGGGCTTTGTGCACTTACAT	59.119	20	GGAGAGAGAAGGCAGGGGAT	60.4	20	110
Cluster-14171.10591	(A)13	13	5891	5903	TGCTCGGGTTATCCTAAGAGG	58.683	21	GGTCCATATTCACTGGTTTGTTCC	59.842	24	107
Cluster-14171.10623	(T)11	11	1258	1268	GCGAAGAAAAATGACTTCTGCCT	60.058	23	AGTCATCGGATCACCTCTCT	57.254	20	195
Cluster-14171.1198	(T)11	11	711	721	AGGGAACGTGGTGTTTGGTT	60.034	20	AGGCCCATAACTTTTAGCCCA	59.356	21	248
Cluster-14171.1194	(AAG)6	18	659	676	AGCGGAGGAAACAGAGAACC	59.678	20	TCACGTTCTATCATTTTCTCCGA	57.681	23	182
Cluster-34523.0	(TTC)8	24	55	78	AGGGTTTCCATTCTTCTGTCTT	57.269	22	CTTCTCCCATTCGACCCGAG	59.897	20	270
Cluster-14171.3977	(A)10	10	51	60	GACACCGGTGTTGACCTAGG	60.038	20	AGCCTGATTGCTTTTCCTGGT	60.203	21	134
Cluster-19210.0	(T)10	10	248	257	TCTGCGGATTGAAGAGGAGC	59.823	20	GCACAGGAAGCATCTTTCCG	59.551	20	272
Cluster-14171.36875	(T)10	10	313	322	TCTACTGCCTCTAAGGTTCACC	58.902	22	GCAGCCAATCGCATACAAGG	59.97	20	184
Cluster-14171.36875	(T)12	12	796	807	TGGAGGTCACAAGTTCGAGC	59.966	20	ACCAGAAACATGTTGAGAGTAGT	57.447	23	228
Cluster-14171.1222	(AC)6	12	612	623	GCTCCTGAAGAGTTTTTCGCA	59.126	21	CGGGTTTTGAGTAGGAAGGGG	60.34	21	218
Cluster-14171.9433	(A)10	10	1624	1633	TACCCCATGGAATCCCACGA	60.327	20	AGGGAGTACCAAAGTTTCTTGCT	59.862	23	203
Cluster-14171.9433	(T)10	10	2036	2045	AACCCCTCACTCCCATCTGA	59.881	20	ACAAGATTCATCCTGAATACCCTCA	59.57	25	167
Cluster-14171.23348	(AAC)5	15	61	75	TGTTGAGCCGCCCTTGATAG	60.108	20	TGCAGAGCCCTTTGAACCAA	60.106	20	264
Cluster-14151.0	(T)10	10	292	301	TGGGGTTCTTTTGCACAGTG	58.89	20	TGGTCTACCAACTCAATGAACA	57.302	22	225
Cluster-14171.23343	(GT)6	12	1637	1648	CGGTTCTCGAAACGGGTCTT	60.319	20	GCCGATGTTTCCACCTTCCT	60.323	20	248
Cluster-12095.0	(T)14	14	144	157	TGCAATTACAGGCCATTCTAACA	58.66	23	TGGAATAGCAATTGAAGGCTGG	58.974	22	225
Cluster-14171.35265	(A)10gccaatccaagcactccctaaaacacctcaacaaacatgtgtca(AAC)5	69	700	768	AGGTTTGAAAGTGTTTGGATAACA	57.216	24	CCTCCTCATACTCCATCTGTGTG	59.931	23	235
Cluster-34224.0	(AAG)5	15	208	222	ACCAGCCTCAAAGTTTTTCTCT	58.097	22	CCATGGAAGCAGCATGAACG	59.9	20	179
Cluster-14171.2752	(GGA)5	15	858	872	AATTGGCGGTGGAGAAGGAG	60.035	20	AAATGTGCTGCTTGTGGCTG	59.967	20	195
Cluster-14171.2754	(A)10	10	137	146	GGTTCAGGAACTAGCAGAACCT	59.697	22	TGGGAAAAATTATGCTTTCCTTGCA	60.222	25	268
Cluster-14171.30159	(T)15	15	2021	2035	ACAGTGAACCATCGGCCATT	59.962	20	AAAGCCATTGACCAAACGGC	59.967	20	151
Cluster-14171.16667	(A)13	13	1738	1750	TTACACAGGTCTGGGAGGGT	59.807	20	TGTAGGAGAACTGTGGCTCTC	58.828	21	198
Cluster-14171.16665	(T)10	10	654	663	CTGATCGTTCGTGACCTGCT	60.109	20	AAGCTACGCTCTTACGCTCA	59.191	20	246
Cluster-14171.16665	(T)12	12	3489	3500	GGCAAAGAAACCTTAAGGGGC	59.725	21	AGGCTCTAGTAGAGGTAGCTCA	58.95	22	262
Cluster-14171.16668	(T)10	10	978	987	TCAGGCTTTTGAGAGAAAGGT	57.135	21	TACCAGCTGCCAAATGACCC	60.323	20	266
Cluster-14171.27724	(T)20	20	990	1009	TCACTCGCTCAGGCTAGCTA	60.107	20	GCCACCCAAAATTTGTGCCA	60.179	20	237
Cluster-14171.23238	(T)12	12	288	299	TTTGTACACCCCACACCCTT	59.072	20	GGGTGCATGAAAATCAGTGGT	59.105	21	253
Cluster-14171.23238	(A)12	12	502	513	GTGGGTTGGGAAAGAGGACA	59.523	20	AGGTCCAAAGCCTTACATGCA	59.925	21	199
Cluster-14171.23238	(G)10	10	740	749	TGCATGTAAGGCTTTGGACCT	59.925	21	TGCACCAGAAAGTAAGGATCCA	59.358	22	278
Cluster-14171.23238	(TGT)5	15	2960	2974	AACTGAGGGTTTGCCGGAAA	60.106	20	TGCTGCAAAATGCCTTCTCAC	60	21	261
Cluster-14171.23238	(A)10gactatttccagattcaagaactgttttttgtaaattggataattgaatctgtttagatgtatctgtcac(T)17	97	3248	3344	TGATGTTGGAGGAAGAAGTGGA	59.021	22	AGCCTTCTTCTTGTTCCTCAACA	60.118	23	264
Cluster-14171.33957	(A)10	10	102	111	TGCACCCTCTTCAGATCTTACT	58.555	22	CCAAGATTCTTTCACCTGATTGGA	58.988	24	180
Cluster-3551.0	(T)10	10	201	210	TCTTCATCGTCCCAATCAGCA	59.445	21	GGGCCCCAGAAGGAACAAAT	60.252	20	278
Cluster-21073.0	(A)13	13	36	48	AGCACTCTCATTCTTTATACATACACA	58.522	27	GCAGTATTTATCGGCGGGGA	59.966	20	280
Cluster-14171.8454	(T)10	10	220	229	CCCAGACAAAAAGTTGGCCA	58.881	20	TGAGAACCTGAAGTCTGCGG	59.682	20	156
Cluster-14171.16083	(CT)7atctttctctctctaaaaaggacagcgcagaaacttgaagaaactcttctctacctctctcctcttcccttctctctcctgaaac(T)10	109	71	179	ACAATTTTGACGTCCGCAAGA	59.056	21	TCCAATCCACTCCGAAGCAC	60.036	20	280
Cluster-14171.16083	(CAG)5	15	1429	1443	CAAACACCACAGCAGTTGCA	59.827	20	CTGTTGTTGCTGCTGTTGCT	59.898	20	276
Cluster-14171.37512	(A)11	11	641	651	TGTGGGTGTGTTAGGTGCTC	59.892	20	AGTTCAACAACCCACCACCA	59.667	20	264
Cluster-14171.34601	(A)10	10	604	613	AGTGGATGACATGGATCTTGTAGT	59.281	24	TGGTTGATCCATTCGGTCCA	59.012	20	272
Cluster-14171.34603	(A)11	11	242	252	CCTGCTTTCGGTCACCTGAA	60.25	20	TCCTCGTGTCTTGTTTTTGCT	58.361	21	201
Cluster-14171.34604	(AC)7	14	186	199	ACCCCTGCTTTCTTGTTCCC	60.179	20	TGTGTGTGTCTTTCGCCTGA	59.823	20	221
Cluster-30815.0	(A)12	12	186	197	AGCTTGTGTGGAGTTCACTCT	59.235	21	ACATTCACCGAACTTAGAGGCT	59.432	22	198
Cluster-14171.109	(ATT)5	15	293	307	ACACAGGCTTTTCGGTATCCT	59.371	21	TGCAATGGCTATTATCTATTTTTCGCT	60.04	27	277
Cluster-11385.0	(CA)6	12	160	171	TGGAAGTGGCAAACAAGGAGT	60.064	21	GCTCATGGCGGAACAACTTT	59.402	20	274
Cluster-11385.0	(T)10	10	420	429	CAAAGGCAGTTTTGGGTGCA	59.822	20	CCATCTTTTGGTCCATTCGTCA	58.919	22	161
Cluster-14171.33379	(TA)6	12	572	583	AGAATGCTCTTCCGAGGCTC	59.536	20	ACGCAGACCTTACCACTACC	59.107	20	195
Cluster-11600.0	(TGT)6	18	392	409	CCGACGACCATAGGAGAAGC	59.969	20	CACATTGGTGCAGCATGTGT	59.684	20	278
Cluster-14171.28080	(AGA)5	15	491	505	TGGTGTGTTGTGAGTGAGTGT	59.722	21	CATCTGGCAATTCTTCGCCG	59.971	20	133
Cluster-14171.7916	(A)11	11	367	377	GAGAAAGAGGTGCTGACGGG	60.39	20	AGGGTCAAAAATGCCCCTCA	59.513	20	276
Cluster-14171.34626	(GTT)7	21	268	288	GCTTGAGCACTATGGGCTATG	58.85	21	ACCCAACCAACTAAGCCACT	59.149	20	261
Cluster-29504.0	(AC)7	14	499	512	TGATCCTGCTGACCAAACCC	59.962	20	TTCAGGCAGGGTTCTTGTCC	59.89	20	153
Cluster-14171.25616	(A)13	13	944	956	GCCACAGACGGATTTCTCGA	60.109	20	AAAGCTGAGAGGGTTGAGGC	59.963	20	279
Cluster-14171.18958	(CT)6	12	2528	2539	AGGGGTGCGGAGAAATCAAG	60.035	20	ACCTTTCCTCTTCCGTTACTTCC	59.992	23	160
Cluster-14171.18953	(A)15	15	835	849	GCCAGTGCAGCTATTGGAAC	59.547	20	CTATTGGGTTCGTGCGTTGC	60.179	20	280
Cluster-14171.27125	(A)10	10	234	243	TCCACGCAACCATTTCCGTA	59.965	20	AGACAACCTGTTGAGGAGGT	58.192	20	182
Cluster-14171.27123	(T)10aaggaaatcagtgtggtcatcattttttctcatattaagagtgcaaaaacatttgatttctt(A)13	85	617	701	TGCCAATCAATGCTGGTGAA	58.37	20	AGACAACCTGTTGAGGAGGT	58.192	20	273
Cluster-14171.27128	(T)10	10	592	601	AGTGGGGCAGAGGGAGTATT	59.955	20	CCTCACATCAGTTCGGTTTGC	59.802	21	231
Cluster-14171.27128	(A)12	12	1084	1095	ACGAACTTGGTAAGCTGAGCT	59.655	21	TCCAAGAACTAAATACATTGCGCA	59.302	24	212
Cluster-14171.27128	(TA)7	14	2864	2877	GCTTGGCGGATTCCAATGAC	59.899	20	GCTCCTGCAATGACATCACA	58.544	20	225
Cluster-17627.0	(CGG)5	15	233	247	AGTTCAAGGAAGCAGGAGGC	59.963	20	GGACCAGACCGTGTACGTG	60.081	19	117
Cluster-33958.0	(AGC)5	15	236	250	CGGGAGAAGCAAGACCTCTG	60.108	20	CCAAGGATGAGGGCGACTAC	59.895	20	267
Cluster-14171.32776	(TAA)6	18	527	544	TTATTCGCACTCGCAGTCGT	60.109	20	AAGCCCGATCCATTTCAGCA	60.034	20	188
Cluster-14171.32776	(TA)7	14	1198	1211	AGGAGGAAGATGTTTTGAGGAGT	59.087	23	ACCATGCATGCAACCAAGAA	58.66	20	214
Cluster-14171.27694	(ATCGCC)5	30	57	86	CAGGTAAATCCGCCCTTGGT	60.034	20	TATGGCCTCTGTGCGCTAAG	59.895	20	192
Cluster-14171.27694	(ACA)5	15	2565	2579	GGAGCCATTCTTTTGCAGCT	59.107	20	TCGCGTAAACGACCCTTTCT	59.685	20	280
Cluster-14171.27695	(A)10	10	80	89	AGAAGATTCCATTCTAACACATGCA	58.817	25	GGCGGCCCAGTAACATATGT	60.179	20	211
Cluster-14171.11948	(TGG)5	15	166	180	TCCGACCCTGTTGATAGAGGA	59.713	21	GTGGAAGCAAGGTCCCTTCA	59.89	20	188
Cluster-14171.30733	(AT)12	24	381	404	TTCCTAACTCCCCTTTTTGTCA	57.2	22	TCCCCAACATCAAGATTGAGTCT	59.411	23	280
Cluster-14171.30733	(A)11	11	1007	1017	ACCTTGGGCCATTACTTGAAGA	59.621	22	AGCTCAATCTTGAAGTTGGAGA	57.369	22	262
Cluster-14171.30733	(A)10	10	1345	1354	TCCAGAGGAAGATGCTCATTCA	58.89	22	TGTCACGGAGAAAAGGCATCT	59.652	21	174
Cluster-14171.30732	(T)16	16	1070	1085	CACAGGTCCTTGCAGGTGAT	59.963	20	GGCAATCCTCCTCCGTTTGA	60.035	20	245
Cluster-14171.20478	(A)12tcttcaac(A)18	38	45	82	TCAAAGTCAAAAACATTCTTTCACAA	57.176	26	TGTGGTGTGATTGGCATCTTG	59.112	21	187
Cluster-14171.20478	(T)10	10	1163	1172	ACATGGTGTGGTCCTTGCAA	60.106	20	AACGTTGGCATCGCTTGAAC	60.04	20	252
Cluster-14171.18647	(CCA)5	15	3190	3204	AGCAGAGCAGAAGTGAAGCA	59.604	20	CTGCCAAGGACATGATGGGT	60.034	20	223
Cluster-14171.20471	(T)12	12	527	538	ACTCCTCAAGAAGAAGATGCCA	59.091	22	TCAGAAGGCTCTCGTCTCAA	58.089	20	253
Cluster-14171.20471	(ATC)5	15	1529	1543	GGAGCCCGAGAATTCCAAGG	60.465	20	GTGCCCATAGTACCTCGGAC	59.612	20	218
Cluster-14171.20474	(TATG)5	20	153	172	ACATTTCGTCTCGATCCCACT	59.175	21	ACCCATCCAAAACAAGGCAA	58.2	20	233
Cluster-14171.20474	(T)10	10	709	718	TTCTGTTGGGTTGGGTTGGG	60.398	20	TCTCCTTCCTAGCACCAGGA	59.289	20	232
Cluster-11284.0	(T)11	11	491	501	GGTAAGTCATAAAAACGCGTTCG	58.923	23	GGCCCTAATGAAATCTAACTAGCG	59.309	24	258
Cluster-14171.38247	(TCC)6	18	1001	1018	TTGCAGCGATTACGGCCATA	60.179	20	GTTCGTACAGAGTCGGCCAA	60.039	20	269
Cluster-14171.38247	(A)14	14	1295	1308	TTGGCCGACTCTGTACGAAC	60.039	20	CGAGCTGCACAGAAGAGAGT	59.757	20	235
Cluster-14171.38247	(A)10	10	1603	1612	CAGGATATCCGTGCAGCGAT	60.038	20	CTCCGCCCATCTTCCTCTTC	59.894	20	271
Cluster-14171.31890	(AAT)5	15	124	138	TCATCATCAGAAGGAAATTTTGCA	57.407	24	AGCTGCAAGTGCTTTTCTGC	59.968	20	197
Cluster-14171.6429	(GGT)5	15	2055	2069	CGTTCAAACAGCAGCGACTC	60.111	20	TCAAAACCTCCAGCTCCACC	59.89	20	131
Cluster-14171.6429	(TGA)5	15	2582	2596	CAATGGGGGAAGTGGTTGGA	59.886	20	TCAAGAATGCCACCTTCCAA	57.326	20	189
Cluster-14171.6428	(T)12	12	847	858	AAGAGCATTAGGCCTTGGCT	59.372	20	TGTCGGACTCTTCACTTTCGA	59.048	21	181
Cluster-14171.36293	(GTT)5	15	106	120	CCCTCTCCAGACCCCACTTA	59.957	20	TTGGTTTCCTTCGTGCTGGT	60.107	20	170
Cluster-14171.36293	(T)10	10	301	310	TGTTTGGTTCAGGAATACTACCT	57.164	23	CCATATGCTGCCCATCATGA	57.79	20	280
Cluster-14171.36297	(T)10	10	121	130	ACTCAATCGCTCCTCCAAGT	58.729	20	AACATCCAATCCCAGCACGT	59.962	20	271
Cluster-14171.30192	(T)11	11	2575	2585	CACAACCACTGCAAAACCCC	60.179	20	CTCCTTTTGGTCCCATGGCA	60.252	20	165
Cluster-14171.27481	(T)12	12	1780	1791	TGATGGGGTGATGTTGTTGA	57.032	20	AACCACACCAATCCATCCCC	59.959	20	243
Cluster-14171.36756	(CA)6	12	109	120	TCCAGTGCAAATGAAGATGCG	59.53	21	TGAGGAGAAGGGCTGCCTAT	60.031	20	272
Cluster-14171.36751	(ACA)9	27	442	468	AGAGGCCTTGATCCTGATGT	58.109	20	CGTACACTACCCTCCCCAGA	60.034	20	206
Cluster-14171.36750	(A)10	10	218	227	TGAAGAAATTTGTGAAGTCGAAATTGA	58.813	27	GGGTCCCGTATGTACATGCG	60.599	20	264
Cluster-14171.24570	(T)15	15	612	626	AACTCCGTGTTGCTGAGCTT	60.179	20	CTGGTTTCTGGCCATCGTCT	60.036	20	277
Cluster-19385.0	(GT)7	14	125	138	AAGCTCAATTTTGTGTGTCACT	57.011	22	ACCTCTTCCTCACAAACTGCA	59.51	21	127
Cluster-32858.0	(T)12	12	157	168	AATGGCGCTCTAGTTCCGTT	59.751	20	GAACACATTTGGATCGGCCG	59.901	20	170
Cluster-6323.0	(T)14aaaataaatttttctttctactgcagtgcgtttggttgagtgttgcttataaacaacattttctagacattatttttt(A)10	102	174	275	ACGAATTTGTCACTTGCAGCT	59.05	21	TCGCTCTGACTTTCATGTTCCA	59.963	22	269
Cluster-14171.7488	(AAC)5	15	796	810	CTGTGTCCTCGAGGGGTTTG	60.321	20	CTCCCAAGACCCCACTTGTG	60.251	20	241
Cluster-14171.27903	(A)11	11	72	82	TGAGAGAAACTGAACTTGACACA	57.915	23	TGATGGTGTTTGACTCCGCA	59.892	20	147
Cluster-14171.7484	(T)11	11	719	729	AGATACACCGGCGCATTGAT	59.893	20	TCACCATGAGAGAAATTGGCCA	59.959	22	267
Cluster-14171.7484	(A)10	10	2047	2056	TCCCAAGTCCCATGGAGACT	59.881	20	AGTGATCAACTTAAACCTGTCCCA	59.896	24	265
Cluster-14171.8631	(AG)6	12	1655	1666	ACGCCCACAGAAGCCATTTA	59.962	20	CATCACCATCCACCACCCAT	59.74	20	229
Cluster-14171.6475	(AAG)15	45	46	90	GCTGCCGTAGAGTTCACCTT	60.037	20	TCTCTTCTCACGCAACCCTG	59.682	20	215
Cluster-14171.24827	(A)12	12	114	125	TGCGTTTGCTCAAATTTCCA	57.121	20	CATCGACGGAGGAGGGAATG	59.967	20	252
Cluster-19459.0	(A)10	10	38	47	ATGAATTGCTCTCCAGCCAA	57.48	20	AGTTGAGGTGTGCACAAGCT	60.107	20	133
Cluster-10758.0	(T)12	12	79	90	TCGCTGAGATAAAGGCATAAAAATCA	59.458	26	TGGGATTCCAGCCTTAATGCT	59.429	21	140
Cluster-10758.0	(A)10	10	192	201	GCATTAAGGCTGGAATCCCA	57.928	20	GTCCCAGCAGTGATATGGTG	58.041	20	280
Cluster-29480.1	(AAC)5	15	119	133	ACGGAGTTGTTCACAGTACAGA	59.308	22	ACAAGTGGAGGGATGGCATG	60.034	20	191
Cluster-14171.24828	(TTC)6	18	33	50	ATTTCACAGCAAGCGCGTG	60.082	19	GACGGCAGATTTCAACGGTG	59.834	20	127
Cluster-14171.4049	(G)12	12	537	548	CCTAACCAAGGTGAGAGTCGA	58.832	21	AACTTACCGTCCTGCATGCT	59.675	20	242
Cluster-14171.4049	(A)10	10	2545	2554	GCAATGCCATCCCTTCCTTA	57.928	20	GGGGTGATCAGACAACTCCA	59.016	20	249
Cluster-14171.10826	(GAA)5	15	1335	1349	TTCGTGGGGTTCGTTGGATT	59.891	20	ACTCACTTTGTTGGCCGGAT	59.89	20	227
Cluster-14171.25221	(TA)6	12	3687	3698	AAACTGCCGCCATTTTACCG	59.757	20	GTTCCATTCACCGTCACCCC	60.959	20	275
Cluster-14171.25805	(T)11	11	3544	3554	ACCGGGACAACAAGCTTTGA	60.107	20	TCGATTCCCTTTGTCCCACG	60.037	20	266
Cluster-7145.0	(T)10ctaaaaaagcaaaaacatttttaaaacttttgaattatttatcattctgtgttagtattatttacaataaggacaa(T)13	99	221	319	CTCCAACGACAACTTCCCCA	59.892	20	ATGGGTTTTTGATTATGGTTGTGA	57.321	24	214
Cluster-14171.1032	(A)10	10	159	168	ACGCAGTTACAAAGGGCAGT	60.179	20	GGCCGCCAGAGAATCACTAG	60.25	20	248
Cluster-14171.665	(GCC)8	24	311	334	AAGCTCCTCAACCTGCACTC	59.964	20	TATAGATCGGGTCGGCGGAT	60.035	20	208
Cluster-20768.1	(GAA)5	15	377	391	TAAGGGACGAGTATTGGCGC	59.896	20	TCGTGCTCCTTCATCTGCTC	59.826	20	172
Cluster-8902.1	(T)11	11	106	116	ACACCAATGGGAGAAGGGTT	58.842	20	TCCCTTACCAGTCCTGCGTA	59.96	20	179
Cluster-25333.0	(A)10	10	390	399	AATGACACCGACCCTTCACC	59.964	20	CAGGCCCGTGTTTGTTTTCA	59.542	20	280
Cluster-14171.5501	(T)10	10	333	342	CCCCATTGGTCCAATTGTCA	58.064	20	ACCTGTTTCCAAGTTGAGCA	57.565	20	215
Cluster-14171.5501	(A)11	11	647	657	TGCATGTGTGAACGCAAAAA	57.716	20	TACTGTGGAGAATGGGTGCC	59.382	20	175
Cluster-16894.0	(A)12	12	584	595	CCTCTACTCTCCACAGCCCT	60.033	20	AGGGGTGTGGACCAGATAGA	59.283	20	171
Cluster-23047.0	(A)13	13	613	625	CCCGGGAGAGCTTTCAATCA	59.747	20	CAGCTCAACATCACACCAGC	59.48	20	279
Cluster-14171.36989	(T)10	10	141	150	GCCACTAGCTAGCACTGCAA	60.392	20	TACCCGGTGCAAGAGATTGG	59.748	20	100
Cluster-14171.18007	(T)13	13	157	169	TCCTTTGTTCCGTTCTCCCG	59.966	20	ACGAGGCCTTCAAACATCGT	59.965	20	165
Cluster-14171.2195	(AG)8	16	755	770	ACAGCACGACATGGTTGAGA	59.607	20	AGACGGTCCAGTGATCAATAGT	58.634	22	155
Cluster-14171.2194	(T)13	13	290	302	ACCCGGATACTGCTCCCTAA	59.736	20	TCTCCCATTCTTTTGCCTTCGA	59.96	22	280
Cluster-14171.26865	(A)11	11	109	119	ACTTTGTTCCAATTTTCCCGG	57.256	21	GCCCCCTGAATTCCAATGGA	60.032	20	254
Cluster-14171.6857	(T)10ct(A)11	23	166	188	GGGTCCAAGGACAGGGGTAA	60.843	20	AATGTTGAGCCCTTTGCACA	58.588	20	243
Cluster-14171.23810	(A)10	10	120	129	AAACCAACCAATGCACACCT	58.505	20	TGCCAAGAGAAGAAGTTGAGAGA	59.357	23	280
Cluster-14171.23811	(GAA)5	15	1229	1243	ATCTCCAAGAACGGTGGCAG	60.036	20	TCTTGCTTCCACCACCAGTC	59.891	20	180
Cluster-14171.23819	(T)10	10	1697	1706	CCTGTAGTTTGCCAGCCTCA	59.963	20	TCAGTGCCCTGCAGATACTTC	59.792	21	170
Cluster-14171.23819	(T)11	11	2839	2849	CGTGGCTTCAATTGCACGAA	60.041	20	CACACCTCCCCATCCGAC	59.415	18	271
Cluster-27933.0	(TC)8	16	91	106	GCAATTCCCGGAGAGCTCTC	60.532	20	CCTCCGAAGTACCCCAAACC	60.036	20	234
Cluster-28098.0	(TGC)7	21	106	126	GTTGTGACTGCTGAAGCTGC	60.041	20	CACTCCCACGAAGCAATTGC	60.11	20	240
Cluster-14171.31409	(A)12	12	3192	3203	TCCAGTAGCAATTTCATGGTTCAC	59.541	24	TTTTGCCAACCCAAAAGTGG	57.59	20	253
Cluster-13731.0	(AAC)5	15	204	218	GAGGCTTTGGCTGAAGGACT	59.963	20	GGTAATGGAGTGTTCCCTTGC	58.908	21	266
Cluster-14171.7812	(A)10	10	3590	3599	TGCTTACACACCTAGCACTACA	59.105	22	TGAGCTTCTTGGGCAGAAAGA	59.579	21	257
Cluster-14171.7812	(A)10	10	3725	3734	TCTTTCTGCCCAAGAAGCTCA	59.579	21	ACAACTTCTCAATGAAATCGTGGG	59.784	24	225
Cluster-14171.7812	(T)10	10	5104	5113	ACGGCCTGTTTAGACATGATTCT	60.055	23	TGCATGCTCAATGTGAACAGA	58.494	21	262
Cluster-11903.0	(T)13	13	355	367	TGGTGTATGCCTTTCAATACCA	57.691	22	ACCGCGTATTATACAAAGGACA	57.61	22	225
Cluster-14171.18247	(AT)6	12	729	740	CCAACACGCATGCCAACTAC	60.11	20	CGCGCAGGATTTAAGGTTGG	59.901	20	241
Cluster-14171.18247	(T)12	12	1638	1649	AGGGATCTCCGGTTTCTCCA	59.957	20	GGCAAGTGAGTAAACGTGTCAC	60.033	22	190
Cluster-23066.1	(TG)9(TGAA)6*	40	563	602	TCGCCTTTTCATCACCGACA	59.966	20	ACCCATCTTCTCTCTGTTTCTCAC	60.021	24	199
Cluster-29760.0	(A)11	11	907	917	GCATGAGTGGCAATAGCAGC	59.97	20	ACTGTGGCATAGGAACGAGC	60.108	20	186
Cluster-14171.10812	(T)10	10	491	500	GGAGGCTTCAGCTGTGAGAA	59.677	20	TGGAAGACCATCTGACGCAT	59.095	20	275
Cluster-14171.10810	(T)13	13	347	359	GGGTCTGATTCCTGCCTTGT	59.67	20	GGGACAGGAAATTGAACGCG	59.832	20	119
Cluster-8071.0	(A)10	10	296	305	ATTGACCGCCGATAACCTGG	60.179	20	TTCAACACTACCTCGGGGTA	57.693	20	271
Cluster-14171.13544	(AAG)5	15	227	241	TCCCCCTTTAGCTTTGTCCA	58.549	20	TGGTTCATTTGGGAATGGGGT	59.849	21	127
Cluster-14171.13540	(TCT)5	15	38	52	TGCCTAAAAGTCTCTCTTGAACT	57.447	23	GCAATGAGGAGGGATGGCTT	60.106	20	219
Cluster-14171.27182	(T)10gatttgtctaatcttttagatcataaattttaa(T)10	53	165	217	GGCGTCACGGGTTCAGTTAT	60.391	20	TGGGTACATCGCTTTTGGGA	59.306	20	273
Cluster-33207.0	(TCT)6	18	292	309	GCACACGCTTCTTGTTCCTC	59.764	20	TGACGGCTCGAATGAGAGTG	59.829	20	244
Cluster-35118.0	(TC)6	12	33	44	TTTCCCCACCTAATCCCCCA	60.179	20	TCGCAGGCCAAGAGTTTGAT	59.963	20	113
Cluster-35118.0	(T)10	10	365	374	TGCCTGTGAAGTCACCAAGA	59.163	20	TGAAGAGAAAGAGGAAGTGCAA	57.578	22	217
Cluster-14171.8047	(TTG)5	15	829	843	TCCCCTTGGACAGGCATCTA	59.956	20	TGGATTTTGAAGAGTCGCGA	57.551	20	249
Cluster-14171.18242	(TTC)5	15	1514	1528	CTCGACTCCCCTCCTCTTCA	60.034	20	TGGAGCGGAGAATTTACGGG	59.823	20	252
Cluster-18915.0	(T)10	10	149	158	TCTTCTTCCCAATTAGCCTAATCA	57.425	24	AGGAGCCGTATTTGGGAAGTG	60.065	21	202
Cluster-3802.1	(A)10	10	144	153	TGTTTTATCTTTCGTAAACGCGGT	59.789	24	GCCACGCGTAATGGTCTATTC	59.474	21	132
Cluster-20018.1	(CTT)7	21	92	112	ACTCCCGGAAACTTCTGCTG	59.965	20	CGACGATCGAGAGCTTCTCC	60.042	20	190
Cluster-14171.11037	(T)19	19	1442	1460	GTGTACTTGGCGCTGGAGAA	60.32	20	ACCATGAATTTTACCAAAATCCTCGA	59.564	26	235
Cluster-14171.11031	(TGC)5	15	274	288	GCACTGGTTTGCAAGGACTG	59.969	20	TATCCGAGGCTCTCCTGAGG	59.889	20	127
Cluster-14171.19554	(A)10	10	805	814	AGAGGAACAGAGGACTCCACA	59.852	21	ATTCCAATAGCCCCAACCCC	59.735	20	252
Cluster-14171.19555	(T)11	11	1458	1468	CCCACCCCCACTTTCTCATG	60.324	20	GGGCAAACAGTTTCAGCCAC	60.249	20	255
Cluster-14171.19556	(AAT)5	15	1324	1338	ACTCTTCTCCTGGGCATTGC	60.035	20	AATAGGGTTGGTTGCCACCC	60.252	20	173
Cluster-14171.19553	(TTAGGG)5	30	1429	1458	GAGCTTTGGGTAAGGAGCGT	60.036	20	CCCCCTGCTTCTCAGTTTTT	57.999	20	216
Cluster-12705.0	(A)17	17	380	396	TGAACACTGAGGACCCGTTT	59.165	20	TGGTTCAAGGTAGATAATTGCCG	58.804	23	159
Cluster-14171.22778	(GGC)8	24	283	306	TACCACCAATCAACCGCCTC	60.036	20	AACGCGAAGAAGAACCCGAT	60.038	20	268
Cluster-14171.22770	(A)15	15	1555	1569	GTCTGCTTCAGGCGTCCATA	59.824	20	AGCAGAATGTTGCCTGACGT	60.25	20	213
Cluster-14171.22770	(T)10	10	1680	1689	GTCTGCTTCAGGCGTCCATA	59.824	20	CAATCAGGCACTTGCATCAGT	59.183	21	265
Cluster-14171.22774	(T)11	11	2528	2538	AGCAACTCTATAGTGATTAAAAGTGAA	57.056	27	AACGCAACTCAAGGACATGA	57.745	20	168
Cluster-14171.18851	(T)10	10	1215	1224	AAAAACATGGGTGGTTGGCG	59.894	20	CACCTTCCCTCTTGCCATGT	59.961	20	219
Cluster-14171.14122	(T)13	13	3589	3601	TCCCTCATCCCCAAGCAGAT	60.328	20	ACCCTATAAGGTCAAGTGGGA	57.498	21	202
Cluster-14171.14121	(GAA)5	15	662	676	CTTGTATCCGTCCTTCGCCA	59.825	20	GCCCTTAAGCCATGGGAGTT	60.033	20	221
Cluster-29104.0	(T)10	10	520	529	GCAGAGGGCATGGATAGCAA	60.179	20	GCTATGAAGGGGTGCTAGGC	60.251	20	203
Cluster-14171.8957	(T)10	10	1416	1425	CCCGCTGATTGCAATTGGAC	60.179	20	TGGGATGTGGTGAAGGTGTG	59.89	20	248
Cluster-14171.8950	(A)10	10	368	377	GAAAAACTTCCGTTCCCCGC	60.04	20	TCACTAATCGGAGGTTTGAAGAGT	59.473	24	249
Cluster-14171.29327	(TTA)5	15	1060	1074	AGACTTGCTCCTCTCCTCGT	59.961	20	GGTTTGTTCCTGGAAACGCA	59.258	20	236
Cluster-19873.0	(TA)7	14	274	287	AGGGATTGATTGTGGTTTCTCCA	59.924	23	TGACGAGGGCTAGAACCTGA	59.961	20	217
Cluster-19873.0	(A)10	10	743	752	AGGGTGTGTTTGGGAAGATGA	59.22	21	TACACCTACATACCCCCGCT	59.737	20	200
Cluster-35213.0	(A)10	10	514	523	ACAGCAAATGCCCACTCACT	60.179	20	TGTGCAGCTTGCTCATTCCA	60.538	20	202
Cluster-11864.0	(GT)6	12	144	155	CGCTAAATGAATGCCCAGCC	59.969	20	ATGCGAGAACGATGCAAAGC	59.902	20	166
Cluster-33363.0	(A)10	10	1049	1058	GCTCCACTGTACCTCAGAACT	59.104	21	TGGCCAAACGCTAGCTTAGG	60.392	20	267
Cluster-14171.9600	(T)10	10	1737	1746	AACCCGTAGCACTAGGGCTA	60.033	20	ACCTCTACGCAATAGCAGCA	59.176	20	102
Cluster-14171.9606	(T)13	13	299	311	CCAACTCTCTCTTGATCCAGGT	59.163	22	CCACTCTCTTCCAACACCTGA	59.306	21	252
Cluster-14171.9605	(TG)6aa(AG)7	28	857	884	TTGACCCAATGACACTGCCA	59.815	20	ACCTGAGTGCCTTCTTTCTCT	58.666	21	199
Cluster-14171.9605	(GA)7	14	1024	1037	TGCTTAGCATGCACATGACTG	59.259	21	TCTTTGGAAGAACTGCAGGCA	60.134	21	205
Cluster-14171.36901	(T)20	20	118	137	TGATTGTTGCGTTGGTTGCG	60.594	20	GTTGCTTGTGCTGATTGGCA	59.968	20	171
Cluster-14171.17479	(T)14	14	46	59	TCTTCTCCTCTCGTCTCCTCC	59.789	21	TTGGTAGGTGGAGAGGGGAG	59.957	20	120
Cluster-14171.17479	(T)13	13	572	584	TTGGTGGCTTTGGGGTTTCA	60.326	20	GCACCAGCCGTAGCATCTAT	59.966	20	227
Cluster-14171.17478	(A)10	10	1337	1346	TGGGCACTCAACAATATGTGA	57.568	21	TTGGTTGGAGTGCGCCTTAT	59.962	20	277
Cluster-14171.17475	(A)11	11	2128	2138	TGGACCCCTTCTTTTTCCAACA	60.024	22	TTGCATACACAGGGCTGTTT	58.006	20	160
Cluster-14171.17476	(GTG)6	18	1203	1220	GCAACGTGCTGAACCAGAAG	60.041	20	GTTTCCACGACGACCTCCAT	60.038	20	184
Cluster-14171.17476	(T)15aaagaagtctgccttgtcatgctgtcattagcgttgtc(T)10	63	5453	5515	GCCCTGATTCTACCCCCTCT	60.401	20	ATCTTGGGAGAGAGGTCGCT	60.033	20	256
Cluster-14171.17784	(TTCT)7	28	1249	1276	TCATTGCTCGAAACGTTGCC	59.763	20	ACCAATCACACCTAAAAGCACA	58.439	22	221
Cluster-14171.14876	(T)10	10	2210	2219	GTGGCAGTGGCTGTTCTTTG	59.969	20	CTCCCTCTGACACCTCTCCA	59.96	20	271
Cluster-14171.14877	(A)15	15	67	81	CACCCAAAAACCATTCACACCA	59.831	22	TGTGACTTGCTCGATGACCG	60.389	20	280
Cluster-14171.14877	(ATT)6	18	835	852	TCCCATCTAGACACTTGCTAGT	58.017	22	ACATACTGCTAACCATTTTACAATCT	57.192	26	188
Cluster-14171.14872	(AG)6	12	285	296	ACAGAGAGCATCACCATCGC	60.179	20	CCCTCTCCTTCTCCCTCTCC	60.106	20	279
Cluster-14171.14872	(A)10gagaggatagagaatgtgaagtgcc(T)12	47	4238	4284	TCACGTGTAACATGTTGAACCT	58.201	22	TAGTCCTCAGAAGTGGGGCC	60.618	20	275
Cluster-14171.14873	(T)10	10	3977	3986	ATGCCTTTACCAACTGCGGA	59.962	20	GGCATGGGTTTAGCTTTCCC	59.176	20	243
Cluster-5358.0	(TGCC)12	48	157	204	GCTGGTCTCGAACTCCTGTC	60.109	20	CACGTGAGATGACGCCTACA	59.83	20	270
Cluster-14171.16785	(T)10	10	2572	2581	TTGATGGCAAGCCTGACGAT	60.035	20	ATGTGTTGCATTTTTCCCCC	57.143	20	218
Cluster-14171.16781	(AT)11	22	860	881	GCATTTGTTCTACGTGGTGTCA	59.454	22	ATGGGGCAAGAAGGATTGGG	60.032	20	271
Cluster-7577.0	(A)14	14	238	251	ACCTTTGACTTGTCCCTCACA	59.156	21	CGCGTGGTATGCAAGGATTG	59.972	20	240
Cluster-14171.35763	(T)15	15	327	341	TGTGTGCTTTTCCATTTCAGTCA	59.301	23	ATGACAGGAGCAGCAGCAAT	60.034	20	214
Cluster-12969.0	(A)10	10	356	365	GCAGGCCACAGAGGATTTCT	60.035	20	GCTGTTCAAATGTACTCTTGTCCC	60.083	24	216
Cluster-14171.16430	(A)11	11	2070	2080	TGGATTGTCTTGGTCGAGGT	58.652	20	AGCAATATCTAGCCTACTAACCAACA	59.673	26	239
Cluster-14171.16431	(TA)6	12	1637	1648	CGGCGGGATTTGCTTGATTT	59.827	20	TCTGCCTACGAGACTCAATGT	58.553	21	179
Cluster-25834.0	(T)10	10	243	252	AGTGAGGGAAGGGAAGGGAA	59.804	20	CGTGGTGGCAGCATAATGAC	59.622	20	248
Cluster-25834.0	(A)13	13	361	373	AGTGAGGGAAGGGAAGGGAA	59.804	20	CGTGGTGGCAGCATAATGAC	59.622	20	248
Cluster-14171.37693	(T)10	10	35	44	AATCATCCTGCTGGCCCAAA	59.958	20	ACACCCCCATAAACAATTTGGG	59.09	22	179
Cluster-14171.34410	(A)14	14	609	622	GGAGTGAGAGTGAGGCCATG	59.822	20	ACACTGGCCTACACGAGTTT	59.243	20	234
Cluster-14171.34189	(A)10	10	2283	2292	AGCAAAAGGGAAGAGTCGCA	59.891	20	TGCATGCAGTATACTTGCGA	57.692	20	204
Cluster-22041.0	(CTT)7	21	57	77	TTTGGTGGGGGAGAGTGGTA	60.104	20	CATTGATCCCAGCCTCTGCA	60.107	20	260
Cluster-20289.0	(TG)6	12	299	310	TCGAGTTGGCTTGAACGTGT	60.179	20	CGAATGTTTGCTGGAACGGT	59.409	20	192
Cluster-32283.0	(A)10	10	164	173	TCGCTGGAAAGTTGCACTGT	60.464	20	CTCGATTCGGAGTCACCTGT	59.188	20	233
Cluster-14171.19965	(TCC)5	15	1139	1153	TCCAGGCTTACGGAAGAAGC	59.751	20	TGCCGTCTGAAGATGCTCTT	59.39	20	274
Cluster-14171.19965	(A)11	11	3078	3088	TGGACCAGCTGAGATGATGA	58.13	20	CCCTACTCCAGTGTTCGCTG	60.109	20	181
Cluster-14171.19960	(A)12	12	107	118	TCATTTTTGGAGTTTTCAATTCCCT	57.864	25	ATTTACACTGCCGGCACAGA	59.964	20	262
Cluster-14171.19960	(A)14	14	1122	1135	CTCGTTACTTTGCATGGCCA	58.836	20	AGTGCACAAAAAGTAAACCCTCA	58.979	23	195
Cluster-14171.19962	(A)11	11	2158	2168	ATCAACCTCATCGCACAGGG	60.108	20	GTGACCTCCTGGATCACTGC	60.108	20	178
Cluster-14171.33517	(T)10	10	653	662	TTGCCATCCATCGCACATCT	60.107	20	CCTTGTGCGCACTCTAAGGA	60.037	20	248
Cluster-14171.20321	(A)13	13	432	444	TGCTTGTCCAAACCACACCT	60.034	20	CAACTCACTAAAGGTCGGGGT	59.653	21	276
Cluster-14171.20321	(A)10	10	884	893	TCAGGTTTGCCATCGTCCAA	59.89	20	TGCCTGGGATGAATTGCATTC	59.242	21	242
Cluster-14171.26444	(TC)11	22	1016	1037	AGCATGGATTACTGCTAAGCCT	59.559	22	TGCACAAGACAGTAACGGGA	59.246	20	250
Cluster-14171.26446	(A)10	10	1215	1224	TGCTGCAGGAAGAGCTTCTG	60.321	20	TAGGCCAGCCTCCAAACAAG	59.962	20	165
Cluster-14171.26441	(A)12	12	807	818	GAAGTGGGGCTTATGGCAGA	59.744	20	GGAAGCTGCTAGGACTGGAG	59.536	20	262
Cluster-14171.26441	(TG)6	12	1664	1675	CCCTGTGCCATATGGGGAAA	59.739	20	TGGCACATAAGCTAAACAACAGA	58.606	23	124
Cluster-14171.26539	(T)14gaaatgtatgatc(ACA)5	42	2440	2481	TCAACACACCCCATCACCTG	59.89	20	CTCCCAACACCTCACTCGTC	60.038	20	177
Cluster-14171.26539	(A)12	12	2698	2709	AGCATCACAGAATCACAAATCCT	58.403	23	ATTTGCCGGCTTTGTTTCGG	60.319	20	249
Cluster-14171.30633	(T)15	15	520	534	CACGAACCTTGCTTGGTGTG	59.971	20	CGCCTGCGTTGAGTAAAAGC	60.453	20	264
Cluster-14171.20847	(T)16	16	1835	1850	TCCATCTTTTTCTCAGTGGAGCT	59.671	23	AGAAAGACAGCAATTCAGCCA	58.132	21	181
Cluster-14171.20847	(TG)10	20	4075	4094	CTCCTGCTCCTTCCTTCAGC	60.108	20	GCCTTGGAGTCGAGTTGGAA	59.965	20	246
Cluster-14171.20845	(A)10	10	679	688	GGCATTGCTTCGAGTAAAACAGT	60.058	23	TGTTGTGCAGGATGGAATGGT	60.203	21	270
Cluster-14171.20845	(A)11	11	1151	1161	AGCAGGCATCATCAGCATGT	60.107	20	AACCGCGCATATGGTTGTGA	60.675	20	121
Cluster-14171.24352	(GAT)5	15	809	823	TGCCCCAATTGTGGTGACAT	60.179	20	CGAGGAGGCCAATCAGAAGG	60.179	20	195
Cluster-14171.39098	(A)16	16	246	261	TGCATTCCAGGGATCTGTGG	59.743	20	TTTTCCTCCATAACGGCCCC	60.034	20	114
Cluster-14171.31699	(A)10	10	337	346	TGTGTGTGAGTGTGTGCAAC	59.198	20	TGTTGGACAAAAACCCCTTCT	57.891	21	181
Cluster-14171.31699	(T)16	16	1659	1674	TGGTCTTTGGTCTTTGGCTT	57.547	20	TGGGAACTTAGCCATGCTAGC	60.134	21	185
Cluster-25999.0	(T)15	15	80	94	ACCACAACCCTTATTCTTGCAG	58.843	22	TGTGCTAGGTGTCAGCAAGG	59.965	20	183
Cluster-34025.0	(AG)8	16	933	948	CGGAGAGAGACCCGTGTAGA	60.108	20	ACCCCAATCGACTCTCTCTAGA	59.49	22	167
Cluster-14171.27715	(TAG)5	15	609	623	ATCAGCAAGGCCTTCGTCAA	59.963	20	CCCCTTTGTAGTTGAAAGCCC	59.107	21	214
Cluster-14171.39321	(T)12	12	450	461	AGTGTTGTCGCACTCCATGT	59.893	20	TCGTAGACCCTCAGCTCAAA	58.081	20	220
Cluster-14171.30755	(A)10	10	1022	1031	ACAGTTTCTGTGTGTCCTGCT	59.79	21	TTCATCTGAGGCTTGCGTCA	59.679	20	152
Cluster-14171.25407	(AG)6	12	830	841	GGGAAGAGAGGTGCGACAAA	59.965	20	GGACCACTGCTCCGATGAAA	60.036	20	125
Cluster-14171.25401	(GAA)7	21	664	684	AGAAACAAGGCTGGAGAAGGA	58.942	21	GTTGCCACCTCCAGTTCTGA	59.891	20	236
Cluster-14171.29578	(T)11	11	1144	1154	AGTCCAGGAGCTGCACTTTC	59.964	20	GAGGAGATTGTGGCTGATGGT	59.789	21	227
Cluster-29101.0	(CTG)5	15	298	312	GTATACCCCGTGCCACAGTC	60.179	20	CAATCTCTGGCCCCTAGCAG	59.892	20	114
Cluster-14171.29573	(A)10	10	909	918	TGGTGGGAATAGCTTATCCCA	58.217	21	AGGCCACTTGGATTGAGAAAG	58.2	21	244
Cluster-14171.32920	(T)14	14	164	177	CCCCACTTGTGAAATTCCGC	59.756	20	ATAGTGTCCTTTGTGGGGCA	58.928	20	157
Cluster-14171.32920	(T)16	16	1271	1286	CCTGCTTGGAATTTCTCTTTTCGT	60.023	24	TCCGTCATTGATGAGCGCTT	60.108	20	272
Cluster-21893.1	(CCA)5	15	66	80	CACCTCCACCCCCAGTTTAC	59.962	20	GGGAAGCGTACGAAACTCCA	60.038	20	159
Cluster-15623.0	(GAT)10	30	276	305	GAGGTTGATAGGCCTGCTCG	60.25	20	TCGTCTTCATCGTCGTCGTC	59.906	20	243
Cluster-14171.20155	(A)11	11	1084	1094	TGCCTGGCTACCTACACAAG	59.387	20	AGCAACAAATCATTATGATTGAAAACA	57.508	27	242
Cluster-14171.20157	(A)11	11	1192	1202	AGAACACTCACGAGCAGCTC	60.039	20	AGCACGTCAATATCCAAGCA	57.598	20	260
Cluster-14171.6387	(AT)6	12	38	49	AGCTATTAAAGTGTGTGAATGGGA	58.184	24	TGTCGCCATGCATCATCCTT	60.107	20	155
Cluster-14171.6384	(T)10	10	2295	2304	TGTCAGGCCACAAAACCTTCA	60.341	21	AGTTTACCCCTACCTCACAAAG	57.364	22	177
Cluster-14171.6382	(T)12	12	185	196	GGACCAAAATCGTCAAGCAGA	58.849	21	AAAGGGAAGTGAAGGCGGAG	59.963	20	157
Cluster-14171.6380	(TTC)6	18	119	136	CAGTCCTCCACGTCCGAAAA	59.967	20	CTCTTCCCGGACCCTGTTTC	60.036	20	133
Cluster-14171.6380	(A)11	11	379	389	CAGGTGCCAGATCCAGGATC	59.892	20	TGGAACATAGGCTTGGTCTTCC	60.026	22	189
Cluster-14171.6651	(T)10	10	682	691	TCACTGGAGAATTGTTGCTGGA	59.894	22	TGCCATCATCCTTCAATGGT	57.167	20	265
Cluster-14171.6654	(T)10	10	404	413	TTGTGTTTGTTGCTAATGCTGT	57.616	22	AGCAAGTTACCACAACCACCA	60.064	21	276
Cluster-14171.6655	(T)10	10	401	410	GCCATGAGGAAGGTACACCC	60.107	20	TCCAACAAGCTTGTGCATCC	59.039	20	164
Cluster-14171.7380	(T)13	13	244	256	CGGCGTGATCTCCGACTTTA	59.9	20	CCCACGCAGCAAATGATTCC	60.179	20	250
Cluster-14171.7388	(C)11	11	166	176	CCATGAAGCTCCTAGCCCAC	60.179	20	TGAACGGTAATGGCCACTGA	59.312	20	164
Cluster-15896.0	(GAA)8	24	76	99	GGAGCACCTGGAATGAAAATGT	59.172	22	TTGCTCTCCACCAATGCCTT	59.887	20	256
Cluster-12896.0	(GCT)5	15	271	285	AACAACTCGCATGTCGGGAT	60.036	20	GACTCTCCGTGGCGACAAG	60.445	19	221
Cluster-14171.17168	(T)10	10	1064	1073	TCAACAACGTCATTCCCACCA	60.134	21	GTGTGCATAGTCCACGTCCA	60.038	20	199
Cluster-14171.21403	(TCG)8(TCT)7	45	166	210	ACGATAACGCATGGTACGGT	59.543	20	AGAGGAAAAGCTATCGTAGGCC	59.634	22	213
Cluster-14171.21403	(A)12	12	577	588	TGGGCTTTGGTGGCTATGAA	59.592	20	TGAGCTAAGTTGAATGATTTTATCCCA	59.166	27	229
Cluster-14171.21402	(AC)8	16	25	40	CGGGGACTCATTACTTGTCC	57.689	20	GGTGGAGGTGGACATGATGG	60.107	20	180
Cluster-14171.7527	(AC)6	12	1904	1915	AACAGCTTGAATTCGTGGCC	59.402	20	CACTGTAATTTTGATCAATTGAGCGT	59.197	26	109
Cluster-14171.7528	(A)10	10	2655	2664	TGGATAGATTGTACCGTTTGTTGT	58.447	24	TGTACATGTGTAAGCGTGGCT	59.998	21	274
Cluster-14171.8851	(T)10	10	104	113	CTTCCCTGCAAAGCAAACCC	59.966	20	AAAAGGGGAAACAGTGGCCA	60.032	20	226
Cluster-14171.32741	(AAG)10	30	1618	1647	AGTGTGAATTTGGCACGCAC	59.969	20	AGCTTTGATCATCGCGGTCA	60.108	20	140
Cluster-4357.0	(T)17	17	578	594	GTCCATCCATTGTGCATCGC	59.97	20	AACTGGGTTCTGGTTCTGGG	59.521	20	228
Cluster-14171.8855	(A)12	12	1172	1183	GTCCTTGCACATGCTCAAGTG	60.069	21	AGGTTGGACACTGGAAAGTCTC	59.895	22	162
Cluster-14171.25389	(T)10	10	186	195	TGGCTTCATTTGACTGCCCT	59.887	20	TCTCGACTCAAATATATCAGTCCCA	58.931	25	224
Cluster-14171.25389	(T)18	18	2113	2130	TGACGACCTAAAAGGAAAATATTCAT	57.198	26	TGCTCCTGACCTATGTAATGCT	58.959	22	232
Cluster-14171.25389	(T)14cattcgtgaataaattcctttgtgacttctcaatttcaaaaacc(T)10	68	3029	3096	AGCAAAGCTGAGGTGGTGAT	59.597	20	GCTCAAGTTCACATCACCATCG	59.905	22	249
Cluster-14171.15257	(T)10	10	3338	3347	CCACGTCACTCCGTTGTTTG	59.697	20	GGGGGTTTGAGGTGTGAAGA	59.523	20	250
Cluster-14171.15254	(A)10	10	2107	2116	TGTTCAGTGTCCTCCTGAAGC	59.929	21	GCCCCAATACAATGTGCGAC	59.899	20	264
Cluster-14171.15253	(T)12	12	1381	1392	ACCCACGTATGGTTCTTGCT	59.309	20	TGGGTCGGGTTACCTCTCAT	59.958	20	196
Cluster-14171.15259	(T)10	10	1816	1825	CTCACCTGTACTGCGGGAAG	60.109	20	CCCCATTCCCCAATACACCA	59.366	20	217
Cluster-14171.13949	(TA)11	22	182	203	ACAGCAGTGGAGAAATCCCT	58.634	20	TGATGCCTGCCAGAAGACAA	59.599	20	176
Cluster-14171.8533	(A)14	14	600	613	TGAAGTTTCCCACTCTCCGC	59.965	20	AAACGAACTTGGCGCAACTG	60.248	20	202
Cluster-14171.13944	(AC)6	12	155	166	TACCCCACTTTGATGCGACC	60.036	20	TTGAGGATGATGGTGGGTGC	60.034	20	252
Cluster-14171.13944	(A)10	10	1133	1142	TCCAAGGAAACAGGCTCTCAC	59.928	21	ACTCGGAACAAAACTTTTTCCCA	59.235	23	270
Cluster-26579.0	(T)11	11	253	263	ACAGGCGACCGTTAAACCAT	59.964	20	CAGGGCCCCGTGGAATAATA	59.231	20	265
Cluster-20187.0	(AAG)5	15	452	466	TGAAGGCGAGACTCAGGAGA	59.962	20	GTCCATCCCATTCTCTGCGT	59.821	20	127
Cluster-31340.0	(A)10	10	175	184	AGAAGGGAGCAATCACTTTCCT	59.353	22	GAGGATCTTCATCTGCCCAGA	58.954	21	277
Cluster-14171.21371	(T)16	16	276	291	TCTTCCTTAAACCACCGCCC	59.963	20	GTAGAAAAATCAAGGGGCGGC	59.866	21	230
Cluster-14171.10139	(A)10	10	1216	1225	GCTTCAACGTGGGTATCGGA	60.109	20	GAGCCAACATTTGAGGCACA	59.039	20	275
Cluster-14171.21379	(T)10	10	1319	1328	CACCATGTTGTGCACTCTGC	60.04	20	GCTGCAACTGCTGTGGTTAC	60.04	20	265
Cluster-14171.2548	(A)10tgtattttttttcccaattcccaattcccaaatcccaaatccaactcccatcaccctcaaaaaa(T)12(A)11	97	46	142	CCAACTGTCTTTAATCACAAAGTTCC	59.082	26	AGGAACCGACTCAGCAATCT	58.729	20	252
Cluster-7532.0	(T)18	18	133	150	TGTTGCCTATATAGGGCTACACA	58.772	23	GACCGAAACTACAACCCCGT	59.966	20	247
Cluster-14171.10375	(GT)6	12	1925	1936	GCTCACCGGACTTCTTGACA	59.966	20	CACCTCCATTTCGGTCACCA	59.964	20	231
Cluster-14171.10373	(T)13	13	139	151	CACAGAGCAGCACCAGAGAA	59.966	20	CTGGGCAGGAGTACCAGTTG	60.036	20	275
Cluster-14171.10371	(A)10	10	1039	1048	GGTTGCATTGGATTTGACCGA	59.456	21	TTGTACTTGAGGCTACAGCAA	57.238	21	277
Cluster-14171.10379	(TA)7	14	155	168	ACATCATACTTGTTGCTTCTGC	57.308	22	TCTTTTTGCAGCTCCCGCTA	59.964	20	210
Cluster-14171.3635	(AT)7	14	212	225	ACCAAACGACCCGTAAGAGT	58.957	20	TGCAAACATGGGGAGAAAAACT	58.962	22	262
Cluster-35771.0	(CT)7	14	48	61	CGACGTCTCCAAGCTCTCTG	60.179	20	GTCGCGAACAGTGATGATGC	59.974	20	122
Cluster-14171.9725	(T)10	10	468	477	ACAAACACACACACTCACACC	59.19	21	GAATCTGCAAGAAACCCCACA	58.761	21	250
Cluster-5647.0	(TGA)7cattcttaatgatttaaaatatgatatgattgcaagtca(ATC)6	78	507	584	TGGTGGAGCCACTGATAGTG	59.095	20	TCTTGTCCATCAGCAGGAGT	58.351	20	192
Cluster-4216.0	(T)10	10	381	390	GTTTGGGAAGGGAAGGGGAG	59.96	20	TGGGGAGTTCAAAGGAGTTGA	58.868	21	147
Cluster-2804.0	(AT)9	18	311	328	TCGTATTACTTTGCGGTTCGGA	60.095	22	AAAAATGTAAAGTCCACGCGT	57.025	21	265
Cluster-14171.29037	(T)11	11	104	114	AGACTTGGCTTTGAAGGTGCT	60.134	21	TGGTGGTTGAATTCTCCCCG	59.962	20	137
Cluster-14171.9977	(GGA)6	18	71	88	GAGCTCAAGAGGAAGAGGCC	59.822	20	TCGGGTTCTTCTTCTTTGGGG	59.927	21	237
Cluster-14171.9972	(AG)7	14	1712	1725	AGAACTTGGCACCGATCTGG	60.036	20	CTCCTCTTCTCCCTCTCTCTCT	59.22	22	190
Cluster-10383.0	(TA)9	18	661	678	CTGGTGGAACTGCTGATGCT	60.322	20	AAACCGTTCAAAATATCCGGAAA	57.291	23	148
Cluster-14171.10991	(GA)6ttgtaatagcgagaggatctgggaagtaac(AG)6	54	81	134	GAGAACGAAAGCTCTCGCAA	58.581	20	TAGCGGCGTCGTTTAAAAGC	59.56	20	205
Cluster-14171.10991	(CTT)6(ATT)5	33	1879	1911	TGGTCTGTTGCTTGCTTTGC	59.897	20	TTTTGTTCCTTCGGCTGGGT	60.106	20	217
Cluster-14171.10998	(A)12	12	235	246	TCACAATATCAGCCTTTGTATTTGTGT	59.823	27	CCACATATGGCACCGGAACT	60.107	20	264
Cluster-14171.25870	(A)10	10	525	534	TCCAACCCCACTTTCTTCACA	59.433	21	GGGGGTTTCAAATTGGCTCC	59.387	20	142
Cluster-14171.16235	(A)11	11	182	192	TGCACTCGAAACAAAGAACATT	57.369	22	CGTGTCAAGCTTAGGGGTGT	59.965	20	158
Cluster-14171.16235	(T)10	10	599	608	ACAACCTTCCTTCCTTCCTTTCT	59.536	23	TGGCTTTAGGCATGGTTGC	58.724	19	222
Cluster-14171.16236	(TA)10	20	1448	1467	TGTAATCTCCCATGTATGCATCCT	59.401	24	TGCTCTCACGTTCTTGTCAA	57.405	20	269
Cluster-14171.16236	(AT)8	16	1706	1721	TGACCCTTTTCATCATAATCCTCGT	60.105	25	TGTCTTTATAACGACATTGTTTGTTCA	58.387	27	229
Cluster-14171.16236	(A)12	12	1940	1951	ACATAGTCCATGTGCCACTTT	57.56	21	AGTGCACCGGAGTTGATTTT	58.019	20	276
Cluster-14171.16236	(A)12	12	2158	2169	ACCTTGCAATTCTTCAGGACT	57.484	21	CGAGAACTTTTAGTGCACCGG	59.54	21	162
Cluster-14171.16236	(TGA)5	15	2501	2515	CCTGGATGGTTTTGGCTGAA	58.369	20	TCTCCCACTACTCATCCTGGT	59.354	21	210
Cluster-14171.16236	(T)17	17	2674	2690	ACCAGGATGAGTAGTGGGAGA	59.354	21	CAAGAGCAAGCCACCTCTTT	58.386	20	175
Cluster-14171.16237	(A)10	10	658	667	ACTCCCTCCAGTTCAATTTGCT	59.891	22	AGACTCCACCTTTACCCACT	57.582	20	260
Cluster-14171.16232	(AT)6	12	331	342	AACTCAGTCCCAACCAACAA	57.181	20	TGCAACCAGGAAGGAAATGGA	59.853	21	260
Cluster-14171.16232	(T)17	17	1601	1617	TGAGGATTCAAAAGCAAGGACA	58.169	22	TCTCCCACTCGTAGTAGTTGGT	59.959	22	188
Cluster-14171.16239	(CT)7g(TC)9	33	2392	2424	TGGGCAAGACCAACAGTTGT	60.034	20	CTCCCATTTCTCGCTTTGCC	59.547	20	192
Cluster-18680.0	(TG)7	14	463	476	GCCTTTCTTCCAGGTCTCCC	60.035	20	TCAACACGGAGATGGAGCAC	60.037	20	147
Cluster-14171.22070	(CT)7	14	2199	2212	CGTCTTCGAGGAGAGCAGAC	59.902	20	CGCATCAATTTCATCGCCGT	59.972	20	241
Cluster-13055.0	(T)10	10	241	250	GCTCACGGTTCTCCTTCACA	59.966	20	AGCTTCATCCAGCAGCAACT	59.962	20	245
Cluster-32246.0	(T)10	10	2681	2690	TCCCGTCTTTGTAGCTCATGT	59.1	21	AGCAACGAAATGACGCACAT	59.126	20	213
Cluster-1954.0	(AT)6	12	543	554	AGGCGCTGGTGATAAAGTCA	59.387	20	ACGTATTAAAGACTACCTGGTTTCGA	60.072	26	247
Cluster-25369.0	(TA)6	12	712	723	GTGGACTCACTGGCAAAGGA	59.891	20	TCCTTATAATGACACCGGTTGT	57.17	22	110
Cluster-14171.16906	(GGGCTT)5	30	1379	1408	ATCCCTTTCGGCCTTGATGG	60.107	20	TTTTCTACCACCCGAAGCCC	59.963	20	241
Cluster-14171.16907	(TA)6gggaagttttggtttggcgttatttagagcggttagggttttgttggggatcttattgccttgttaatcgcttgctggttttgtc(T)11catcatcgttacaatcggtttgtttatgttctattttgttacgtgagggtga(T)15	175	288	462	CCTCGGGGCCAAAATCGTTA	60.393	20	TCCACAAACCCTAGACCCGT	60.472	20	279
Cluster-23100.0	(ATC)5	15	353	367	GCGAAAAGCCAAGGTTCTCC	59.759	20	GCAAAGAGAAAGGCAGCCAC	60.039	20	271
Cluster-14171.21361	(GA)6	12	64	75	GGGTTAGCAGAGCACTGTGT	59.965	20	CCACCACTATCCTCCTTGCG	60.179	20	102
Cluster-14171.12263	(TTTTG)5	25	275	299	TTTGGTCCCATCCTGGCATT	59.587	20	GAGAGGTGTTTTTAAGACTGCGA	58.944	23	266
Cluster-14171.12263	(AT)7	14	736	749	TGGAGATGTTTTGGAGGCCA	59.223	20	GTCTTGGAGAGGGCATTGAGT	59.72	21	228
Cluster-14171.8363	(T)12	12	164	175	ACTCTTTCGCTTTTCCCAAAAA	57.271	22	AGTGATCCCACCCCTAAGCT	59.955	20	269
Cluster-14171.8363	(A)10	10	3332	3341	TCAGCTTTGCAAGAGCTCCA	59.891	20	ACTCTGCATCCATCACCTGC	60.107	20	274
Cluster-14171.8364	(A)10	10	147	156	AACTTTTCCAGTCTGTTGTGC	57.217	21	CCGATCTAAATGCGGGTCGA	59.968	20	267
Cluster-14171.18508	(TC)8	16	93	108	CCGTTTAACTCCCCCAGCAT	60.034	20	CGTGATGGAATTGAAAGATCCGT	59.377	23	233
Cluster-14171.18508	(A)11	11	419	429	TCTGATTTTTCTGCAATTTAGGAGT	57.234	25	CACCACCATTTCTCACCCCA	59.888	20	229
Cluster-14171.18508	(T)10	10	580	589	AGTGTTTCTTGAAAAAGGGTGTTGA	59.755	25	GGAGGATGCCACTTCACACA	59.963	20	178
Cluster-14171.18508	(GT)8	16	1321	1336	AGTCTACCAACTGAGCGTCT	58.088	20	CTCCCCTACCCTTACCACCA	59.956	20	259
Cluster-14171.18509	(CGG)5	15	1812	1826	TGAGGATTGGTGTGTGGTCG	59.965	20	GACGATCCGGCAGCTCATAA	59.968	20	275
Cluster-30116.0	(T)10	10	563	572	GGTGGAGATGTTCCCAAGGG	60.034	20	CTGTACACAGTGGTCCTGCT	59.318	20	279
Cluster-14171.34897	(A)15	15	107	121	TCCCAACACAACCCAAACCT	59.663	20	ATGCACTCTCCTCTAGCACG	59.256	20	210
Cluster-14171.24519	(T)10	10	246	255	AGGGTCACTAAGGAGCCCTT	59.881	20	GAAAAGGCATTTGGGGACACC	59.998	21	215
Cluster-32985.0	(CTC)6	18	208	225	TGAAGGGGGATGGAGCAAAA	59.217	20	CCGTAGGCTCTGGTGAACTG	60.109	20	207
Cluster-15316.0	(CTT)5	15	359	373	CTTGCCAATCCAACCCAAGC	60.037	20	ACACAAGCATCCTCAGCCTC	60.036	20	131
Cluster-14171.9103	(TCC)5	15	2039	2053	CGGGCTGTTTCTCTTTCCCT	59.963	20	ATGGCGAAGAAGATGGCGAT	59.893	20	274
Cluster-7326.1	(T)11	11	219	229	TGAAATACGCGAGAAACGAGA	57.794	21	AGGTAGGTTCAAGAGGACCGA	59.923	21	119
Cluster-6007.0	(A)11	11	134	144	TGGTATTGTGGAAGATGACGAA	57.455	22	TGCCGAGGAAAAAGAACGAGA	59.93	21	257
Cluster-19012.0	(GAA)5	15	102	116	GCTGATTGGAAGCGCGATTT	59.901	20	GGAGCGAAAAGTGGAGTCCA	59.965	20	277
Cluster-14171.24516	(AT)12	24	261	284	CGGACCAAGGCCTTCAAGAT	60.035	20	ATGTCCGCCTGACCCAAATT	59.96	20	265
Cluster-14171.25731	(AT)6	12	280	291	CGCTCGCAATGCTATGGAAC	60.042	20	TTCCTTTGCTGCGCGAATTC	60.11	20	262
Cluster-35388.0	(T)15	15	1058	1072	TGCCCACCCTTAACTCCAATC	59.995	21	TGGGACGTACTGAACAGGTTG	59.93	21	256
Cluster-14171.31721	(GA)6ggaggagacggagagaggtgttttgtctgtttacttttcttcatg(T)15	72	866	937	GCTTCACTGAAGAGCAAGCG	59.834	20	ACCCTTCTCTGGATCCTCGA	59.368	20	277
Cluster-14171.36694	(T)10	10	89	98	GCCGTTGTTCTATCACTACACC	59.072	22	AGCTTTTACCGGCTATAGGC	57.454	20	161
Cluster-14171.36690	(TC)6	12	809	820	TGGTGTGATGGTGGTGCTTT	60.106	20	GAGAGGTTCAAGTTCGCAGGA	59.999	21	216
Cluster-14171.33009	(ATG)5	15	150	164	TGACCGCAAAAACCGAAACA	59.191	20	ATGTGGGCATTAGACACCGG	60.107	20	241
Cluster-14171.17628	(T)10	10	360	369	TCACAATCGGGACAAACGGA	59.607	20	TCATCCACAACAACTTTACGCT	58.527	22	275
Cluster-14171.17629	(TTC)9	27	723	749	CGTTGCAATTTCCACGACGA	59.766	20	ATGCTGTTGCCTTGAGCTCT	59.962	20	226
Cluster-14171.17629	(T)11	11	2634	2644	GTTGGCCACTTGAGTCCAGA	59.891	20	GGAAGTCCACTGCAATCCCA	59.962	20	123
Cluster-14171.17629	(T)11	11	5046	5056	CCAGCAAGCAGTTGTACAGC	59.761	20	GCATGTAGCAATTCACACAACA	58.1	22	192
Cluster-14171.17624	(TC)9	18	2915	2932	TGATCTTAGGGGAGCTGGAGT	59.708	21	CGCTCTCGCCTGCATATCAT	60.39	20	237
Cluster-14171.17626	(TG)13	26	992	1017	CTTCAGCTCTGTACCCAGCC	60.108	20	CCCATTTTCCCTCTCCATCCA	59.429	21	197
Cluster-14171.17620	(TA)8	16	96	111	GCATCCATTGGCAATATAATCAAGA	58.073	25	AGAGGATGAACAACTTCATGTGGA	59.958	24	273
Cluster-14171.17620	(A)11	11	1548	1558	ACAAACTCAGCCTAGACTTTGGA	59.609	23	ACATTCAAAATTGATGCGGTGC	59.005	22	250
Cluster-14171.17620	(AT)7	14	2029	2042	CCTCCCCAATGTCTTCAGATGT	59.759	22	AGCTTTGTCAGGCAGCTCAA	60.179	20	278
Cluster-14171.17622	(A)11	11	1574	1584	AGCATGTCATTTGCCTCCTT	57.773	20	TCATCTTCTGCAGTGACCCTC	59.448	21	224
Cluster-14171.17622	(T)10	10	3690	3699	CCATTTCCTCAGCCAAGGGT	59.96	20	ATGAGATGCGCAAGTCCGAT	59.894	20	203
Cluster-14171.17623	(AAC)5	15	210	224	AAGGCCACCACCAAGTACAG	59.89	20	GAGAACAAGGGCCCTCTTCC	60.035	20	198
Cluster-24874.0	(T)10	10	1213	1222	TCTTCCAGTAGGCCTGTGAGT	60.203	21	CCAACACTCCCCACCAAGAA	59.815	20	266
Cluster-14171.436	(CT)9	18	284	301	CAGTCGCTGAGTCTACGGTC	59.903	20	AGAGAGAAGAGAGAGAGAAGAGAGA	59.039	25	100
Cluster-14171.34337	(T)11	11	245	255	ACAAAAATTCTATGCACTCGGTTG	58.539	24	AGGCCACAAGATTAAAAGATATTTTGA	57.965	27	160
Cluster-1908.0	(TCG)6	18	167	184	GCTTGCTTGCTCTCAAACCC	60.039	20	GGATGGCGTGCGCAAATATT	59.969	20	216
Cluster-20021.0	(CGG)6	18	528	545	GGCGGCTCAGTGAATGTAGT	60.108	20	AGAGACTTCCTCGCCTCCAT	60.033	20	250
Cluster-14171.16578	(GAA)5	15	4272	4286	CTCGGTTTCGCGATCAGACT	60.179	20	CCTCTTCTTTACCGGCCCTC	59.822	20	249
Cluster-18608.0	(TCT)5	15	116	130	ACCAATTGAAAGGGGAAGGCT	59.85	21	GTGGAGGGGAAAAGGAAGCA	59.888	20	155
Cluster-14171.15446	(GAA)5	15	123	137	GCCAGTTGCAGAGGTAGAGG	60.108	20	GCCATGGCTCCTCAACATTC	59.257	20	116
Cluster-14171.15446	(T)10	10	534	543	CCAGGTTCATCAGGATCTGGT	59.157	21	TCACAAACCCTTGCCAGGAA	59.74	20	154
Cluster-14171.2147	(AGA)7	21	87	107	ACTTCAGGAGGGCGTCAGTA	60.252	20	TCCAGCAGCTCTGAGTGTTG	59.966	20	241
Cluster-14171.297	(GAT)6	18	199	216	TCGGCTTGCTGTCATTGGAT	60.035	20	GTGTTCGCCTGACTCTCCTC	60.109	20	264
Cluster-14171.294	(A)10	10	440	449	GGTTCATTCCGATCCAGCCA	60.107	20	GGAGATGCCTAAGCTCTTTGC	59.054	21	234
Cluster-14171.28239	(TCT)5	15	161	175	TCCAGTTTTTGTTCAAGTTCAACAC	59.076	25	TGGGCACTGGACAGTATTCAC	59.997	21	156
Cluster-14171.37153	(TA)9	18	205	222	AAACTCACTCTACGTGGCGG	60.039	20	CCACAACCCGAGTCATTGGA	59.964	20	225
Cluster-31407.0	(A)12	12	393	404	ATGGTACGGCGAAGAAGGTG	60.108	20	ACAGATACTGAACACCGCGT	59.398	20	250
Cluster-14171.25751	(A)12	12	1470	1481	AGGGGGTGAAGAAGGTGAGT	60.104	20	CAGAGAAAGACAGTGAGAGAACCA	59.961	24	190
Cluster-14171.4885	(T)10	10	223	232	CACTGTTCCCAGCTCTTCGA	59.682	20	ACCTGCATATGAAGACGGACA	59.169	21	248
Cluster-27770.1	(A)12	12	1045	1056	GCGATCCGGTCAGAAGAAGA	59.544	20	TCCGCGTTTTCTCCGTTAGG	60.389	20	280
Cluster-14171.24255	(T)13	13	116	128	CCCACTGGGTGAGTATTTGTGT	60.225	22	TGCACATTCTTGAACACCCA	57.936	20	222
Cluster-14171.6861	(A)10	10	2036	2045	TCGCGCATTCCTTGGAAAAC	59.76	20	TGCTGCTCAAATGCTTCGTG	59.761	20	238
Cluster-5394.0	(AGC)6	18	188	205	GATCGTAGTGGGGAGCTTCG	59.969	20	CCAGGGGTCTCGTCATTTCC	60.108	20	271
Cluster-14171.11822	(GAA)7(GGA)6	39	386	424	CTTCGCTGAGTTGCACCAAC	60.041	20	TGCACTTCTTCGCTACGAGG	60.109	20	273
Cluster-14171.32686	(A)10	10	2147	2156	CGATGGCGTTAAATCCTATGCG	60.16	22	TGCCGCCCTTTTCTTTTTCT	58.591	20	207
Cluster-441.0	(A)10	10	263	272	TGGCAAACTCGCTCGTACTT	59.967	20	TCATCTTTTCCTTGCTAGTCTACCA	59.516	25	176
Cluster-14171.33059	(T)13	13	554	566	CCGTATCTTGGTAGGGCGAC	59.968	20	TGTCCAAACAGGCCCTTAGT	58.854	20	279
Cluster-14171.33059	(TG)8	16	739	754	TTGCCCCTCTCTACTTTGCC	59.672	20	TTGCCAAGCCAAGATAGGGG	60.033	20	225
Cluster-12327.0	(CGA)6	18	168	185	GACGACGACGACGAAGATGA	59.906	20	GCCTCCAACTTCCCACCTTC	60.609	20	227
Cluster-14171.22210	(A)10	10	3098	3107	TGCTGTCCTCCAACTTGCAT	59.889	20	CCTCCCTCTTGAGTCCTCGA	60.034	20	170
Cluster-14171.31088	(A)11	11	43	53	AGTTACTCAAAAGTCTGCAGAAGA	58.081	24	GGCTTAGACTGCGACTCCAA	59.753	20	196
Cluster-14171.5821	(TGT)5	15	102	116	GCGTACACTTTACCCTCCCC	60.108	20	TCCTATGCGTGGGTTTTTGAC	58.844	21	237
Cluster-21306.0	(A)10	10	186	195	ACACGGTTTGTTCATTGTCATTCA	59.903	24	GGCTGGAAGCGGTAAGACTT	60.036	20	212
Cluster-14171.23844	(TAC)5	15	2558	2572	TCCTAACAGGCAATCGTTGG	57.892	20	TTCAGGTGACCCCATTTGGT	59.143	20	185
Cluster-14171.30681	(A)10	10	4494	4503	CGAATTTGCGCAATGCTCCT	60.179	20	GCATGCCCCAAGGTAGTGAT	60.107	20	277
Cluster-14171.30681	(A)11	11	5978	5988	TGCCACGCCATCATTTTTGG	60.038	20	GTTTCGTGCCCTGAACAAGG	59.689	20	157
Cluster-1679.0	(A)13	13	115	127	AGAGCTTCATATGAATCATTCGTGT	58.713	25	TCGGCATGGTGGTAATTCGT	59.749	20	188
Cluster-14171.25618	(A)10gggaactttggag(GAA)5	38	331	368	TGTGAAACCCCACCAAGAACA	59.994	21	TGCCGCAATTGTAGTAGCCA	60.036	20	258
Cluster-14171.13336	(A)10	10	564	573	TGAGACACCCAAGCTGGAAA	59.157	20	CGCAGCTTTCCAACGATACC	59.626	20	138
Cluster-14171.13336	(A)10	10	3382	3391	TGCTGCTGCTTCCTATCCAC	60.108	20	GGTCACATCTTCGGAGCCAA	60.036	20	142
Cluster-33510.0	(GAA)5	15	30	44	ACCAGTAGAGCAGCAGAGGA	59.96	20	CCTTTGATTGGGAGGAGCGT	60.035	20	134
Cluster-3095.0	(T)17	17	350	366	ACCCAACCGCAAAGGATGAT	59.96	20	AGATGCTGAACCATTTCGCT	57.88	20	180
Cluster-25659.0	(CTC)9	27	822	848	TTTGCTCTGCTGCTTTCACG	59.691	20	CAGCAAGAGAGAGAACCCGG	60.108	20	146
Cluster-14171.30357	(A)10caaaaaactcagttttctcaaaccccttttgt(TCA)6	60	93	152	GCAGTTTCCCCAAACCCAGA	60.469	20	TGGTGCTTCCCCTCTGTAAC	59.309	20	275
Cluster-1166.0	(T)10	10	170	179	CCAAATGGGAGGGGACGAAA	59.961	20	CTCGCAGTGAGCAGAAGGAA	60.038	20	179
Cluster-14171.32265	(T)11	11	273	283	CCTCAAGCTAGCTGGCTCAG	60.179	20	CCACACCCTACTCATTCTAGGC	59.897	22	254
Cluster-14171.12068	(A)12	12	1065	1076	ACCCTCTTGAACATTGAACAATTCA	59.402	25	TGACCCTTTATTTTGCCAGCA	58.397	21	231
Cluster-14171.12063	(T)14	14	3956	3969	AACATGACTTCTGCCGAGGG	60.036	20	TGACATGCCACACGTTTTGT	58.901	20	141
Cluster-24374.1	(GA)8	16	559	574	AGCAGCAGTTCCTGAGACAC	59.965	20	CCCACCAACCACCCTCATTT	60.179	20	207
Cluster-25671.0	(T)11	11	131	141	CAGCTGCGTGACCAACTTTC	60.041	20	ATGGACCATGGGAGACTGGA	59.955	20	148
Cluster-14171.10513	(T)10	10	1843	1852	CGCCGAATGTGCACTTGATT	59.831	20	GCCTAAGGATGCAGTGCTCA	60.108	20	170
Cluster-12072.0	(T)13	13	335	347	GATTACATTCCGGGCCGTGA	60.179	20	TTTTCGTCGATGGATACGGT	57.055	20	136
Cluster-14171.15590	(A)10	10	1220	1229	TGGGGTATGGAGGGGAAAGT	59.878	20	TTGGGTTGCAGAAACTTGGC	59.536	20	263
Cluster-15851.0	(AT)8	16	77	92	TCGACTCAATGCTCATGCTCA	59.795	21	AGAGGAGGGCTAAGTCCGTT	59.959	20	188
Cluster-1257.0	(GAA)5	15	210	224	TTACGCAAGCCGGATTGGAT	60.107	20	TCATGCATCACTTGGTGGCA	60.251	20	137
Cluster-14171.21613	(TA)14c(AT)8	45	2478	2522	TGAATCAACATTCAATCACTGCCA	59.476	24	GATTTGCTTTTCGGGGGAGC	59.827	20	271
Cluster-14171.21615	(T)15	15	1309	1323	CATCTCCGTCGTGATCTCCG	60.041	20	TCCATTGCAGTACGCTGTTT	58.109	20	221
Cluster-14171.21615	(A)11	11	1815	1825	TGGAGGAGCTTTTACCAACTCA	59.291	22	TGGTCTGTTCCAAAATGAATGTCA	59.108	24	251
Cluster-14171.21615	(A)14	14	5469	5482	AGGACCGGTGAAGCTAGGAT	60.032	20	AGTGCATCCGGTTTCGATGT	60.036	20	239
Cluster-6030.0	(A)17	17	828	844	GAGGAGGCCGAAAGCTGAAT	60.107	20	AGAAAGGTATATAATGTTCATAGCGGA	58.187	27	139
Cluster-29309.0	(C)10	10	1483	1492	GCTAGAGGGAGTGGCCATTC	59.892	20	CTCCCTCACAAACGGACGAA	59.967	20	277
Cluster-14171.23612	(AT)9cgccggagaaaatccatatatcagaattg(T)13	60	85	144	ACCCATATATCTATTTCTCCGGTGA	58.739	25	TTCCTCTCCGGCACCATCTA	60.033	20	208
Cluster-14171.23612	(T)10	10	480	489	TAAGGCCGATGTCGTCTTCG	59.9	20	GCCAACCCATTTACCCCAGA	59.96	20	247
Cluster-14171.23617	(GAAAAA)5	30	302	331	GGCGATCAACTCTGGAACCA	60.036	20	GCAGCCTCCTCCTTGGAAAT	60.034	20	227
Cluster-14171.18743	(GCT)5	15	306	320	TTCCTTCTTCTCCTCGGCTG	59.102	20	TCTGACTCCTCTGGTGGTGT	59.811	20	180
Cluster-14171.18740	(T)13	13	1616	1628	TCCGCCATAACTGCACATGA	59.748	20	TCAAACCTCCCATGGCTTCTC	59.995	21	255
Cluster-14171.18747	(T)10	10	1684	1693	GGAATCGGACCGTGTTTCCT	60.037	20	AGTGTGAGTGCTCCATAGAAGT	58.831	22	227
Cluster-14171.18748	(T)11	11	561	571	TGTGGGGTTTGACCTTCGTT	59.744	20	AGTCTCAATTCCTGAAATCGAATTCT	58.891	26	277
Cluster-14171.18749	(T)11	11	2109	2119	TGGTTTAGTTGGATGGACCCC	59.644	21	TAACAACATGGACCCCATCC	57.181	20	147
Cluster-35046.0	(TTC)5	15	273	287	AGGCAAGTTGCGACTCTGTT	60.179	20	AGAGAAGAAGAAGGAAGAAAGAAGA	57.389	25	223
Cluster-35377.0	(AG)6	12	942	953	TTTCACCACCCATTCACCAA	57.539	20	TGACCATTCTTCCCCTGCAC	59.962	20	122
Cluster-14171.9342	(A)16	16	1051	1066	CATCCACCGGTATGTCCCAG	59.893	20	TCGCTTTTTACCTTCCCTGT	57.057	20	222
Cluster-14171.9340	(T)11	11	1209	1219	CACCCGTGAACTTGTCGGTA	59.968	20	ATGCCACACAACAGTAGCCA	59.89	20	186
Cluster-14171.9344	(AT)7	14	293	306	CCTCACTGCCCATATCGCTC	60.32	20	CTGCTGATCAAGGGGCTTCT	59.745	20	165
Cluster-14171.9349	(T)10	10	143	152	TGTCAAGACAAGACTGAAACACA	58.425	23	TGCGGATTGGTACTTTGGGA	59.306	20	280
Cluster-14171.9348	(A)11	11	140	150	GCCCTACACAGCACCAATCT	60.035	20	AGCAGTCAGGTACCAAAGTGT	59.231	21	161
Cluster-11111.0	(T)10	10	454	463	AGTAAAAGTAAGAGAGGGCCCAG	59.48	23	TCTTGACCACCAGCATACTCT	58.46	21	100
Cluster-14171.29898	(A)10	10	789	798	GACAAACAGAGAGCGTGGGA	59.966	20	CAAATTTGCGCTCGTCTGCT	60.11	20	255
Cluster-14171.23514	(A)13	13	538	550	CTGATAGCTGCTGCCTCCTC	59.966	20	TGTGTCCGCGGATGAAAGTT	60.25	20	236
Cluster-14171.4691	(TGT)5	15	732	746	TCCACTCAAATATCCTCCTCCA	57.992	22	GACTCACAGGGAAGCCATCA	59.385	20	218
Cluster-14171.4697	(A)12	12	2149	2160	CCTCAGCACCCACACTACAC	60.321	20	AGAGAGCCAAACGTACGTTTCT	59.964	22	275
Cluster-14171.4695	(T)10	10	72	81	CACAGTTGTGGGACCCGG	60.281	18	CGTAGATTTTCGAAGCCGGC	59.699	20	227
Cluster-14171.11749	(T)11	11	2817	2827	CTCCCGTGTTCAGGGTTCAA	59.892	20	TCCAAAGGAAGTAGTAATACATGGTCT	59.598	27	244
Cluster-14171.11747	(A)15	15	103	117	TCATCCACAAAAGCTTGTAATTAATTC	57.362	27	TGAGACATCATGTTGAAGGCG	58.65	21	136
Cluster-14171.11743	(A)10	10	260	269	ACCCTAGCTGTCATTTTGCGA	59.997	21	CCAAACATGCTGTTCCTCCG	59.477	20	223
Cluster-14171.5128	(CAA)5	15	879	893	TTTGCTCCCCATCTGCTACC	59.744	20	GGTTGGCTTTGGCACTGATG	60.038	20	257
Cluster-14171.5128	(T)10	10	1675	1684	TTTGGGTTGGAGAAGTGCCC	60.469	20	GAGAGAGGGGGAGAGAGAGC	60.179	20	275
Cluster-28022.0	(T)14	14	1403	1416	TGTGGCTTTGGAAGGTGGTT	60.033	20	TGCAAAGAAGGGACAGGGAC	59.89	20	231
Cluster-14171.5127	(CT)7	14	551	564	GGAATCCTCAGAGCATCATGT	57.511	21	AGCCAAATACAATAATCCTTATCTCAA	57.133	27	280
Cluster-34444.0	(A)10	10	287	296	AGACTTCTTGGATTGTGACAGA	57.037	22	TGAGGCCGTTCTCTTTTTGT	57.658	20	220
Cluster-34908.0	(T)11	11	393	403	CACCTGCTGCTTCTGGAGAT	59.748	20	CATTGCTGCACTGTCAAAACA	58.188	21	260
Cluster-14171.26895	(A)15	15	188	202	GTGGGTTCGATTTTCTTCTTGTCA	59.725	24	CGAGTAACACGTCAAATAAGGCA	59.324	23	276
Cluster-35475.0	(AAC)5	15	172	186	TGGGTTGTGTCAGCTCCAAG	60.179	20	CCAAAGGTGCAAATCCAGCC	60.037	20	150
Cluster-14171.12807	(T)13	13	178	190	AGCTCCGCACCACATTCTTA	59.387	20	GGACCCTTTTAGGTGCTAAGC	58.633	21	189
Cluster-14171.12806	(AT)6	12	1219	1230	AGATCTCCAACCAAACATGGGA	59.351	22	TGGATTGAAGTGTTAGTCCTTTTGT	58.874	25	176
Cluster-14171.12805	(A)10	10	547	556	TCACCATGTGTCCACAACCA	59.451	20	CTCTTTCCTCCCCAAACCCC	59.96	20	166
Cluster-14171.3408	(T)10	10	175	184	AATGCTTTAGTGTCCATTATCACC	57.3	24	CTGTCAGGGCGTTCTTGGAT	60.036	20	273
Cluster-14171.17355	(TGT)5	15	71	85	ATTCTACCCTCCCCAGACCC	60.03	20	TCCAATCCATCGCAACTAAAACA	58.924	23	196
Cluster-14171.17355	(A)10	10	1521	1530	CCTCGTTTCTCTCTTTCACAGC	59.266	22	CCAAATGCGAAGAACACACCA	59.664	21	275
Cluster-14171.17356	(T)10	10	254	263	TGGGACTGAGGGAGTACTGA	58.919	20	TGGAAACAACATTCGAAACAAACA	58.53	24	219
[truncated: 10,319 more rows]

## Sheet: Table S4
Table S4.The expression patterns of the 5360 differentially expressed core genes for RKNs infection
Gene	Sme_CK	Sme_7dpi	Sme_14dpi	Sme_28dpi	Tor_CK	Tor_7dpi	Tor_14dpi	Tor_28dpi	Sme_Gene_ID	Tor_Unigene_ID	Annotation
Sme2.5_10933.1_g00001.1	1594.64	251.692	565.477	442.213	13.7463	3.38786	2.75077	0.729399	Sme2.5_10933.1_g00001.1	Cluster-14171.9324	sp|Q9M667|RPP13_ARATH Disease resistance protein RPP13 OS=Arabidopsis thaliana GN=RPP13 PE=2 SV=2//1.74095e-66
Sme2.5_05922.1_g00005.1	82.3366	8.00709	5.01373	8.16804	747.393	58.0672	121.387	64.4981	Sme2.5_05922.1_g00005.1	Cluster-14171.26944	sp|Q39214|RPM1_ARATH Disease resistance protein RPM1 OS=Arabidopsis thaliana GN=RPM1 PE=1 SV=1//3.92294e-61
Sme2.5_10927.1_g00001.1	348.638	164.058	166.832	233.459	6.50174	5.64918	4.50948	6.04944	Sme2.5_10927.1_g00001.1	Cluster-31375.0	sp|Q7XA39|RGA4_SOLBU Putative disease resistance protein RGA4 OS=Solanum bulbocastanum GN=RGA4 PE=2 SV=1//0
Sme2.5_08181.1_g00003.1	4.69428	0	0	0	267.937	113.653	119.15	109.744	Sme2.5_08181.1_g00003.1	Cluster-14171.11562	sp|Q7XA39|RGA4_SOLBU Putative disease resistance protein RGA4 OS=Solanum bulbocastanum GN=RGA4 PE=2 SV=1//5.27291e-44
Sme2.5_30894.1_g00001.1	12.5903	6.21635	12.2275	6.68454	218.596	128.188	254.049	95.3681	Sme2.5_30894.1_g00001.1	Cluster-14171.20789	sp|Q7XBQ9|RGA2_SOLBU Disease resistance protein RGA2 OS=Solanum bulbocastanum GN=RGA2 PE=1 SV=1//1.23002e-49
Sme2.5_02675.1_g00005.1	248.569	81.7444	114.492	56.8291	34.2084	8.71511	16.4257	4.6709	Sme2.5_02675.1_g00005.1	Cluster-14171.28257	sp|Q9LRR4|R13L1_ARATH Putative disease resistance RPP13-like protein 1 OS=Arabidopsis thaliana GN=RPPL1 PE=3 SV=1//1.67958e-19
Sme2.5_03682.1_g00009.1	57.9423	35.4924	51.6801	29.1216	323.264	1136.68	532.987	168.022	Sme2.5_03682.1_g00009.1	Cluster-14171.15232	sp|Q9T048|DRL27_ARATH Disease resistance protein At4g27190 OS=Arabidopsis thaliana GN=At4g27190 PE=2 SV=1//1.95771e-82
Sme2.5_01169.1_g00007.1	215.382	47.5358	91.3804	69.9895	5.69355	7.1892	9.61988	1.4304	Sme2.5_01169.1_g00007.1	Cluster-14171.27913	sp|F4J339|RPP1_ARATH Probable disease resistance protein RPP1 OS=Arabidopsis thaliana GN=RPP1 PE=2 SV=1//7.21008e-08
Sme2.5_11213.1_g00002.1	14.62	17.1089	9.21079	6.02594	214.619	183.662	388.616	187.266	Sme2.5_11213.1_g00002.1	Cluster-14171.15493	sp|Q7XA40|RGA3_SOLBU Putative disease resistance protein RGA3 OS=Solanum bulbocastanum GN=RGA3 PE=2 SV=2//0
Sme2.5_01620.1_g00002.1	575.392	85.8061	123.702	93.8012	1210.69	1014.19	2151.73	786.76	Sme2.5_01620.1_g00002.1	Cluster-14171.25479	sp|Q9FKZ1|DRL42_ARATH Probable disease resistance protein At5g66900 OS=Arabidopsis thaliana GN=At5g66900 PE=3 SV=1//1.99598e-133
Sme2.5_03872.1_g00002.1	115.855	61.2177	69.1997	44.6267	317.157	282.735	360.634	217.887	Sme2.5_03872.1_g00002.1	Cluster-14171.33967	sp|Q7XA39|RGA4_SOLBU Putative disease resistance protein RGA4 OS=Solanum bulbocastanum GN=RGA4 PE=2 SV=1//1.5645e-06
Sme2.5_13457.1_g00003.1	0.980685	2.25997	4.02188	2.7632	147.945	229.347	368.274	129.188	Sme2.5_13457.1_g00003.1	Cluster-14171.26814	sp|Q9M667|RPP13_ARATH Disease resistance protein RPP13 OS=Arabidopsis thaliana GN=RPP13 PE=2 SV=2//5.18729e-82
Sme2.5_00343.1_g00004.1	0	0	0	0	128.293	34.6537	89.4479	42.803	Sme2.5_00343.1_g00004.1	Cluster-14171.10022	sp|Q9T048|DRL27_ARATH Disease resistance protein At4g27190 OS=Arabidopsis thaliana GN=At4g27190 PE=2 SV=1//5.62808e-07
Sme2.5_05297.1_g00001.1	94.5923	60.1849	155.549	68.2085	1.34138	4.39334	1.69954	0	Sme2.5_05297.1_g00001.1	Cluster-19350.0	sp|O64973|RPS5_ARATH Disease resistance protein RPS5 OS=Arabidopsis thaliana GN=RPS5 PE=1 SV=2//1.04306e-77
Sme2.5_00441.1_g00004.1	1.7764	1.91999	1.99319	0.908966	57.3774	52.1913	103.237	22.1334	Sme2.5_00441.1_g00004.1	Cluster-14171.10560	sp|Q9M667|RPP13_ARATH Disease resistance protein RPP13 OS=Arabidopsis thaliana GN=RPP13 PE=2 SV=2//3.93691e-54
Sme2.5_01979.1_g00001.1	28.1488	8.65274	9.82627	3.40062	109.662	49.7393	108.783	28.3869	Sme2.5_01979.1_g00001.1	Cluster-14171.25858	sp|Q9LRR4|R13L1_ARATH Putative disease resistance RPP13-like protein 1 OS=Arabidopsis thaliana GN=RPPL1 PE=3 SV=1//3.92153e-106
Sme2.5_01835.1_g00005.1	55.5532	106.082	84.4476	217.198	1.45375	1.00744	2.42277	0.729399	Sme2.5_01835.1_g00005.1	Cluster-22738.0	sp|Q7XA39|RGA4_SOLBU Putative disease resistance protein RGA4 OS=Solanum bulbocastanum GN=RGA4 PE=2 SV=1//7.18991e-90
Sme2.5_02695.1_g00005.1	0	0	0	0	51.5333	65.1624	68.0105	49.1354	Sme2.5_02695.1_g00005.1	Cluster-14171.23832	sp|F4JNA9|RPP4_ARATH Disease resistance protein RPP4 OS=Arabidopsis thaliana GN=RPP4 PE=1 SV=1//3.46815e-35
Sme2.5_05323.1_g00012.1	0	0	0	0	36.6161	36.915	75.4531	18.5967	Sme2.5_05323.1_g00012.1	Cluster-14171.11340	sp|Q9M667|RPP13_ARATH Disease resistance protein RPP13 OS=Arabidopsis thaliana GN=RPP13 PE=2 SV=2//9.20968e-31
Sme2.5_00625.1_g00003.1	85.6972	47.1647	99.659	70.6488	22.7149	9.45639	6.66753	1.77504	Sme2.5_00625.1_g00003.1	Cluster-14171.23346	sp|Q9M667|RPP13_ARATH Disease resistance protein RPP13 OS=Arabidopsis thaliana GN=RPP13 PE=2 SV=2//3.7534e-21
Sme2.5_05296.1_g00004.1	37.6762	65.9118	101.366	89.1953	3.31615	11.0181	7.00334	13.1847	Sme2.5_05296.1_g00004.1	Cluster-32160.0	sp|Q9T048|DRL27_ARATH Disease resistance protein At4g27190 OS=Arabidopsis thaliana GN=At4g27190 PE=2 SV=1//2.96532e-06
Sme2.5_02258.1_g00005.1	0.326895	0.323639	1.25628	0	25.7943	14.7853	45.7083	29.0877	Sme2.5_02258.1_g00005.1	Cluster-14171.29073	sp|O82484|DRL23_ARATH Putative disease resistance protein At4g10780 OS=Arabidopsis thaliana GN=At4g10780 PE=3 SV=1//3.69788e-28
Sme2.5_05296.1_g00001.1	0	0	0	0	8.89733	22.3847	98.3488	46.6312	Sme2.5_05296.1_g00001.1	Cluster-14171.4803	sp|Q9T048|DRL27_ARATH Disease resistance protein At4g27190 OS=Arabidopsis thaliana GN=At4g27190 PE=2 SV=1//1.6632e-102
Sme2.5_23336.1_g00001.1	1.93804	1.07996	0.303002	4.08462	22.5312	59.8293	125.694	48.5278	Sme2.5_23336.1_g00001.1	Cluster-14171.8785	sp|Q9M667|RPP13_ARATH Disease resistance protein RPP13 OS=Arabidopsis thaliana GN=RPP13 PE=2 SV=2//9.80652e-32
Sme2.5_00001.1_g00045.1	1719.37	1044.88	1494.99	3122.19	592.525	498.061	796.157	685.31	Sme2.5_00001.1_g00045.1	Cluster-14171.19559	sp|O04682|PTI6_SOLLC Pathogenesis-related genes transcriptional activator PTI6 OS=Solanum lycopersicum GN=PTI6 PE=2 SV=1//7.55985e-110
Sme2.5_03608.1_g00003.1	102.384	44.0266	73.9202	45.4534	5882.54	4543.42	3149.9	5318.7	Sme2.5_03608.1_g00003.1	Cluster-14171.20724	sp|P48785|PRH_ARATH Pathogenesis-related homeodomain protein OS=Arabidopsis thaliana GN=PRH PE=2 SV=1//5.34613e-38
Sme2.5_00015.1_g00029.1	550.562	1006.55	1165.47	689.581	19.1389	44.5085	196.666	173.743	Sme2.5_00015.1_g00029.1	Cluster-14171.12240	sp|P28493|PR5_ARATH Pathogenesis-related protein 5 OS=Arabidopsis thaliana GN=At1g75040 PE=1 SV=1//4.4076e-81
Sme2.5_09500.1_g00002.1	1537.17	2226.15	583.414	1123.79	1.8897	1.69393	0.671875	1.40867	Sme2.5_09500.1_g00002.1	Cluster-27644.0	sp|O04681|PTI5_SOLLC Pathogenesis-related genes transcriptional activator PTI5 OS=Solanum lycopersicum GN=PTI5 PE=2 SV=1//1.43601e-73
Sme2.5_03559.1_g00003.1	397.165	1063.59	1091.5	1702.39	178.685	433.391	513.908	123.815	Sme2.5_03559.1_g00003.1	Cluster-14171.10442	sp|P28493|PR5_ARATH Pathogenesis-related protein 5 OS=Arabidopsis thaliana GN=At1g75040 PE=1 SV=1//7.19337e-102
Sme2.5_05702.1_g00006.1	961.658	628.584	1270.03	453.684	64.5996	185.168	120.817	52.6766	Sme2.5_05702.1_g00006.1	Cluster-14171.5704	sp|Q6L438|R1A6_SOLDE Putative late blight resistance protein homolog R1A-6 OS=Solanum demissum GN=R1A-6 PE=3 SV=2//5.35737e-100
Sme2.5_06742.1_g00001.1	133.229	58.0919	103.292	46.7264	1029.97	771.592	911.128	202.523	Sme2.5_06742.1_g00001.1	Cluster-14171.10248	sp|Q6L438|R1A6_SOLDE Putative late blight resistance protein homolog R1A-6 OS=Solanum demissum GN=R1A-6 PE=3 SV=2//1.94534e-18
Sme2.5_00739.1_g00015.1	874.086	169.514	350.07	177.708	11.3642	6.94374	12.8646	0.341303	Sme2.5_00739.1_g00015.1	Cluster-14171.31230	sp|Q6L3Z0|R1B13_SOLDE Putative late blight resistance protein homolog R1B-13 OS=Solanum demissum GN=R1B-13 PE=3 SV=1//1.17166e-59
Sme2.5_01433.1_g00002.1	1387.34	2157.57	2728.85	1437.85	325.966	405.87	1561.73	213.424	Sme2.5_01433.1_g00002.1	Cluster-14171.22922	sp|Q6L438|R1A6_SOLDE Putative late blight resistance protein homolog R1A-6 OS=Solanum demissum GN=R1A-6 PE=3 SV=2//3.5722e-80
Sme2.5_06576.1_g00002.1	370.656	624.488	729.685	334.325	16.6083	24.2614	68.8173	10.3958	Sme2.5_06576.1_g00002.1	Cluster-20613.0	sp|Q9LQ54|DRL12_ARATH Probable disease resistance protein At1g59620 OS=Arabidopsis thaliana GN=At1g59620 PE=2 SV=3//2.38058e-08
Sme2.5_04069.1_g00005.1	581.855	456.7	415.457	381.794	34.3254	9.54767	21.7532	7.17534	Sme2.5_04069.1_g00005.1	Cluster-30709.0	sp|Q6L440|R1A3_SOLDE Putative late blight resistance protein homolog R1A-3 OS=Solanum demissum GN=R1A-3 PE=5 SV=2//2.58239e-44
Sme2.5_02745.1_g00004.1	482.01	271.618	489.888	244.153	90.6048	136.347	184.9	44.4878	Sme2.5_02745.1_g00004.1	Cluster-14171.11069	sp|Q6L403|R1B17_SOLDE Putative late blight resistance protein homolog R1B-17 OS=Solanum demissum GN=R1B-17 PE=3 SV=1//7.94538e-79
Sme2.5_21771.1_g00001.1	5.26309	6.73623	3.97192	2.85332	150.198	397.423	506.034	251.539	Sme2.5_21771.1_g00001.1	Cluster-14171.12890	sp|Q8W1E0|R1A_SOLDE Late blight resistance protein R1-A OS=Solanum demissum GN=R1A PE=3 SV=1//3.22121e-25
Sme2.5_17796.1_g00001.1	132.163	116.88	149.11	73.9315	4.65754	5.65016	7.48962	1.8001	Sme2.5_17796.1_g00001.1	Cluster-29113.0	sp|Q6L3X3|R1B8_SOLDE Putative late blight resistance protein homolog R1B-8 OS=Solanum demissum GN=R1B-8 PE=5 SV=1//2.39846e-15
Sme2.5_09525.1_g00004.1	3.02149	11.3072	9.25506	7.14054	126.279	219.848	310.292	135.282	Sme2.5_09525.1_g00004.1	Cluster-14171.25158	sp|Q6L438|R1A6_SOLDE Putative late blight resistance protein homolog R1A-6 OS=Solanum demissum GN=R1A-6 PE=3 SV=2//9.99807e-12
Sme2.5_06821.1_g00002.1	0.957354	0.570916	0	0	376.669	126.071	74.1803	41.3927	Sme2.5_06821.1_g00002.1	Cluster-14171.25245	sp|Q6L438|R1A6_SOLDE Putative late blight resistance protein homolog R1A-6 OS=Solanum demissum GN=R1A-6 PE=3 SV=2//1.28362e-22
Sme2.5_16905.1_g00001.1	69.9688	79.0461	156.515	78.9686	235.233	376.833	598.421	257.313	Sme2.5_16905.1_g00001.1	Cluster-14171.14435	sp|Q6L400|R1B16_SOLDE Putative late blight resistance protein homolog R1B-16 OS=Solanum demissum GN=R1B-16 PE=3 SV=1//1.8806e-46
Sme2.5_01159.1_g00008.1	998.949	352.898	343.643	348.361	1725.04	993.281	1001.78	550.021	Sme2.5_01159.1_g00008.1	Cluster-14171.18123	sp|Q6L438|R1A6_SOLDE Putative late blight resistance protein homolog R1A-6 OS=Solanum demissum GN=R1A-6 PE=3 SV=2//5.52611e-92
Sme2.5_00070.1_g00007.1	99.168	22.4454	28.9665	26.8276	292.003	249.887	393.8	109.081	Sme2.5_00070.1_g00007.1	Cluster-14171.29579	sp|Q6L438|R1A6_SOLDE Putative late blight resistance protein homolog R1A-6 OS=Solanum demissum GN=R1A-6 PE=3 SV=2//0
Sme2.5_10240.1_g00003.1	0	0	0	0.271544	267.404	115.532	282.035	56.6002	Sme2.5_10240.1_g00003.1	Cluster-14171.12471	sp|Q6L400|R1B16_SOLDE Putative late blight resistance protein homolog R1B-16 OS=Solanum demissum GN=R1B-16 PE=3 SV=1//1.72647e-91
Sme2.5_03333.1_g00010.1	31.4869	44.2085	63.9443	39.6585	126.688	121.609	276.007	112.482	Sme2.5_03333.1_g00010.1	Cluster-14171.8342	sp|Q8W1E0|R1A_SOLDE Late blight resistance protein R1-A OS=Solanum demissum GN=R1A PE=3 SV=1//3.82497e-40
Sme2.5_02208.1_g00003.1	114.627	110.919	218.071	79.5237	1.34138	2.70137	2.13026	1.0991	Sme2.5_02208.1_g00003.1	Cluster-14171.36496	sp|Q6L403|R1B17_SOLDE Putative late blight resistance protein homolog R1B-17 OS=Solanum demissum GN=R1B-17 PE=3 SV=1//8.4399e-138
Sme2.5_11035.1_g00001.1	0	0	0	0	119.328	65.3911	146.029	43.4537	Sme2.5_11035.1_g00001.1	Cluster-14171.28068	sp|Q6L3Z7|R1B14_SOLDE Putative late blight resistance protein homolog R1B-14 OS=Solanum demissum GN=R1B-14 PE=3 SV=1//1.43988e-25
Sme2.5_00556.1_g00001.1	20.7246	21.6379	35.3755	17.548	103.01	264.464	429.955	114.935	Sme2.5_00556.1_g00001.1	Cluster-14171.26825	sp|Q6L3Z4|R1B12_SOLDE Putative late blight resistance protein homolog R1B-12 OS=Solanum demissum GN=R1B-12 PE=3 SV=2//2.93562e-65
Sme2.5_04221.1_g00001.1	0	0	0.301106	0	75.4743	82.6337	71.8201	23.8699	Sme2.5_04221.1_g00001.1	Cluster-14171.13975	sp|Q6L400|R1B16_SOLDE Putative late blight resistance protein homolog R1B-16 OS=Solanum demissum GN=R1B-16 PE=3 SV=1//4.26075e-40
Sme2.5_10541.1_g00002.1	0	0	0	0	59.8295	373.987	522.524	154.817	Sme2.5_10541.1_g00002.1	Cluster-14171.10920	sp|Q6L438|R1A6_SOLDE Putative late blight resistance protein homolog R1A-6 OS=Solanum demissum GN=R1A-6 PE=3 SV=2//4.7586e-18
Sme2.5_04599.1_g00005.1	0.622962	0.285458	0.650273	0.346534	85.602	183.862	138.997	86.0095	Sme2.5_04599.1_g00005.1	Cluster-14171.25590	sp|Q6L440|R1A3_SOLDE Putative late blight resistance protein homolog R1A-3 OS=Solanum demissum GN=R1A-3 PE=5 SV=2//3.40321e-10
Sme2.5_07767.1_g00002.1	0.607128	3.49451	3.37729	0.846076	81.0862	437.703	738.248	89.6281	Sme2.5_07767.1_g00002.1	Cluster-14171.10348	sp|Q6L438|R1A6_SOLDE Putative late blight resistance protein homolog R1A-6 OS=Solanum demissum GN=R1A-6 PE=3 SV=2//2.25823e-92
Sme2.5_12890.1_g00003.1	57.8051	37.8302	45.5422	20.613	7.41003	8.50249	2.48989	2.45764	Sme2.5_12890.1_g00003.1	Cluster-14171.27944	sp|Q6L403|R1B17_SOLDE Putative late blight resistance protein homolog R1B-17 OS=Solanum demissum GN=R1B-17 PE=3 SV=1//8.30422e-20
Sme2.5_17941.1_g00002.1	0.303564	4.04908	2.54924	2.29813	51.23	195.319	162.403	32.5375	Sme2.5_17941.1_g00002.1	Cluster-14171.10394	sp|Q6L438|R1A6_SOLDE Putative late blight resistance protein homolog R1A-6 OS=Solanum demissum GN=R1A-6 PE=3 SV=2//2.56102e-08
Sme2.5_19441.1_g00003.1	46.1758	26.6469	29.916	13.9297	139.177	158.201	303.677	115.166	Sme2.5_19441.1_g00003.1	Cluster-14171.23507	sp|Q6L3X3|R1B8_SOLDE Putative late blight resistance protein homolog R1B-8 OS=Solanum demissum GN=R1B-8 PE=5 SV=1//4.93561e-08
Sme2.5_01482.1_g00007.1	41.5584	11.1998	17.9858	10.0688	108.396	126.709	153.708	51.1877	Sme2.5_01482.1_g00007.1	Cluster-14171.13116	sp|Q6L3Z7|R1B14_SOLDE Putative late blight resistance protein homolog R1B-14 OS=Solanum demissum GN=R1B-14 PE=3 SV=1//5.14149e-112
Sme2.5_01515.1_g00003.1	71.4919	19.1507	53.9275	24.4158	145.896	84.6506	290.794	106.518	Sme2.5_01515.1_g00003.1	Cluster-14171.19306	sp|Q6L3Z7|R1B14_SOLDE Putative late blight resistance protein homolog R1B-14 OS=Solanum demissum GN=R1B-14 PE=3 SV=1//2.03264e-69
Sme2.5_20551.1_g00001.1	2833.39	27.9689	42.0896	23.2286	2.36829	3.95721	3.89691	1.4404	Sme2.5_20551.1_g00001.1	Cluster-14171.4769	sp|Q40392|TMVRN_NICGU TMV resistance protein N OS=Nicotiana glutinosa GN=N PE=1 SV=1//2.32304e-18
Sme2.5_05841.1_g00003.1	376.77	495.234	440.357	224.266	4.61955	6.25823	4.96005	0.363033	Sme2.5_05841.1_g00003.1	Cluster-20848.0	sp|Q40392|TMVRN_NICGU TMV resistance protein N OS=Nicotiana glutinosa GN=N PE=1 SV=1//2.94913e-12
Sme2.5_08298.1_g00003.1	32.3723	44.8304	113.692	65.7828	293.676	1001.37	565.817	238.509	Sme2.5_08298.1_g00003.1	Cluster-14171.9002	sp|Q40392|TMVRN_NICGU TMV resistance protein N OS=Nicotiana glutinosa GN=N PE=1 SV=1//1.35195e-159
Sme2.5_00345.1_g00015.1	12.0132	171.785	82.7872	31.4463	145.502	342.739	452.552	115.676	Sme2.5_00345.1_g00015.1	Cluster-14171.23220	sp|Q40392|TMVRN_NICGU TMV resistance protein N OS=Nicotiana glutinosa GN=N PE=1 SV=1//1.51347e-45
Sme2.5_18965.1_g00002.1	4.35905	3.70175	4.54433	4.0308	139.143	288.934	885.845	125.232	Sme2.5_18965.1_g00002.1	Cluster-14171.24520	sp|Q40392|TMVRN_NICGU TMV resistance protein N OS=Nicotiana glutinosa GN=N PE=1 SV=1//1.30254e-10
Sme2.5_10483.1_g00003.1	7.60829	10.3344	17.3722	24.772	110.397	233.685	684.964	82.7233	Sme2.5_10483.1_g00003.1	Cluster-14171.24528	sp|Q40392|TMVRN_NICGU TMV resistance protein N OS=Nicotiana glutinosa GN=N PE=1 SV=1//1.63224e-24
Sme2.5_16536.1_g00001.1	120.801	33.6707	32.2621	11.7072	14.9888	1.61942	1.01575	0	Sme2.5_16536.1_g00001.1	Cluster-14171.8998	sp|Q40392|TMVRN_NICGU TMV resistance protein N OS=Nicotiana glutinosa GN=N PE=1 SV=1//1.17682e-90
Sme2.5_07920.1_g00003.1	6.80508	3.77996	7.13594	2.24734	56.9599	94.7606	330.576	65.5623	Sme2.5_07920.1_g00003.1	Cluster-14171.25415	sp|Q40392|TMVRN_NICGU TMV resistance protein N OS=Nicotiana glutinosa GN=N PE=1 SV=1//6.05282e-102
Sme2.5_00264.1_g00028.1	506.162	154.782	174.583	78.1159	0.379759	0.685511	0	1.70652	Sme2.5_00264.1_g00028.1	Cluster-14171.35600	sp|Q40392|TMVRN_NICGU TMV resistance protein N OS=Nicotiana glutinosa GN=N PE=1 SV=1//5.36204e-103
Sme2.5_00269.1_g00013.1	65.304	55.394	106.266	33.6537	23.5397	10.1964	12.1493	5.77333	Sme2.5_00269.1_g00013.1	Cluster-14171.9592	sp|Q40392|TMVRN_NICGU TMV resistance protein N OS=Nicotiana glutinosa GN=N PE=1 SV=1//1.233e-14
Sme2.5_17955.1_g00001.1	0	0	0	0	11.4251	39.3699	26.0889	10.6569	Sme2.5_17955.1_g00001.1	Cluster-14171.27914	sp|Q40392|TMVRN_NICGU TMV resistance protein N OS=Nicotiana glutinosa GN=N PE=1 SV=1//1.33188e-29
Sme2.5_20418.1_g00001.1	0	0	0	0	10.3404	20.7019	40.3173	22.3945	Sme2.5_20418.1_g00001.1	Cluster-14171.14339	sp|Q40392|TMVRN_NICGU TMV resistance protein N OS=Nicotiana glutinosa GN=N PE=1 SV=1//3.10552e-48
Sme2.5_14511.1_g00001.1	0	0	0	0	10.1066	16.4625	66.608	20.6245	Sme2.5_14511.1_g00001.1	Cluster-14171.8828	sp|Q40392|TMVRN_NICGU TMV resistance protein N OS=Nicotiana glutinosa GN=N PE=1 SV=1//1.29488e-64
Sme2.5_03522.1_g00001.1	0.630459	6.4236	11.4906	4.15658	58.6246	94.3256	179.121	54.7565	Sme2.5_03522.1_g00001.1	Cluster-14171.9961	sp|Q40392|TMVRN_NICGU TMV resistance protein N OS=Nicotiana glutinosa GN=N PE=1 SV=1//3.19504e-68
Sme2.5_00027.1_g00034.1	58.4422	29.7415	49.893	32.6413	0.37066	2.6646	2.73105	6.06451	Sme2.5_00027.1_g00034.1	Cluster-23505.0	sp|Q40392|TMVRN_NICGU TMV resistance protein N OS=Nicotiana glutinosa GN=N PE=1 SV=1//7.91079e-176
Sme2.5_01519.1_g00005.1	116298	39106.9	84352	59684.9	600.009	815.308	1696.61	882.926	Sme2.5_01519.1_g00005.1	Cluster-14171.25168	sp|P27322|HSP72_SOLLC Heat shock cognate 70 kDa protein 2 OS=Solanum lycopersicum GN=HSC-2 PE=2 SV=1//0
Sme2.5_01189.1_g00007.1	11350.1	2445.68	5510.32	6575.65	716.725	14930.7	2039.25	3779.63	Sme2.5_01189.1_g00007.1	Cluster-14171.16963	sp|Q9SZ06|EF109_ARATH Ethylene-responsive transcription factor ERF109 OS=Arabidopsis thaliana GN=ERF109 PE=1 SV=1//2.28891e-33
Sme2.5_00135.1_g00019.1	19098.9	34779	23597.3	38067.8	2605.94	13252.2	8816.97	16512.7	Sme2.5_00135.1_g00019.1	Cluster-14171.22291	sp|Q8LG58|XTH16_ARATH Probable xyloglucan endotransglucosylase/hydrolase protein 16 OS=Arabidopsis thaliana GN=XTH16 PE=2 SV=2//1.18754e-133
Sme2.5_06238.1_g00001.1	16226.5	4714.1	8162.06	6647.42	147.045	62.0283	108.407	40.4507	Sme2.5_06238.1_g00001.1	Cluster-14171.17726	sp|P36181|HSP80_SOLLC Heat shock cognate protein 80 OS=Solanum lycopersicum GN=HSC80 PE=2 SV=1//0
Sme2.5_03732.1_g00002.1	20632.2	2002.62	5985.06	11058.6	2726.89	15173.5	1873.39	5250.45	Sme2.5_03732.1_g00002.1	Cluster-14171.20665	sp|Q9SZ06|EF109_ARATH Ethylene-responsive transcription factor ERF109 OS=Arabidopsis thaliana GN=ERF109 PE=1 SV=1//9.76805e-26
Sme2.5_01569.1_g00005.1	2231.86	910.355	1629.21	1033.07	57.9652	23.5591	27.2587	30.4332	Sme2.5_01569.1_g00005.1	Cluster-14171.2497	sp|P93830|IAA17_ARATH Auxin-responsive protein IAA17 OS=Arabidopsis thaliana GN=IAA17 PE=1 SV=2//1.85841e-62
Sme2.5_00407.1_g00002.1	116.483	466.466	346.278	143.148	2243.1	3184.46	1116.17	350.825	Sme2.5_00407.1_g00002.1	Cluster-14171.17458	sp|Q9T072|BH025_ARATH Transcription factor bHLH25 OS=Arabidopsis thaliana GN=BHLH25 PE=2 SV=2//7.53855e-34
Sme2.5_01455.1_g00010.1	2026.55	311.946	422.133	295.961	183.995	63.1604	205.38	117.514	Sme2.5_01455.1_g00010.1	Cluster-14171.16484	sp|Q6RYA0|SABP2_TOBAC Salicylic acid-binding protein 2 OS=Nicotiana tabacum GN=SABP2 PE=1 SV=1//5.2113e-60
Sme2.5_04547.1_g00002.1	332.079	120.44	189.783	68.0609	3022.23	610.622	1833.16	1559.4	Sme2.5_04547.1_g00002.1	Cluster-14171.17132	sp|C0LGD7|Y1684_ARATH Probable LRR receptor-like serine/threonine-protein kinase At1g06840 OS=Arabidopsis thaliana GN=At1g06840 PE=2 SV=2//0
Sme2.5_00038.1_g00005.1	11156.5	10659.1	13568.9	26191.2	2248.7	5129.19	3088.99	4895.01	Sme2.5_00038.1_g00005.1	Cluster-14171.18245	sp|Q9FDW1|MYB44_ARATH Transcription factor MYB44 OS=Arabidopsis thaliana GN=MYB44 PE=2 SV=1//2.55147e-60
Sme2.5_02371.1_g00003.1	1446.27	8578.13	20414.2	10799.4	63.7973	14183	10529.4	5421.29	Sme2.5_02371.1_g00003.1	Cluster-14171.31503	sp|Q9FGF8|ABR1_ARATH Ethylene-responsive transcription factor ABR1 OS=Arabidopsis thaliana GN=ABR1 PE=2 SV=1//5.17665e-26
Sme2.5_04707.1_g00005.1	16891.2	35566.3	47588.9	45104.8	33.5048	18.7583	28.3617	63.9086	Sme2.5_04707.1_g00005.1	Cluster-14171.13128	sp|Q9ZUZ3|SAU32_ARATH Auxin-responsive protein SAUR32 OS=Arabidopsis thaliana GN=SAUR32 PE=2 SV=1//1.15884e-23
Sme2.5_04155.1_g00002.1	7014.66	2308.36	4491.13	3400.77	1285.34	7945.77	1613.54	1015.15	Sme2.5_04155.1_g00002.1	Cluster-14171.21098	sp|Q949P1|ABAH1_ARATH Abscisic acid 8&apos;-hydroxylase 1 OS=Arabidopsis thaliana GN=CYP707A1 PE=2 SV=1//0
Sme2.5_00204.1_g00017.1	16666.7	27810.7	30888.8	23116.9	1048.31	2908.28	1850.71	3240.79	Sme2.5_00204.1_g00017.1	Cluster-14171.20452	sp|Q9SGU2|SAU71_ARATH Auxin-responsive protein SAUR71 OS=Arabidopsis thaliana GN=SAUR71 PE=2 SV=1//2.30071e-12
Sme2.5_10927.1_g00004.1	1226.8	2340.86	5597.38	4171.54	11.9219	50.389	40.5502	35.146	Sme2.5_10927.1_g00004.1	Cluster-14171.10284	sp|Q9SAK5|APL_ARATH Myb family transcription factor APL OS=Arabidopsis thaliana GN=APL PE=2 SV=2//1.85444e-36
Sme2.5_00142.1_g00013.1	4308.98	2464.37	3066.73	2064.55	1118.31	732.946	1135.5	792.234	Sme2.5_00142.1_g00013.1	Cluster-14171.19172	sp|Q949N0|NAC53_ARATH NAC domain-containing protein 53 OS=Arabidopsis thaliana GN=NAC053 PE=2 SV=1//1.92094e-74
Sme2.5_00735.1_g00008.1	779.918	1042.69	2133.71	1362.03	30.9393	1822.75	531.921	225.501	Sme2.5_00735.1_g00008.1	Cluster-14171.10957	sp|Q9FLI0|BH120_ARATH Transcription factor bHLH120 OS=Arabidopsis thaliana GN=BHLH120 PE=2 SV=2//1.2187e-24
Sme2.5_03611.1_g00003.1	1932.43	2917.68	1981.59	1880.91	65.9908	34.2665	46.8853	42.1491	Sme2.5_03611.1_g00003.1	Cluster-14171.10392	sp|Q7M443|CHIT2_TULBA Chitinase 2 OS=Tulipa bakeri PE=1 SV=1//2.24675e-55
Sme2.5_04615.1_g00007.1	557.164	190.353	285.184	279.756	2474.17	983.614	718.661	876.028	Sme2.5_04615.1_g00007.1	Cluster-14171.15069	sp|Q9FLB5|LAC12_ARATH Laccase-12 OS=Arabidopsis thaliana GN=LAC12 PE=2 SV=1//0
Sme2.5_12132.1_g00002.1	59.9609	13.7979	15.3125	5.26998	729.413	835.27	797.74	217.53	Sme2.5_12132.1_g00002.1	Cluster-14171.12761	sp|Q9S7Y1|BH030_ARATH Transcription factor bHLH30 OS=Arabidopsis thaliana GN=BHLH30 PE=1 SV=1//6.98763e-30
Sme2.5_01183.1_g00023.1	1180.79	407.589	1360.47	1269.98	9.12514	4.24139	13.1967	5.09072	Sme2.5_01183.1_g00023.1	Cluster-14171.33320	sp|P09189|HSP7C_PETHY Heat shock cognate 70 kDa protein OS=Petunia hybrida GN=HSP70 PE=2 SV=1//0
Sme2.5_29633.1_g00001.1	135.231	22.8615	43.5116	85.415	1090.31	4405.55	836.757	3385.81	Sme2.5_29633.1_g00001.1	Cluster-14171.18528	sp|Q9FDW1|MYB44_ARATH Transcription factor MYB44 OS=Arabidopsis thaliana GN=MYB44 PE=2 SV=1//2.03309e-50
Sme2.5_00196.1_g00019.1	1373.53	594.668	1096.13	1027.45	281.274	351.718	487.728	239.413	Sme2.5_00196.1_g00019.1	Cluster-14171.25213	sp|Q9ZTX8|ARFF_ARATH Auxin response factor 6 OS=Arabidopsis thaliana GN=ARF6 PE=1 SV=2//1.88691e-68
Sme2.5_06413.1_g00005.1	45.9052	11.1163	37.002	80.4516	716.358	190.213	156.418	364.014	Sme2.5_06413.1_g00005.1	Cluster-14171.17378	sp|P27396|HSP11_DAUCA 17.8 kDa class I heat shock protein OS=Daucus carota PE=3 SV=1//4.80452e-66
Sme2.5_01979.1_g00006.1	690.777	299.614	241.988	187.223	78.0616	29.0922	26.2076	11.3996	Sme2.5_01979.1_g00006.1	Cluster-14171.6158	sp|Q7G9P4|ALDO3_ARATH Abscisic-aldehyde oxidase OS=Arabidopsis thaliana GN=AAO3 PE=1 SV=1//0
Sme2.5_24857.1_g00001.1	214.135	122.492	135.134	108.197	2158.36	1075.77	2666.12	1321.74	Sme2.5_24857.1_g00001.1	Cluster-14171.22139	sp|Q94JM3|ARFB_ARATH Auxin response factor 2 OS=Arabidopsis thaliana GN=ARF2 PE=1 SV=2//3.80303e-138
Sme2.5_00083.1_g00005.1	1035.83	1578.06	1403.3	884.698	3019.49	2785.11	5148.4	2799.58	Sme2.5_00083.1_g00005.1	Cluster-14171.16498	sp|Q9LYC1|GID1B_ARATH Gibberellin receptor GID1B OS=Arabidopsis thaliana GN=GID1B PE=1 SV=1//0
Sme2.5_01584.1_g00009.1	45.3745	46.0886	29.0581	15.8789	507.416	2191.41	6522.53	2835.89	Sme2.5_01584.1_g00009.1	Cluster-14171.10420	sp|I1SSI5|MAX2A_PETHY F-box/LRR-repeat MAX2 homolog A OS=Petunia hybrida GN=MAX2A PE=1 SV=1//0
Sme2.5_00009.1_g00017.1	899.439	1037.32	299.913	268.858	5.12078	4.36049	3.45428	1.43374	Sme2.5_00009.1_g00017.1	Cluster-14171.29196	sp|Q8H0Y8|WRK41_ARATH Probable WRKY transcription factor 41 OS=Arabidopsis thaliana GN=WRKY41 PE=2 SV=2//1.37459e-54
Sme2.5_00234.1_g00011.1	10598.5	12424.1	11733.5	12221.9	4067.55	4278.91	4595.11	3761.88	Sme2.5_00234.1_g00011.1	Cluster-14171.19795	sp|Q94F62|BAK1_ARATH BRASSINOSTEROID INSENSITIVE 1-associated receptor kinase 1 OS=Arabidopsis thaliana GN=BAK1 PE=1 SV=2//2.76145e-68
Sme2.5_09778.1_g00004.1	116.936	165.865	71.062	141.085	698.621	423.193	291.498	52.7735	Sme2.5_09778.1_g00004.1	Cluster-14171.11670	sp|Q9SR40|LAC7_ARATH Laccase-7 OS=Arabidopsis thaliana GN=LAC7 PE=2 SV=1//0
Sme2.5_05275.1_g00001.1	411.009	751.071	1254.97	836.477	29.7483	210.222	175.525	155.256	Sme2.5_05275.1_g00001.1	Cluster-14171.12178	sp|Q6PQQ3|AIL5_ARATH AP2-like ethylene-responsive transcription factor AIL5 OS=Arabidopsis thaliana GN=AIL5 PE=2 SV=2//6.93054e-112
Sme2.5_00697.1_g00011.1	1353.1	832.786	1483.94	1326.52	361.001	1760.79	367.023	542.382	Sme2.5_00697.1_g00011.1	Cluster-14171.12673	sp|Q9LNJ5|BH013_ARATH Transcription factor bHLH13 OS=Arabidopsis thaliana GN=BHLH13 PE=2 SV=1//0
Sme2.5_11684.1_g00001.1	698.806	6071.76	1658.11	865.641	77.048	30.5823	3.11437	19.5554	Sme2.5_11684.1_g00001.1	Cluster-24313.0	sp|Q6K8R2|CHI6_ORYSJ Chitinase 6 OS=Oryza sativa subsp. japonica GN=Cht6 PE=2 SV=1//3.8574e-93
Sme2.5_00039.1_g00025.1	4155.33	5815.23	6735.97	3678.24	1551.28	2328.5	2668.88	1423.3	Sme2.5_00039.1_g00025.1	Cluster-14171.24216	sp|Q9LJM4|IKU2_ARATH Receptor-like protein kinase HAIKU2 OS=Arabidopsis thaliana GN=IKU2 PE=1 SV=1//0
Sme2.5_00377.1_g00002.1	21998.7	33843.2	37626.7	20795.5	9531.65	10221.9	14388.5	8263.73	Sme2.5_00377.1_g00002.1	Cluster-14171.21075	sp|Q9SSA8|RA212_ARATH Ethylene-responsive transcription factor RAP2-12 OS=Arabidopsis thaliana GN=RAP2-12 PE=1 SV=1//7.73068e-52
Sme2.5_04707.1_g00004.1	485.941	668.127	532.069	1198.86	20.7341	66.208	26.7923	27.4635	Sme2.5_04707.1_g00004.1	Cluster-14171.7396	sp|Q9ZUZ3|SAU32_ARATH Auxin-responsive protein SAUR32 OS=Arabidopsis thaliana GN=SAUR32 PE=2 SV=1//4.55401e-22
Sme2.5_01060.1_g00010.1	493.358	121.419	169.041	68.3186	6.76754	0.64679	1.06314	0.341303	Sme2.5_01060.1_g00010.1	Cluster-14171.11057	sp|O04336|WRK21_ARATH Probable WRKY transcription factor 21 OS=Arabidopsis thaliana GN=WRKY21 PE=2 SV=1//1.47298e-12
Sme2.5_21330.1_g00002.1	42.8304	56.2902	58.112	44.0824	397.736	244.422	409.527	225.513	Sme2.5_21330.1_g00002.1	Cluster-14171.20286	sp|Q8RY67|WAKLO_ARATH Wall-associated receptor kinase-like 14 OS=Arabidopsis thaliana GN=WAKL14 PE=2 SV=2//4.44444e-174
Sme2.5_03374.1_g00001.1	474.513	96.4622	150.304	118.982	75.6234	25.8743	37.997	10.3289	Sme2.5_03374.1_g00001.1	Cluster-14171.12953	sp|Q8S3D1|BH068_ARATH Transcription factor bHLH68 OS=Arabidopsis thaliana GN=BHLH68 PE=2 SV=2//1.17264e-37
Sme2.5_07655.1_g00003.1	27.1587	25.4288	22.4472	7.6806	308.951	315.095	520.793	177.323	Sme2.5_07655.1_g00003.1	Cluster-14171.17780	sp|Q9FZ70|FDL1_ARATH F-box/FBD/LRR-repeat protein At1g13570 OS=Arabidopsis thaliana GN=At1g13570 PE=2 SV=1//4.82768e-31
Sme2.5_00157.1_g00021.1	1803.95	3913.12	561.841	503.615	567.025	1217.29	115.892	109.314	Sme2.5_00157.1_g00021.1	Cluster-14171.10097	sp|P11965|PERX_TOBAC Lignin-forming anionic peroxidase OS=Nicotiana tabacum PE=2 SV=1//2.74536e-173
Sme2.5_04151.1_g00003.1	32.3143	3.79445	7.51681	4.07435	347.391	152.844	41.7398	36.3721	Sme2.5_04151.1_g00003.1	Cluster-14171.15545	sp|Q8GWP0|MYB39_ARATH Transcription factor MYB39 OS=Arabidopsis thaliana GN=MYB39 PE=2 SV=1//1.27154e-68
Sme2.5_03517.1_g00002.1	1671.55	535.898	714.082	244.711	576.246	160.728	435.099	89.6515	Sme2.5_03517.1_g00002.1	Cluster-14171.29107	sp|Q9LX66|HERK_ARATH Receptor-like protein kinase HERK 1 OS=Arabidopsis thaliana GN=HERK1 PE=1 SV=1//0
Sme2.5_00678.1_g00011.1	1977.42	667.605	797.834	1358.03	298.171	375.524	279.248	864.254	Sme2.5_00678.1_g00011.1	Cluster-14171.12125	sp|Q9LFR3|GASAE_ARATH Gibberellin-regulated protein 14 OS=Arabidopsis thaliana GN=GASA14 PE=1 SV=1//1.52988e-22
Sme2.5_04190.1_g00001.1	8213.38	18440.9	19420.9	12526.4	1.08309	22.2229	7.95595	0.366365	Sme2.5_04190.1_g00001.1	Cluster-14171.5516	sp|Q9SAH7|WRK40_ARATH Probable WRKY transcription factor 40 OS=Arabidopsis thaliana GN=WRKY40 PE=1 SV=1//8.7977e-77
Sme2.5_00038.1_g00024.1	357.842	8294.36	7270.7	6729.12	1452.64	5758.75	12721.6	9088.25	Sme2.5_00038.1_g00024.1	Cluster-14171.18539	sp|Q9FH94|ERF10_ARATH Ethylene-responsive transcription factor ERF010 OS=Arabidopsis thaliana GN=ERF010 PE=2 SV=1//2.49453e-45
Sme2.5_03391.1_g00003.1	31.4252	489.013	151.946	18.0186	271.455	4368.32	2630.5	1145.95	Sme2.5_03391.1_g00003.1	Cluster-14171.22993	sp|Q02200|PERX_NICSY Lignin-forming anionic peroxidase OS=Nicotiana sylvestris PE=2 SV=1//0
Sme2.5_00003.1_g00017.1	2666.09	1166.51	1263.32	1007.94	1.40667	0.968718	0	0	Sme2.5_00003.1_g00017.1	Cluster-30086.0	sp|P93024|ARFE_ARATH Auxin response factor 5 OS=Arabidopsis thaliana GN=ARF5 PE=1 SV=3//0
Sme2.5_00044.1_g00016.1	275.311	193.658	269.674	161.896	21.3675	17.2622	21.4686	4.37639	Sme2.5_00044.1_g00016.1	Cluster-14171.23537	sp|Q9SAK5|APL_ARATH Myb family transcription factor APL OS=Arabidopsis thaliana GN=APL PE=2 SV=2//1.16816e-37
Sme2.5_05929.1_g00001.1	8924.13	5049.63	7260.17	7235.15	4157.59	2784.39	3035.97	3934.84	Sme2.5_05929.1_g00001.1	Cluster-14171.22036	sp|Q38827|IAA9_ARATH Auxin-responsive protein IAA9 OS=Arabidopsis thaliana GN=IAA9 PE=1 SV=1//1.20189e-101
Sme2.5_02054.1_g00010.1	1092.65	522.004	737.493	633.912	274.192	242.442	257.755	275.491	Sme2.5_02054.1_g00010.1	Cluster-14171.22995	sp|Q9FZB1|Y5188_ARATH Probable LRR receptor-like serine/threonine-protein kinase At1g51880 OS=Arabidopsis thaliana GN=At1g51880 PE=2 SV=1//1.12334e-09
Sme2.5_02911.1_g00003.1	20.3033	8.67071	11.3318	13.343	331.839	285.61	149.541	133.541	Sme2.5_02911.1_g00003.1	Cluster-14171.16600	sp|O22798|NAC41_ARATH NAC domain-containing protein 41 OS=Arabidopsis thaliana GN=NAC041 PE=2 SV=1//6.01101e-10
Sme2.5_05106.1_g00002.1	683.889	683.35	930.646	794.671	167.233	287.384	255.183	345.582	Sme2.5_05106.1_g00002.1	Cluster-14171.28748	sp|Q8L884|LAX4_MEDTR Auxin transporter-like protein 4 OS=Medicago truncatula GN=LAX4 PE=2 SV=1//0
Sme2.5_00019.1_g00005.1	446.319	6793.85	9609.83	1654.11	1421.22	360.878	442.952	33.4095	Sme2.5_00019.1_g00005.1	Cluster-14171.20374	sp|Q9LX82|MYB48_ARATH Transcription factor MYB48 OS=Arabidopsis thaliana GN=MYB48 PE=2 SV=1//5.32491e-61
Sme2.5_00580.1_g00001.1	7026.34	2126.99	3060.95	2768.65	3247.93	5432.77	756.415	1235.96	Sme2.5_00580.1_g00001.1	Cluster-14171.16294	sp|Q9LJP4|CSLC4_ARATH Xyloglucan glycosyltransferase 4 OS=Arabidopsis thaliana GN=CSLC4 PE=1 SV=1//0
Sme2.5_06288.1_g00002.1	896.284	270.341	823.094	1065.68	1.8715	1.76941	1.69557	3.90645	Sme2.5_06288.1_g00002.1	Cluster-28131.0	sp|O82013|HSP21_SOLPE 17.3 kDa class II heat shock protein OS=Solanum peruvianum PE=2 SV=1//9.77534e-78
Sme2.5_00595.1_g00014.1	1072.11	420.672	749.818	374.785	415.091	219.653	429.98	152.669	Sme2.5_00595.1_g00014.1	Cluster-14171.15639	sp|Q8L467|BH104_ARATH Transcription factor bHLH104 OS=Arabidopsis thaliana GN=BHLH104 PE=2 SV=1//5.63539e-53
Sme2.5_00555.1_g00012.1	804.466	1995.91	3325.97	2034.12	1.8715	2.05653	2.37141	2.77722	Sme2.5_00555.1_g00012.1	Cluster-14171.28152	sp|C0LGH3|Y5614_ARATH Probable LRR receptor-like serine/threonine-protein kinase At1g56140 OS=Arabidopsis thaliana GN=At1g56140 PE=2 SV=2//1.56154e-94
Sme2.5_07375.1_g00006.1	439.948	229.203	237.401	60.3568	1061.29	1312.87	1024.9	244.687	Sme2.5_07375.1_g00006.1	Cluster-14171.12775	sp|Q9LX82|MYB48_ARATH Transcription factor MYB48 OS=Arabidopsis thaliana GN=MYB48 PE=2 SV=1//2.12849e-69
Sme2.5_06398.1_g00002.1	789.433	366.546	614.794	597.605	1.8624	1.36907	0.675845	2.47604	Sme2.5_06398.1_g00002.1	Cluster-21857.0	sp|Q94JM3|ARFB_ARATH Auxin response factor 2 OS=Arabidopsis thaliana GN=ARF2 PE=1 SV=2//0
Sme2.5_02371.1_g00002.1	774.335	390.613	607.492	428.659	1.80622	1.98007	1.34772	0.363033	Sme2.5_02371.1_g00002.1	Cluster-33706.0	sp|C0LGP4|Y3475_ARATH Probable LRR receptor-like serine/threonine-protein kinase At3g47570 OS=Arabidopsis thaliana GN=At3g47570 PE=2 SV=1//9.07955e-09
Sme2.5_00930.1_g00004.1	160.248	9.23978	8.00447	2.05803	591.44	47.4557	80.8201	32.347	Sme2.5_00930.1_g00004.1	Cluster-14171.12863	sp|C0LGQ5|GSO1_ARATH LRR receptor-like serine/threonine-protein kinase GSO1 OS=Arabidopsis thaliana GN=GSO1 PE=2 SV=1//0
Sme2.5_08423.1_g00001.1	914.181	1061.23	2624.46	5790.87	268.213	682.742	1116.13	984.818	Sme2.5_08423.1_g00001.1	Cluster-14171.11135	sp|Q9SUE3|CRF4_ARATH Ethylene-responsive transcription factor CRF4 OS=Arabidopsis thaliana GN=CRF4 PE=1 SV=2//4.94456e-56
Sme2.5_07709.1_g00003.1	189.356	226.219	202.763	164.714	13.1173	14.2917	11.1137	11.3996	Sme2.5_07709.1_g00003.1	Cluster-14171.9495	sp|Q9LYZ2|FBL80_ARATH Putative F-box/LRR-repeat protein At5g02930 OS=Arabidopsis thaliana GN=At5g02930 PE=3 SV=1//2.67055e-08
Sme2.5_05114.1_g00006.1	515.729	6366.01	1909.68	1145.62	127.033	99.366	322.746	95.0485	Sme2.5_05114.1_g00006.1	Cluster-14171.30008	sp|Q6K8R2|CHI6_ORYSJ Chitinase 6 OS=Oryza sativa subsp. japonica GN=Cht6 PE=2 SV=1//1.22211e-106
Sme2.5_01661.1_g00005.1	313.309	736.657	959.03	391.533	65.3407	224.272	164.818	115.683	Sme2.5_01661.1_g00005.1	Cluster-14171.6649	sp|C0LGE0|Y1765_ARATH Probable LRR receptor-like serine/threonine-protein kinase At1g07650 OS=Arabidopsis thaliana GN=At1g07650 PE=1 SV=1//0
Sme2.5_06272.1_g00002.1	10.4487	26.6218	23.994	28.9897	193.386	220.329	175.26	380.378	Sme2.5_06272.1_g00002.1	Cluster-14171.29489	sp|Q9LT89|TCP19_ARATH Transcription factor TCP19 OS=Arabidopsis thaliana GN=TCP19 PE=2 SV=1//2.11894e-60
Sme2.5_00248.1_g00018.1	1730.85	823.333	1203.54	3915.65	722.548	2732.37	657.123	2815.42	Sme2.5_00248.1_g00018.1	Cluster-14171.16668	sp|Q94ID6|ERF81_ARATH Ethylene-responsive transcription factor 12 OS=Arabidopsis thaliana GN=ERF12 PE=2 SV=1//9.52742e-32
Sme2.5_00145.1_g00012.1	7.71577	39.0011	19.4028	7.12422	163.496	188.83	515.812	345.802	Sme2.5_00145.1_g00012.1	Cluster-14171.30912	sp|Q9SQ80|G2OX1_PEA Gibberellin 2-beta-dioxygenase 1 OS=Pisum sativum GN=GA2OX1 PE=1 SV=1//2.82734e-157
Sme2.5_00145.1_g00002.1	563.55	95.4484	221.477	725.036	1307.93	731.84	636.779	1182.56	Sme2.5_00145.1_g00002.1	Cluster-14171.20189	sp|Q9M6E8|NCED1_PHAVU 9-cis-epoxycarotenoid dioxygenase NCED1, chloroplastic OS=Phaseolus vulgaris GN=NCED1 PE=2 SV=1//0
Sme2.5_08291.1_g00004.1	836.61	500.046	846.297	568.783	318.824	303.206	371.305	301.533	Sme2.5_08291.1_g00004.1	Cluster-14171.16830	sp|Q2V9B0|MY1R1_SOLTU Transcription factor MYB1R1 OS=Solanum tuberosum PE=2 SV=1//4.67679e-38
Sme2.5_01795.1_g00006.1	145.703	1447.15	1261.41	2511.96	492.993	295.762	586.646	1040.85	Sme2.5_01795.1_g00006.1	Cluster-14171.26494	sp|O49686|PYR1_ARATH Abscisic acid receptor PYR1 OS=Arabidopsis thaliana GN=PYR1 PE=1 SV=1//3.74361e-95
Sme2.5_00423.1_g00013.1	947.618	1463.16	1816.69	3525.24	282.631	746.786	551.435	674.758	Sme2.5_00423.1_g00013.1	Cluster-14171.16090	sp|Q93WV5|WRK69_ARATH Probable WRKY transcription factor 69 OS=Arabidopsis thaliana GN=WRKY69 PE=2 SV=1//5.99743e-53
Sme2.5_00347.1_g00001.1	2.46018	0.323639	1.8547	0.952512	227.266	270.602	353.3	186.873	Sme2.5_00347.1_g00001.1	Cluster-14171.12087	sp|Q9FZ70|FDL1_ARATH F-box/FBD/LRR-repeat protein At1g13570 OS=Arabidopsis thaliana GN=At1g13570 PE=2 SV=1//3.47367e-13
Sme2.5_07682.1_g00002.1	1791.13	1706.08	2293.47	3051.77	579.931	566.627	96.6608	834.86	Sme2.5_07682.1_g00002.1	Cluster-14171.13693	sp|Q8H038|KATAM_ORYSJ Xyloglucan galactosyltransferase KATAMARI1 homolog OS=Oryza sativa subsp. japonica GN=Os03g0144800 PE=2 SV=1//1.76302e-85
Sme2.5_16214.1_g00003.1	177.255	227.775	611.408	332.866	21.6804	28.2327	22.7769	7.56343	Sme2.5_16214.1_g00003.1	Cluster-14171.25893	sp|C0LGP4|Y3475_ARATH Probable LRR receptor-like serine/threonine-protein kinase At3g47570 OS=Arabidopsis thaliana GN=At3g47570 PE=2 SV=1//8.01853e-06
Sme2.5_00013.1_g00014.1	799.557	597.149	1180.31	466.761	1948.95	1155.77	480.738	171.571	Sme2.5_00013.1_g00014.1	Cluster-14171.22501	sp|Q9XED8|ARFI_ARATH Auxin response factor 9 OS=Arabidopsis thaliana GN=ARF9 PE=1 SV=1//6.12607e-09
Sme2.5_03152.1_g00001.1	983.868	746.027	703.855	326.265	1968.51	1082.91	1663.16	549.721	Sme2.5_03152.1_g00001.1	Cluster-14171.22190	sp|C0LGD7|Y1684_ARATH Probable LRR receptor-like serine/threonine-protein kinase At1g06840 OS=Arabidopsis thaliana GN=At1g06840 PE=2 SV=2//0
Sme2.5_00410.1_g00010.1	1389.13	2120.59	2828.59	1674.44	627.21	178.215	520.818	268.869	Sme2.5_00410.1_g00010.1	Cluster-14171.18611	sp|Q6Z2W3|ARFE_ORYSJ Auxin response factor 5 OS=Oryza sativa subsp. japonica GN=ARF5 PE=2 SV=2//5.63318e-74
Sme2.5_03252.1_g00006.1	2525.14	896.358	1997.17	2105.37	1345.5	347.048	550.568	287.532	Sme2.5_03252.1_g00006.1	Cluster-14171.24170	sp|P51819|HSP83_IPONI Heat shock protein 83 OS=Ipomoea nil GN=HSP83A PE=2 SV=1//0
Sme2.5_01459.1_g00005.1	2798.32	18636.8	15095.2	10177.6	7.79138	5.55566	13.2205	28.9111	Sme2.5_01459.1_g00005.1	Cluster-14171.4817	sp|Q9SSA8|RA212_ARATH Ethylene-responsive transcription factor RAP2-12 OS=Arabidopsis thaliana GN=RAP2-12 PE=1 SV=1//3.89396e-63
Sme2.5_01155.1_g00001.1	233.559	135.118	240.022	108.352	675.772	494.376	912.155	370.466	Sme2.5_01155.1_g00001.1	Cluster-14171.26482	sp|Q1PE04|FBL25_ARATH F-box/LRR-repeat protein 25 OS=Arabidopsis thaliana GN=FBL25 PE=2 SV=1//1.44599e-14
Sme2.5_06179.1_g00001.1	146.051	1600.02	891.888	1054.19	8.57217	22.6423	6.88884	44.9063	Sme2.5_06179.1_g00001.1	Cluster-14171.28340	sp|Q93WC4|IAA29_ARATH Auxin-responsive protein IAA29 OS=Arabidopsis thaliana GN=IAA29 PE=2 SV=2//7.64555e-33
Sme2.5_04149.1_g00004.1	231.523	124.06	136.922	65.4139	38.5592	9.54963	15.6391	13.4124	Sme2.5_04149.1_g00004.1	Cluster-14171.30330	sp|Q6VBB2|HFA2B_ORYSJ Heat stress transcription factor A-2b OS=Oryza sativa subsp. japonica GN=HSFA2B PE=2 SV=1//3.08642e-115
Sme2.5_16913.1_g00002.1	82.6438	154.958	154.091	67.712	362.782	598.079	492.561	199.585	Sme2.5_16913.1_g00002.1	Cluster-14171.26024	sp|C0LGG8|Y5343_ARATH Probable LRR receptor-like serine/threonine-protein kinase At1g53430 OS=Arabidopsis thaliana GN=At1g53430 PE=1 SV=1//4.72135e-124
Sme2.5_05733.1_g00004.1	1195.1	1011.61	846.849	758.079	0	6.77376	6.82159	0.682607	Sme2.5_05733.1_g00004.1	Cluster-8706.0	sp|C0LGH3|Y5614_ARATH Probable LRR receptor-like serine/threonine-protein kinase At1g56140 OS=Arabidopsis thaliana GN=At1g56140 PE=2 SV=2//7.05393e-92
Sme2.5_06460.1_g00003.1	10.121	8.15083	8.37965	5.19197	123.646	62.5645	193.495	284.094	Sme2.5_06460.1_g00003.1	Cluster-14171.13906	sp|Q9XEF0|BH051_ARATH Transcription factor bHLH51 OS=Arabidopsis thaliana GN=BHLH51 PE=2 SV=1//4.79744e-29
Sme2.5_02087.1_g00001.1	25.2723	30.1194	53.9805	16.6977	154.72	197.409	786.602	118.036	Sme2.5_02087.1_g00001.1	Cluster-14171.28836	sp|Q6L403|R1B17_SOLDE Putative late blight resistance protein homolog R1B-17 OS=Solanum demissum GN=R1B-17 PE=3 SV=1//1.6599e-67
Sme2.5_00233.1_g00006.1	0	0	0	0	620.924	173.253	190.701	211.144	Sme2.5_00233.1_g00006.1	Cluster-14171.22941	sp|Q9LSJ3|FBL48_ARATH Putative F-box/LRR-repeat protein At3g28410 OS=Arabidopsis thaliana GN=At3g28410 PE=4 SV=2//2.75418e-17
Sme2.5_04648.1_g00003.1	6064.37	7165.32	11354.6	14340.3	2513.58	12757	6285.72	20011.6	Sme2.5_04648.1_g00003.1	Cluster-14171.20457	sp|Q8LDW9|XTH9_ARATH Xyloglucan endotransglucosylase/hydrolase protein 9 OS=Arabidopsis thaliana GN=XTH9 PE=2 SV=2//4.09686e-151
Sme2.5_03533.1_g00001.1	251.584	888.325	671.88	287.158	543.452	1272.06	1868.62	643.233	Sme2.5_03533.1_g00001.1	Cluster-14171.16047	sp|Q93WV5|WRK69_ARATH Probable WRKY transcription factor 69 OS=Arabidopsis thaliana GN=WRKY69 PE=2 SV=1//7.53464e-55
Sme2.5_00298.1_g00016.1	171.699	468.231	675.09	377.606	458.262	184.292	314.166	118.14	Sme2.5_00298.1_g00016.1	Cluster-14171.12740	sp|Q9FLJ2|NC100_ARATH NAC domain-containing protein 100 OS=Arabidopsis thaliana GN=NAC100 PE=2 SV=1//5.42921e-112
Sme2.5_08533.1_g00002.1	119.89	86.6055	208.294	183.864	2.63102	18.1157	2.04329	5.50764	Sme2.5_08533.1_g00002.1	Cluster-14171.5982	sp|Q7XBH4|MYB4_ORYSJ Myb-related protein Myb4 OS=Oryza sativa subsp. japonica GN=MYB4 PE=2 SV=2//1.20476e-49
Sme2.5_03511.1_g00006.1	884.804	891.115	1027.71	700.006	0.37066	0.322906	0	0.726067	Sme2.5_03511.1_g00006.1	Cluster-14171.9776	sp|O23090|BH014_ARATH Transcription factor bHLH14 OS=Arabidopsis thaliana GN=BHLH14 PE=2 SV=1//1.66478e-78
Sme2.5_01459.1_g00008.1	1824.29	345.087	776.1	361.43	676.537	118.921	176.907	187.28	Sme2.5_01459.1_g00008.1	Cluster-14171.22473	sp|Q9SYG1|HS174_ARATH 17.4 kDa class III heat shock protein OS=Arabidopsis thaliana GN=HSP17.4B PE=2 SV=1//6.15786e-34
Sme2.5_00010.1_g00004.1	6714.44	5529.78	5307.57	3191.41	4002.83	15116.5	9191.51	5954.86	Sme2.5_00010.1_g00004.1	Cluster-14171.21006	sp|P22335|HSF24_SOLPE Heat shock factor protein HSF24 OS=Solanum peruvianum GN=HSF24 PE=2 SV=1//1.12153e-164
Sme2.5_00507.1_g00008.1	285.607	220.232	290.556	335.43	89.6533	42.5833	84.4324	58.3865	Sme2.5_00507.1_g00008.1	Cluster-14171.29658	sp|Q9EPI1|XYLT1_RAT Xylosyltransferase 1 (Fragment) OS=Rattus norvegicus GN=Xylt1 PE=2 SV=1//3.53895e-16
Sme2.5_10456.1_g00002.1	8.93003	0.647278	3.89974	0	104.234	47.0907	143.737	16.1224	Sme2.5_10456.1_g00002.1	Cluster-14171.33940	sp|Q9LMP1|WAK2_ARATH Wall-associated receptor kinase 2 OS=Arabidopsis thaliana GN=WAK2 PE=1 SV=1//0
Sme2.5_00556.1_g00018.1	57.3307	4.25082	3.45445	4.93252	214.575	687.746	58.3704	44.8303	Sme2.5_00556.1_g00018.1	Cluster-14171.31459	sp|Q9SAH7|WRK40_ARATH Probable WRKY transcription factor 40 OS=Arabidopsis thaliana GN=WRKY40 PE=1 SV=1//1.77994e-57
Sme2.5_04834.1_g00001.1	637.677	311.846	639.433	412.712	303.52	1101.43	363.506	187.085	Sme2.5_04834.1_g00001.1	Cluster-14171.25645	sp|Q9FIZ3|GSO2_ARATH LRR receptor-like serine/threonine-protein kinase GSO2 OS=Arabidopsis thaliana GN=GSO2 PE=2 SV=2//5.25264e-08
Sme2.5_01060.1_g00008.1	16.0245	17.4907	9.76115	17.1295	111.358	541.353	110.271	221.674	Sme2.5_01060.1_g00008.1	Cluster-14171.16530	sp|O24542|AX22D_VIGRR Auxin-induced protein 22D OS=Vigna radiata var. radiata GN=AUX22D PE=2 SV=1//1.26656e-48
Sme2.5_00121.1_g00011.1	424.108	261.491	398.383	169.559	159.224	73.8662	106.699	72.8177	Sme2.5_00121.1_g00011.1	Cluster-14171.14746	sp|Q9LES3|AI5L2_ARATH ABSCISIC ACID-INSENSITIVE 5-like protein 2 OS=Arabidopsis thaliana GN=DPBF3 PE=1 SV=1//4.82558e-13
Sme2.5_01355.1_g00001.1	0	0	0.303002	0	237.177	227.353	247.424	154.925	Sme2.5_01355.1_g00001.1	Cluster-14171.24556	sp|C0LGQ4|MRH1_ARATH Probable LRR receptor-like serine/threonine-protein kinase MRH1 OS=Arabidopsis thaliana GN=MRH1 PE=2 SV=1//2.25908e-55
Sme2.5_00681.1_g00001.1	4939.4	1182.74	2645.7	1684.9	370.208	142.501	231.263	94.1263	Sme2.5_00681.1_g00001.1	Cluster-14171.11492	sp|P36181|HSP80_SOLLC Heat shock cognate protein 80 OS=Solanum lycopersicum GN=HSC80 PE=2 SV=1//0
Sme2.5_05245.1_g00006.1	229.573	402.319	663.838	847.637	82.6551	251.618	79.1164	123.641	Sme2.5_05245.1_g00006.1	Cluster-14171.31876	sp|O80434|LAC4_ARATH Laccase-4 OS=Arabidopsis thaliana GN=IRX12 PE=2 SV=2//1.52367e-123
Sme2.5_01181.1_g00003.1	156.973	256.283	136.213	81.2202	42.7425	145.133	530.717	208.285	Sme2.5_01181.1_g00003.1	Cluster-14171.10988	sp|O49710|HS154_ARATH 15.4 kDa class V heat shock protein OS=Arabidopsis thaliana GN=HSP15.4 PE=2 SV=1//2.55115e-29
Sme2.5_12986.1_g00001.1	0	0	0	0	201.36	68.0581	32.1161	20.678	Sme2.5_12986.1_g00001.1	Cluster-14171.16790	sp|Q9FZ70|FDL1_ARATH F-box/FBD/LRR-repeat protein At1g13570 OS=Arabidopsis thaliana GN=At1g13570 PE=2 SV=1//4.69313e-35
Sme2.5_00345.1_g00024.1	189.986	324.935	241.943	195.227	0	1.0094	1.01972	4.63077	Sme2.5_00345.1_g00024.1	Cluster-6465.0	sp|Q38830|IAA12_ARATH Auxin-responsive protein IAA12 OS=Arabidopsis thaliana GN=IAA12 PE=1 SV=1//4.34817e-60
Sme2.5_00332.1_g00002.1	3722.45	6020.34	5214.9	2613.85	23.0233	10.6559	9.81727	0.726067	Sme2.5_00332.1_g00002.1	Cluster-28592.0	sp|Q2V9B0|MY1R1_SOLTU Transcription factor MYB1R1 OS=Solanum tuberosum PE=2 SV=1//4.70884e-121
Sme2.5_04477.1_g00002.1	334.391	232.839	219.482	165.845	0.379759	1.29162	1.74693	0.366365	Sme2.5_04477.1_g00002.1	Cluster-21982.0	sp|Q5RFF6|CHID1_PONAB Chitinase domain-containing protein 1 OS=Pongo abelii GN=CHID1 PE=2 SV=1//9.23577e-58
Sme2.5_02014.1_g00005.1	2825.91	5572.08	4296.3	3301.77	1187.94	10961	10136.4	13955.5	Sme2.5_02014.1_g00005.1	Cluster-14171.26479	sp|Q40476|ERF1_TOBAC Ethylene-responsive transcription factor 1 OS=Nicotiana tabacum GN=ERF1 PE=2 SV=1//4.71873e-114
Sme2.5_05519.1_g00004.1	92.414	73.7172	91.7177	88.7333	1.82441	0.970675	8.12194	1.80343	Sme2.5_05519.1_g00004.1	Cluster-23713.0	sp|C0LGV1|RCH1_ARATH LRR receptor-like serine/threonine-protein kinase RCH1 OS=Arabidopsis thaliana GN=RCH1 PE=2 SV=1//3.15508e-11
Sme2.5_00297.1_g00009.1	5463.47	2084.14	3359.3	2337.5	3645.08	849.224	1378.18	859.18	Sme2.5_00297.1_g00009.1	Cluster-14171.19151	sp|Q5XEP2|HSOP2_ARATH Hsp70-Hsp90 organizing protein 2 OS=Arabidopsis thaliana GN=HOP2 PE=1 SV=1//5.52403e-17
Sme2.5_00372.1_g00014.1	436.461	1001.86	1763.32	1038.5	208.172	185.584	287.398	463.397	Sme2.5_00372.1_g00014.1	Cluster-14171.7167	sp|O24648|G3OX_PEA Gibberellin 3-beta-dioxygenase 1 OS=Pisum sativum GN=LE PE=1 SV=1//2.88832e-08
Sme2.5_14981.1_g00002.1	0	0	0	2.5473	118.152	15.3986	28.8873	21.0477	Sme2.5_14981.1_g00002.1	Cluster-14171.27664	sp|P41153|HSF8_SOLPE Heat shock factor protein HSF8 OS=Solanum peruvianum GN=HSF8 PE=2 SV=1//1.25267e-41
Sme2.5_04131.1_g00001.1	3.12896	2.16727	0.301106	0.605977	65.8694	109.862	166.521	36.3821	Sme2.5_04131.1_g00001.1	Cluster-14171.12409	sp|C0LGP4|Y3475_ARATH Probable LRR receptor-like serine/threonine-protein kinase At3g47570 OS=Arabidopsis thaliana GN=At3g47570 PE=2 SV=1//9.97363e-20
Sme2.5_17616.1_g00003.1	1.88388	12.8327	10.1766	2.32957	68.8576	108.854	140.997	39.7914	Sme2.5_17616.1_g00003.1	Cluster-14171.10786	sp|C0LGT6|EFR_ARATH LRR receptor-like serine/threonine-protein kinase EFR OS=Arabidopsis thaliana GN=EFR PE=1 SV=1//6.10472e-60
Sme2.5_02477.1_g00007.1	20.4844	6.92714	11.2097	11.8916	96.9999	147.126	80.2704	156.231	Sme2.5_02477.1_g00007.1	Cluster-14171.13727	sp|Q6RYA0|SABP2_TOBAC Salicylic acid-binding protein 2 OS=Nicotiana tabacum GN=SABP2 PE=1 SV=1//3.22451e-163
Sme2.5_02845.1_g00004.1	152.983	211.79	374.998	182.594	366.597	662.825	1496.72	630.324	Sme2.5_02845.1_g00004.1	Cluster-14171.18924	sp|C0LGQ4|MRH1_ARATH Probable LRR receptor-like serine/threonine-protein kinase MRH1 OS=Arabidopsis thaliana GN=MRH1 PE=2 SV=1//1.79455e-180
Sme2.5_01461.1_g00006.1	13.2366	14.4779	13.8216	4.96397	85.3337	113.534	280.413	79.4148	Sme2.5_01461.1_g00006.1	Cluster-14171.21985	sp|Q9C983|WRK57_ARATH Probable WRKY transcription factor 57 OS=Arabidopsis thaliana GN=WRKY57 PE=2 SV=1//7.27356e-15
Sme2.5_00590.1_g00008.1	85.1865	392.487	155.997	114.199	14.7412	15.2463	42.5895	9.93083	Sme2.5_00590.1_g00008.1	Cluster-14171.38828	sp|Q9FJF9|SAU21_ARATH Auxin-responsive protein SAUR21 OS=Arabidopsis thaliana GN=SAUR21 PE=2 SV=1//3.07033e-33
Sme2.5_05067.1_g00003.1	105.693	103.989	111.068	81.3526	0	0.322906	3.77843	0.682607	Sme2.5_05067.1_g00003.1	Cluster-11942.0	sp|Q9C5D2|FBL4_ARATH F-box/LRR-repeat protein 4 OS=Arabidopsis thaliana GN=FBL4 PE=2 SV=1//3.42479e-07
Sme2.5_24304.1_g00002.1	68.1252	189.692	448.756	142.581	1.99763	3.46138	4.42661	3.50662	Sme2.5_24304.1_g00002.1	Cluster-14171.33412	sp|Q8LAL2|IAA26_ARATH Auxin-responsive protein IAA26 OS=Arabidopsis thaliana GN=IAA26 PE=1 SV=2//1.50797e-63
Sme2.5_12111.1_g00001.1	8.85422	1.4036	4.10662	0.952512	66.1699	73.3912	62.809	19.5554	Sme2.5_12111.1_g00001.1	Cluster-14171.28976	sp|Q6RYA0|SABP2_TOBAC Salicylic acid-binding protein 2 OS=Nicotiana tabacum GN=SABP2 PE=1 SV=1//1.12762e-77
Sme2.5_03788.1_g00003.1	14050.6	5108.82	5357.51	9423.95	8216.94	7647.56	2827.56	2594.31	Sme2.5_03788.1_g00003.1	Cluster-14171.20216	sp|Q9SXS8|ERF3_TOBAC Ethylene-responsive transcription factor 3 OS=Nicotiana tabacum GN=ERF3 PE=2 SV=1//2.85915e-50
Sme2.5_02351.1_g00009.1	174.426	92.8879	73.0943	57.8712	564.475	3147.34	15907.6	5851.72	Sme2.5_02351.1_g00009.1	Cluster-14171.22267	sp|Q9FL28|FLS2_ARATH LRR receptor-like serine/threonine-protein kinase FLS2 OS=Arabidopsis thaliana GN=FLS2 PE=1 SV=1//0
Sme2.5_06786.1_g00005.1	142.535	160.379	37.9216	18.1994	0.379759	2.38042	0.335937	1.07403	Sme2.5_06786.1_g00005.1	Cluster-22358.0	sp|Q9FJF9|SAU21_ARATH Auxin-responsive protein SAUR21 OS=Arabidopsis thaliana GN=SAUR21 PE=2 SV=1//2.14814e-29
Sme2.5_11718.1_g00001.1	57.9592	73.7157	99.4137	44.2438	1.8624	15.3707	46.1942	8.60907	Sme2.5_11718.1_g00001.1	Cluster-14171.4748	sp|Q9FL28|FLS2_ARATH LRR receptor-like serine/threonine-protein kinase FLS2 OS=Arabidopsis thaliana GN=FLS2 PE=1 SV=1//2.37877e-158
Sme2.5_11018.1_g00001.1	82.908	625.83	90.0878	55.7641	17.6396	342.596	1658.75	1966.03	Sme2.5_11018.1_g00001.1	Cluster-14171.33315	sp|O80338|EF101_ARATH Ethylene-responsive transcription factor 2 OS=Arabidopsis thaliana GN=ERF2 PE=2 SV=1//2.1797e-38
Sme2.5_02712.1_g00007.1	941.37	183.409	393.582	239.218	1577.07	1361.91	693.282	744.216	Sme2.5_02712.1_g00007.1	Cluster-14171.17891	sp|Q9T0D3|HFB2B_ARATH Heat stress transcription factor B-2b OS=Arabidopsis thaliana GN=HSFB2B PE=2 SV=1//1.34115e-77
Sme2.5_02847.1_g00001.1	860.292	1661.2	1523.27	1118	474.597	179.594	199.673	158.968	Sme2.5_02847.1_g00001.1	Cluster-14171.9347	sp|Q7XJ98|KATAM_ARATH Xyloglucan galactosyltransferase KATAMARI1 OS=Arabidopsis thaliana GN=KAM1 PE=1 SV=1//1.90391e-96
Sme2.5_05672.1_g00002.1	0.296067	0	0	0	102.677	105.071	96.7909	48.3937	Sme2.5_05672.1_g00002.1	Cluster-14171.25628	sp|Q9C7Q1|SAU66_ARATH Auxin-responsive protein SAUR66 OS=Arabidopsis thaliana GN=SAUR66 PE=2 SV=1//5.35447e-32
Sme2.5_00660.1_g00001.1	62.235	75.2367	139.691	119.075	0	1.00744	3.80597	0.707669	Sme2.5_00660.1_g00001.1	Cluster-14171.4520	sp|C0LGF4|FEI1_ARATH LRR receptor-like serine/threonine-protein kinase FEI 1 OS=Arabidopsis thaliana GN=FEI1 PE=1 SV=1//9.32907e-16
Sme2.5_00713.1_g00012.1	26.3907	928.652	669.26	174.149	115.446	3599.17	17931.7	4276.83	Sme2.5_00713.1_g00012.1	Cluster-14171.22931	sp|Q70II3|EF110_ARATH Ethylene-responsive transcription factor ERF110 OS=Arabidopsis thaliana GN=ERF110 PE=2 SV=2//3.57732e-14
Sme2.5_00375.1_g00003.1	0	0.37816	1.25438	0.346534	53.8318	470.853	838.548	138.527	Sme2.5_00375.1_g00003.1	Cluster-14171.31612	sp|Q9FY79|LAC14_ARATH Laccase-14 OS=Arabidopsis thaliana GN=LAC14 PE=2 SV=1//0
Sme2.5_02248.1_g00002.1	535.878	269.607	524.43	644.143	226.707	999.042	64.0304	115.042	Sme2.5_02248.1_g00002.1	Cluster-14171.24092	sp|Q9LQ28|ERF22_ARATH Ethylene-responsive transcription factor ERF022 OS=Arabidopsis thaliana GN=ERF022 PE=2 SV=1//3.44028e-42
Sme2.5_03860.1_g00004.1	0	0	0	0.346534	49.6087	89.5148	48.0236	16.7281	Sme2.5_03860.1_g00004.1	Cluster-14171.26625	sp|C0LGP4|Y3475_ARATH Probable LRR receptor-like serine/threonine-protein kinase At3g47570 OS=Arabidopsis thaliana GN=At3g47570 PE=2 SV=1//1.64146e-08
Sme2.5_12023.1_g00003.1	86.2396	46.3809	56.0814	27.3738	236.36	226.782	245.878	97.8644	Sme2.5_12023.1_g00003.1	Cluster-14171.31550	sp|Q9FZ70|FDL1_ARATH F-box/FBD/LRR-repeat protein At1g13570 OS=Arabidopsis thaliana GN=At1g13570 PE=2 SV=1//2.4313e-49
Sme2.5_16184.1_g00004.1	47.5122	50.4826	130.457	357.356	3.53646	6.2989	50.0632	140.067	Sme2.5_16184.1_g00004.1	Cluster-14171.38226	sp|P33081|AX15A_SOYBN Auxin-induced protein 15A OS=Glycine max PE=2 SV=1//6.57786e-33
Sme2.5_20540.1_g00001.1	0.599631	6.68907	2.50687	0.574532	75.4444	104.677	134.776	46.442	Sme2.5_20540.1_g00001.1	Cluster-14171.10783	sp|C0LGP4|Y3475_ARATH Probable LRR receptor-like serine/threonine-protein kinase At3g47570 OS=Arabidopsis thaliana GN=At3g47570 PE=2 SV=1//1.30146e-08
Sme2.5_03336.1_g00003.1	3.66778	1.21819	1.04181	0.302989	42.6425	74.4897	59.0903	50.7629	Sme2.5_03336.1_g00003.1	Cluster-14171.7358	sp|Q653H7|ARFR_ORYSJ Auxin response factor 18 OS=Oryza sativa subsp. japonica GN=ARF18 PE=2 SV=1//0
Sme2.5_00079.1_g00007.1	289.183	348.008	446.782	242.539	143.94	28.512	87.5831	35.1293	Sme2.5_00079.1_g00007.1	Cluster-14171.11105	sp|Q8RWU5|FBL3_ARATH F-box/LRR-repeat protein 3 OS=Arabidopsis thaliana GN=FBL3 PE=2 SV=1//6.77377e-112
Sme2.5_02014.1_g00007.1	6267.05	2115.27	777.929	778.626	3998.46	1122.91	3514.61	2828.41	Sme2.5_02014.1_g00007.1	Cluster-14171.20734	sp|Q9LW48|ERF5_NICSY Ethylene-responsive transcription factor 5 OS=Nicotiana sylvestris GN=ERF5 PE=2 SV=1//4.01434e-56
Sme2.5_00238.1_g00008.1	0.910692	2.01269	1.04181	0.889622	51.6563	93.6837	21.4251	68.9752	Sme2.5_00238.1_g00008.1	Cluster-14171.28500	sp|Q8GW17|EF116_ARATH Ethylene-responsive transcription factor ERF116 OS=Arabidopsis thaliana GN=ERF116 PE=2 SV=1//1.96867e-08
Sme2.5_04843.1_g00008.1	0	1.67272	0	0	36.6997	52.2368	92.3448	47.2478	Sme2.5_04843.1_g00008.1	Cluster-14171.10214	sp|Q84W80|FBL42_ARATH F-box/LRR-repeat protein At3g03360 OS=Arabidopsis thaliana GN=At3g03360 PE=2 SV=2//2.18558e-20
Sme2.5_05603.1_g00002.1	654.798	486.543	343.844	87.4535	5028.3	28183.6	7621.99	12428.8	Sme2.5_05603.1_g00002.1	Cluster-14171.20920	sp|Q56YT0|LAC3_ARATH Laccase-3 OS=Arabidopsis thaliana GN=LAC3 PE=2 SV=2//7.9394e-20
Sme2.5_03529.1_g00003.1	161.798	861.124	917.397	244.845	65.0761	113.002	151.419	52.3105	Sme2.5_03529.1_g00003.1	Cluster-14171.29424	sp|A4VCM0|NAC45_ARATH NAC domain-containing protein 45 OS=Arabidopsis thaliana GN=NAC045 PE=2 SV=1//4.59785e-56
Sme2.5_00540.1_g00005.1	1411.74	292.336	692.452	768.492	898.072	1830.55	320.322	405.939	Sme2.5_00540.1_g00005.1	Cluster-14171.16599	sp|Q9SFE4|ERF12_ARATH Ethylene-responsive transcription factor ERF012 OS=Arabidopsis thaliana GN=ERF012 PE=2 SV=1//6.54399e-30
Sme2.5_06238.1_g00003.1	14673.4	4357.47	7092.19	5938.17	19210.9	10516	13812.7	9493.37	Sme2.5_06238.1_g00003.1	Cluster-14171.21175	sp|P36181|HSP80_SOLLC Heat shock cognate protein 80 OS=Solanum lycopersicum GN=HSC80 PE=2 SV=1//0
Sme2.5_05148.1_g00005.1	595.151	4170.1	8536.85	2695.89	339.379	734.295	2720.93	472.674	Sme2.5_05148.1_g00005.1	Cluster-14171.23420	sp|C0LGH2|Y1561_ARATH Probable LRR receptor-like serine/threonine-protein kinase At1g56130 OS=Arabidopsis thaliana GN=At1g56130 PE=2 SV=2//0
Sme2.5_05624.1_g00002.1	45.4389	45.0869	111.483	88.3245	7.73826	7.74443	13.0702	13.0811	Sme2.5_05624.1_g00002.1	Cluster-14171.38210	sp|C0LGD7|Y1684_ARATH Probable LRR receptor-like serine/threonine-protein kinase At1g06840 OS=Arabidopsis thaliana GN=At1g06840 PE=2 SV=2//0
Sme2.5_00678.1_g00014.1	63.4362	20.0033	29.4276	86.0335	178.092	0.323884	0	7.76436	Sme2.5_00678.1_g00014.1	Cluster-14171.18928	sp|P19244|HSP41_PEA 22.7 kDa class IV heat shock protein OS=Pisum sativum GN=HSP22.7 PE=2 SV=1//6.5896e-48
Sme2.5_13602.1_g00002.1	0	0	0	0	26.1832	58.8649	24.1048	14.7153	Sme2.5_13602.1_g00002.1	Cluster-14171.16095	sp|Q9C8W9|NAC30_ARATH NAC domain-containing protein 30 OS=Arabidopsis thaliana GN=NAC030 PE=1 SV=1//5.82327e-76
Sme2.5_00620.1_g00006.1	0.326895	0.37816	0.301106	1.38614	43.1241	78.6863	60.1813	26.5332	Sme2.5_00620.1_g00006.1	Cluster-14171.24414	sp|Q9LZ15|FBL78_ARATH Putative F-box/LRR-repeat protein At5g02700 OS=Arabidopsis thaliana GN=At5g02700 PE=4 SV=1//2.32123e-12
Sme2.5_00100.1_g00012.1	462.179	91.6171	60.6371	54.2184	281.101	181.202	345.303	290.167	Sme2.5_00100.1_g00012.1	Cluster-14171.28035	sp|Q93WV0|WRK20_ARATH Probable WRKY transcription factor 20 OS=Arabidopsis thaliana GN=WRKY20 PE=2 SV=1//1.37962e-141
Sme2.5_01485.1_g00012.1	0	0.647278	0.953275	1.4835	20.9134	199.518	675.33	128.449	Sme2.5_01485.1_g00012.1	Cluster-14171.11585	sp|C0LGP4|Y3475_ARATH Probable LRR receptor-like serine/threonine-protein kinase At3g47570 OS=Arabidopsis thaliana GN=At3g47570 PE=2 SV=1//9.65758e-22
Sme2.5_03209.1_g00003.1	870.401	1806.27	1793.55	929.695	1228.81	384.319	870.908	561.606	Sme2.5_03209.1_g00003.1	Cluster-14171.10123	sp|Q9FGM1|PYL8_ARATH Abscisic acid receptor PYL8 OS=Arabidopsis thaliana GN=PYL8 PE=1 SV=1//8.27936e-94
Sme2.5_15340.1_g00001.1	31.969	53.0244	89.2184	96.2644	3.53646	10.6148	4.14191	22.4581	Sme2.5_15340.1_g00001.1	Cluster-14171.1175	sp|Q8VYT3|Y4052_ARATH Probable LRR receptor-like serine/threonine-protein kinase At4g30520 OS=Arabidopsis thaliana GN=At4g30520 PE=2 SV=1//1.04255e-09
Sme2.5_06498.1_g00007.1	278.989	266.254	383.588	183.771	144.437	84.437	50.435	37.7824	Sme2.5_06498.1_g00007.1	Cluster-14171.6602	sp|Q9FZ70|FDL1_ARATH F-box/FBD/LRR-repeat protein At1g13570 OS=Arabidopsis thaliana GN=At1g13570 PE=2 SV=1//5.20608e-86
Sme2.5_02389.1_g00002.1	68.8562	2969.07	170.168	137.142	20.5851	165.98	53.6556	9.70151	Sme2.5_02389.1_g00002.1	Cluster-14171.5939	sp|Q9S763|WRK45_ARATH Probable WRKY transcription factor 45 OS=Arabidopsis thaliana GN=WRKY45 PE=2 SV=1//1.00087e-47
Sme2.5_08014.1_g00003.1	0	0	0	0	20.0643	32.2365	24.9269	19.2242	Sme2.5_08014.1_g00003.1	Cluster-14171.32164	sp|Q84TE6|NAC22_ARATH NAC domain-containing protein 21/22 OS=Arabidopsis thaliana GN=NAC021 PE=1 SV=2//1.50164e-08
Sme2.5_00805.1_g00004.1	6.61733	34.1685	4.452	11.6273	43.9469	477.801	27.3258	64.9689	Sme2.5_00805.1_g00004.1	Cluster-14171.10541	sp|Q38851|MYB6_ARATH Transcription repressor MYB6 OS=Arabidopsis thaliana GN=MYB6 PE=1 SV=1//2.86616e-60
Sme2.5_01822.1_g00005.1	635.402	250.712	279.374	444.631	408.467	106.783	114.949	189.32	Sme2.5_01822.1_g00005.1	Cluster-14171.19516	sp|Q9FZ33|AXR4_ARATH Protein AUXIN RESPONSE 4 OS=Arabidopsis thaliana GN=AXR4 PE=2 SV=1//4.33825e-145
Sme2.5_00016.1_g00011.1	150.291	496.88	533.246	120.672	279.41	40.3584	187.003	36.7854	Sme2.5_00016.1_g00011.1	Cluster-14171.28695	sp|C0LGK9|Y2242_ARATH Probable LRR receptor-like serine/threonine-protein kinase At2g24230 OS=Arabidopsis thaliana GN=At2g24230 PE=2 SV=1//2.88252e-06
Sme2.5_02168.1_g00003.1	177.862	259.336	249.274	236.864	95.1074	97.0365	124.102	83.7975	Sme2.5_02168.1_g00003.1	Cluster-14171.30284	sp|Q42371|ERECT_ARATH LRR receptor-like serine/threonine-protein kinase ERECTA OS=Arabidopsis thaliana GN=ERECTA PE=1 SV=1//2.55755e-06
Sme2.5_11481.1_g00001.1	3113.95	1404.74	1702.16	1327.33	2376.59	875.09	833.629	714.919	Sme2.5_11481.1_g00001.1	Cluster-14171.20794	sp|Q9ZTX8|ARFF_ARATH Auxin response factor 6 OS=Arabidopsis thaliana GN=ARF6 PE=1 SV=2//2.24449e-69
Sme2.5_12177.1_g00001.1	8.8442	1256.25	272.104	102.086	44.2676	61.5824	27.1837	299.811	Sme2.5_12177.1_g00001.1	Cluster-14171.4709	sp|Q9LSL1|BH093_ARATH Transcription factor bHLH93 OS=Arabidopsis thaliana GN=BHLH93 PE=1 SV=1//3.06436e-52
Sme2.5_04684.1_g00003.1	217.771	93.6552	172.339	77.3653	349.68	334.801	680.693	402.063	Sme2.5_04684.1_g00003.1	Cluster-14171.21856	sp|C0LGL4|Y2289_ARATH Probable LRR receptor-like serine/threonine-protein kinase At2g28960 OS=Arabidopsis thaliana GN=At2g28960 PE=2 SV=1//1.38569e-07
Sme2.5_09599.1_g00001.1	497.969	262.504	320.404	155.611	338.457	167.857	114.185	86.4829	Sme2.5_09599.1_g00001.1	Cluster-14171.10400	sp|Q8RWU5|FBL3_ARATH F-box/LRR-repeat protein 3 OS=Arabidopsis thaliana GN=FBL3 PE=2 SV=1//0
Sme2.5_15228.1_g00002.1	34.3106	112.931	250.47	135.434	7.87952	1.65423	5.56878	2.84241	Sme2.5_15228.1_g00002.1	Cluster-14171.31093	sp|C0LGP4|Y3475_ARATH Probable LRR receptor-like serine/threonine-protein kinase At3g47570 OS=Arabidopsis thaliana GN=At3g47570 PE=2 SV=1//6.70129e-08
Sme2.5_00037.1_g00020.1	182.361	79.6246	38.6169	45.8169	275.792	153.922	675.648	291.925	Sme2.5_00037.1_g00020.1	Cluster-14171.25830	sp|Q9SCZ4|FERON_ARATH Receptor-like protein kinase FERONIA OS=Arabidopsis thaliana GN=FER PE=1 SV=1//0
Sme2.5_01688.1_g00004.1	458.286	1067.54	806.427	1050.07	258.909	181.24	119.687	104.9	Sme2.5_01688.1_g00004.1	Cluster-14171.10572	sp|O04373|ILL4_ARATH IAA-amino acid hydrolase ILR1-like 4 OS=Arabidopsis thaliana GN=ILL4 PE=1 SV=2//8.83412e-173
Sme2.5_00096.1_g00011.1	16.2431	161.674	71.6401	42.0516	0.379759	0	10.2522	2.5479	Sme2.5_00096.1_g00011.1	Cluster-3759.1	sp|C0LGP4|Y3475_ARATH Probable LRR receptor-like serine/threonine-protein kinase At3g47570 OS=Arabidopsis thaliana GN=At3g47570 PE=2 SV=1//1.70852e-160
Sme2.5_06195.1_g00007.1	34.7803	41.4176	34.5198	33.1367	9.36524	2.01683	0.363603	1.36521	Sme2.5_06195.1_g00007.1	Cluster-26910.0	sp|Q7XJ98|KATAM_ARATH Xyloglucan galactosyltransferase KATAMARI1 OS=Arabidopsis thaliana GN=KAM1 PE=1 SV=1//5.59065e-104
Sme2.5_00015.1_g00033.1	3159.17	1633.72	1960.61	1234.34	43.557	74.1989	30.4127	19.38	Sme2.5_00015.1_g00033.1
Sme2.5_04412.1_g00001.1	27182.7	19391.3	17141.8	23280.1	1296.3	605.847	966.315	1715.31	Sme2.5_04412.1_g00001.1
Sme2.5_23220.1_g00001.1	157.649	49.4358	55.451	37.5551	7693.94	4673.71	2926.14	4152.79	Sme2.5_23220.1_g00001.1
Sme2.5_10508.1_g00001.1	4307.19	3813.39	3151.73	2368.83	86.19	33.6265	26.9626	18.555	Sme2.5_10508.1_g00001.1
Sme2.5_02721.1_g00005.1	12008.2	23141.2	17577.4	18693.7	1489.76	1559.81	1814.65	2611.39	Sme2.5_02721.1_g00005.1
Sme2.5_00846.1_g00006.1	15100	6165.85	10165	11045.8	251.734	92.527	181.815	160.452	Sme2.5_00846.1_g00006.1
Sme2.5_05529.1_g00005.1	3824.55	1767.44	1738.62	1407.6	198.745	78.7281	46.7236	41.3509	Sme2.5_05529.1_g00005.1
Sme2.5_00325.1_g00011.1	8495.5	5807.28	6277.56	5770.06	887.632	434.312	986.453	540.304	Sme2.5_00325.1_g00011.1
Sme2.5_00157.1_g00009.1	3370.81	1697.03	2158.47	1661.64	201.528	56.3562	315.206	89.4506	Sme2.5_00157.1_g00009.1
Sme2.5_00018.1_g00018.1	148.86	110.39	112.426	205.399	4840.67	1517.27	1985.55	1836.8	Sme2.5_00018.1_g00018.1
Sme2.5_00776.1_g00011.1	227.778	131.748	107.195	172.507	5620.83	4684.65	3112.94	2128.62	Sme2.5_00776.1_g00011.1
Sme2.5_00006.1_g00013.1	88.2705	94.0892	86.8519	129.711	8650.25	5221.31	5807.52	9796.36	Sme2.5_00006.1_g00013.1
Sme2.5_01629.1_g00004.1	7170.19	6226.84	6323.93	4342.18	330.39	313.721	313.652	251.954	Sme2.5_01629.1_g00004.1
Sme2.5_02231.1_g00005.1	4285.02	908.652	1077.68	2696.67	305.967	247.277	126.721	40.9912	Sme2.5_02231.1_g00005.1
Sme2.5_22199.1_g00001.1	303.476	643.299	887.282	569.823	36756.6	21753.4	71769.9	74415.6	Sme2.5_22199.1_g00001.1
Sme2.5_03715.1_g00007.1	9013.49	4516.73	8439.88	6230.75	848.08	2282.45	2026.83	1833.84	Sme2.5_03715.1_g00007.1
Sme2.5_03183.1_g00006.1	102.018	34.9103	10.7201	13.1592	28361.3	2596.43	474.648	1418.42	Sme2.5_03183.1_g00006.1
Sme2.5_21622.1_g00001.1	352.893	285.278	610.021	363.075	16635	30078.3	76854.3	38744.1	Sme2.5_21622.1_g00001.1
Sme2.5_03644.1_g00002.1	154.874	46.7031	73.7426	69.5112	6391.87	5406	3460.23	5785.39	Sme2.5_03644.1_g00002.1
Sme2.5_01239.1_g00006.1	6682.31	4603.8	6430.84	3512.53	254.792	155.218	261.76	77.1424	Sme2.5_01239.1_g00006.1
Sme2.5_00064.1_g00014.1	6362.03	11882.3	12576.1	29087.2	91.3626	2334.27	337.363	8588.02	Sme2.5_00064.1_g00014.1
Sme2.5_02334.1_g00010.1	4667.47	5559.22	6375.91	4809.57	28.8233	151.457	104.19	50.1788	Sme2.5_02334.1_g00010.1
Sme2.5_00025.1_g00003.1	6293.45	6211.74	13668.3	11205.8	34.7611	38.3386	113.502	98.5771	Sme2.5_00025.1_g00003.1
Sme2.5_07249.1_g00002.1	61964.2	81761.7	97939.6	82586.4	5772.63	13106.5	27272.8	14491.5	Sme2.5_07249.1_g00002.1
Sme2.5_00845.1_g00001.1	45.9433	26.5724	28.6154	21.1531	22674.8	10981.8	5559.68	6734.27	Sme2.5_00845.1_g00001.1
Sme2.5_00558.1_g00014.1	6804.65	11872.3	6520.5	8391.87	319.687	220.307	695.818	851.651	Sme2.5_00558.1_g00014.1
Sme2.5_21029.1_g00001.1	84.8707	310.316	66.3449	105.565	4685.21	1095.41	1482.4	1124.46	Sme2.5_21029.1_g00001.1
Sme2.5_19169.1_g00001.1	834.509	930.672	1550.77	1121.1	24067.1	5654.14	23452.6	18770.2	Sme2.5_19169.1_g00001.1
Sme2.5_00572.1_g00001.1	7162.15	6507.5	7219.23	4930.55	462.705	226.781	304.954	251.405	Sme2.5_00572.1_g00001.1
Sme2.5_08843.1_g00002.1	2835.02	1227.77	3457.94	2720.62	58.7916	198.919	69.88	29.9466	Sme2.5_08843.1_g00002.1
Sme2.5_03646.1_g00001.1	5726.07	33701.2	17265.8	17747.2	171.698	66.7613	44.202	26.6789	Sme2.5_03646.1_g00001.1
Sme2.5_01158.1_g00001.1	8255.48	5197.4	6028.82	4150.76	69.9374	51.2048	67.0383	29.4277	Sme2.5_01158.1_g00001.1
Sme2.5_08358.1_g00002.1	6358.73	2186.5	2794.35	1225.18	231.647	536.645	277.139	45.607	Sme2.5_08358.1_g00002.1
Sme2.5_00236.1_g00007.1	13362.2	12164.4	17438.8	16555.9	1878.59	8912.39	8294.84	7313.25	Sme2.5_00236.1_g00007.1
Sme2.5_00163.1_g00017.1	75.1877	105.322	92.1528	79.5669	5777.71	4662.06	5184.07	6272.7	Sme2.5_00163.1_g00017.1
Sme2.5_02370.1_g00005.1	6955.89	5195.43	4935.96	3792.17	709.718	473.904	444.928	319.33	Sme2.5_02370.1_g00005.1
Sme2.5_01462.1_g00018.1	33530.4	14342.7	22406.9	23146.9	458.908	298.206	507.786	573.726	Sme2.5_01462.1_g00018.1
Sme2.5_01984.1_g00013.1	113.971	19.445	25.5823	26.1183	4655.34	3458.91	3058.15	3668.68	Sme2.5_01984.1_g00013.1
Sme2.5_05928.1_g00002.1	87.935	123.244	120.248	133.55	7140.68	728.73	318.874	492.004	Sme2.5_05928.1_g00002.1
Sme2.5_00960.1_g00014.1	323.521	30.0106	44.935	59.0003	22354.9	31021.9	4740.1	10715.3	Sme2.5_00960.1_g00014.1
Sme2.5_00140.1_g00009.1	12880.7	8224.74	6811.29	14029.2	735.609	546.525	360.716	260.191	Sme2.5_00140.1_g00009.1
Sme2.5_01055.1_g00004.1	4985.93	2329.35	2612.02	1581.89	140.043	34.639	10.0191	45.6321	Sme2.5_01055.1_g00004.1
Sme2.5_06926.1_g00001.1	18.8033	7.31815	6.87412	7.70902	12626.7	3116.25	554.361	428.494	Sme2.5_06926.1_g00001.1
Sme2.5_21911.1_g00002.1	386.22	524.903	445.613	331.293	9377.29	8520.51	11044.2	18405.7	Sme2.5_21911.1_g00002.1
Sme2.5_29581.1_g00001.1	325.3	1549.52	1377.09	434.248	3775.14	3310.43	9834.96	1544.48	Sme2.5_29581.1_g00001.1
Sme2.5_00294.1_g00004.1	35.8821	30.2507	30.0672	23.366	55016.5	67180.1	36202.2	108021	Sme2.5_00294.1_g00004.1
Sme2.5_12482.1_g00001.1	19647.5	8415.65	18462.1	17941.5	315.578	203.566	406.549	751.67	Sme2.5_12482.1_g00001.1
Sme2.5_24603.1_g00001.1	520.894	375.194	442.626	340.909	12018.8	8434.07	9377.2	12835.2	Sme2.5_24603.1_g00001.1
Sme2.5_00538.1_g00002.1	214.032	160.085	243.488	136.375	12153.7	8261.93	10023.6	13421.9	Sme2.5_00538.1_g00002.1
Sme2.5_01945.1_g00004.1	5187.64	2966.29	3934.5	2763.68	78.9124	71.8808	67.6117	48.8019	Sme2.5_01945.1_g00004.1
Sme2.5_15483.1_g00001.1	100.073	93.2973	46.8644	68.8907	3516.45	2261.2	646.843	2290.36	Sme2.5_15483.1_g00001.1
Sme2.5_25273.1_g00001.1	326.131	102.046	180.44	65.1321	11379	10263.1	1392.02	958.316	Sme2.5_25273.1_g00001.1
Sme2.5_00341.1_g00019.1	92.5904	30.8453	31.8537	29.8055	5487.89	2218.84	2073.72	1409.66	Sme2.5_00341.1_g00019.1
Sme2.5_01136.1_g00003.1	26190.8	25130.2	24534.7	39579.3	1442.89	1917.63	5423.16	4444.65	Sme2.5_01136.1_g00003.1
Sme2.5_13307.1_g00002.1	82.8302	489.063	174.053	30.7726	7248.76	3229	6419.93	2395.62	Sme2.5_13307.1_g00002.1
Sme2.5_01077.1_g00021.1	3476.38	1314.28	1482.57	969.955	42.5254	14.7985	31.7923	32.2469	Sme2.5_01077.1_g00021.1
Sme2.5_00374.1_g00001.1	111.368	791.406	1687.25	572.731	3687.4	23331	71923	36158.1	Sme2.5_00374.1_g00001.1
Sme2.5_24228.1_g00001.1	51.3417	53.2051	70.1497	37.2394	3262.36	2765.32	1985.21	1296.21	Sme2.5_24228.1_g00001.1
Sme2.5_03132.1_g00001.1	48.2402	169.078	19.4729	20.1038	8349.07	4793.73	1881.38	5434.18	Sme2.5_03132.1_g00001.1
Sme2.5_00381.1_g00004.1	34.3926	123.067	6.58747	5.90438	3937.57	677.265	594.325	504.601	Sme2.5_00381.1_g00004.1
Sme2.5_12667.1_g00006.1	22.6888	13.2889	23.2765	28.1872	11020.2	1643.89	479.133	1008.03	Sme2.5_12667.1_g00006.1
Sme2.5_01185.1_g00008.1	96.3493	137.454	73.9116	176.78	6787.73	3195.5	1022.85	1726.43	Sme2.5_01185.1_g00008.1
Sme2.5_01119.1_g00001.1	8588.89	6753.87	5957.31	4106.19	56.7471	29.0824	50.2767	29.1852	Sme2.5_01119.1_g00001.1
Sme2.5_03411.1_g00001.1	58.2761	31.5179	26.1105	32.0487	7516	15772.4	823.07	4399.91	Sme2.5_03411.1_g00001.1
Sme2.5_00029.1_g00033.1	503.598	314.773	395.211	266.353	9102.66	6669.09	11465.7	15283.5	Sme2.5_00029.1_g00033.1
Sme2.5_04022.1_g00007.1	7221.46	25682.3	33463.8	16934.6	446.481	397.872	261.356	290.912	Sme2.5_04022.1_g00007.1
Sme2.5_26907.1_g00001.1	263.71	668.372	623.468	417.482	11127.1	17235.4	22313.5	24881.1	Sme2.5_26907.1_g00001.1
Sme2.5_02418.1_g00011.1	3089.52	1478.66	2254.62	1322.4	135.705	77.9861	135.994	79.2441	Sme2.5_02418.1_g00011.1
Sme2.5_09367.1_g00003.1	20877	16853.8	14814.6	21376	122.285	83.375	96.0519	183.403	Sme2.5_09367.1_g00003.1
Sme2.5_00507.1_g00002.1	4433.75	554.692	862.42	459.272	33.8986	19.0148	14.3902	8.8284	Sme2.5_00507.1_g00002.1
Sme2.5_02883.1_g00003.1	7391.49	4683.99	5246.24	5312.68	109.664	346.756	106.411	102.657	Sme2.5_02883.1_g00003.1
Sme2.5_05876.1_g00004.1	6497.7	2933.59	3732.22	2671.41	432.285	1836.7	1071.08	809.623	Sme2.5_05876.1_g00004.1
Sme2.5_08608.1_g00002.1	53291.5	29900.6	32035.3	48149.9	282.188	153.55	232.082	484.997	Sme2.5_08608.1_g00002.1
Sme2.5_04084.1_g00003.1	13184.3	17657.3	15205.7	12069.7	1105.51	7094.94	4582.55	4521.35	Sme2.5_04084.1_g00003.1
Sme2.5_17920.1_g00001.1	29.0867	23.4869	76.548	40.3763	3577.81	2583.61	4004.69	4542.42	Sme2.5_17920.1_g00001.1
Sme2.5_00039.1_g00019.1	67821.6	47976.4	50737.2	68469.1	307.927	204.468	389.091	623.666	Sme2.5_00039.1_g00019.1
Sme2.5_02712.1_g00003.1	8244.65	8549.05	14096.7	10882	545.733	3592.81	2512.4	3015.16	Sme2.5_02712.1_g00003.1
Sme2.5_13566.1_g00002.1	12508.2	1278.21	4962.93	4480.13	487.9	298.787	615.569	176.442	Sme2.5_13566.1_g00002.1
Sme2.5_01610.1_g00007.1	3599.72	9071.39	11379.4	7226.81	152.431	74.3778	70.5799	54.9103	Sme2.5_01610.1_g00007.1
Sme2.5_01772.1_g00005.1	4135.82	2635.77	3021.53	2148.9	315.969	136.179	204.977	122.082	Sme2.5_01772.1_g00005.1
Sme2.5_00226.1_g00010.1	4086.4	1132.72	2810.31	1665.43	54.2574	15.166	16.4571	7.7393	Sme2.5_00226.1_g00010.1
Sme2.5_00368.1_g00012.1	10539.7	12932.9	11768.6	11373.1	29.6952	108.723	58.561	87.3692	Sme2.5_00368.1_g00012.1
Sme2.5_00183.1_g00004.1	8888.52	8374.32	5659.57	3776.59	20.8023	8.50836	8.65549	6.43421	Sme2.5_00183.1_g00004.1
Sme2.5_12365.1_g00004.1	13293.1	16604.6	14270.4	20627.3	32.0133	6.05246	17.6429	7.08176	Sme2.5_12365.1_g00004.1
Sme2.5_00594.1_g00001.1	4055.09	2989.97	2679.99	3382.99	83.2095	62.8203	124.723	164.316	Sme2.5_00594.1_g00001.1
Sme2.5_03772.1_g00010.1	3790.67	2935.62	3460.24	3272	30.3012	31.1041	42.6928	40.2803	Sme2.5_03772.1_g00010.1
Sme2.5_04673.1_g00003.1	12165.2	11772.1	12590.4	11551.6	166.533	48.0325	12.7699	53.9703	Sme2.5_04673.1_g00003.1
Sme2.5_03432.1_g00008.1	4624.06	4617.13	3546.16	2571.6	155.062	119.901	94.056	163.533	Sme2.5_03432.1_g00008.1
Sme2.5_18225.1_g00001.1	15007	12084	10319	12766.2	73.8851	46.0152	61.7864	129.738	Sme2.5_18225.1_g00001.1
Sme2.5_00423.1_g00008.1	6283.9	3028.49	3779.24	3744.71	62.0061	49.8208	66.5209	74.5864	Sme2.5_00423.1_g00008.1
Sme2.5_12366.1_g00002.1	8293.73	31014.9	23686.8	9881.81	45.0255	313.95	403.793	155.156	Sme2.5_12366.1_g00002.1
Sme2.5_00954.1_g00007.1	4570.04	3306.64	3201.42	2009.92	110.717	101.833	85.4678	83.8181	Sme2.5_00954.1_g00007.1
Sme2.5_20788.1_g00001.1	6914.42	3875.04	4655.2	3896.93	537.634	616.631	544.584	454.84	Sme2.5_20788.1_g00001.1
Sme2.5_00187.1_g00011.1	5649.66	3901.89	3933.51	2580.31	143.127	146.251	168.876	177.431	Sme2.5_00187.1_g00011.1
Sme2.5_00488.1_g00017.1	10494	7475.24	6748.57	3824.87	595.683	508.328	415.042	255.266	Sme2.5_00488.1_g00017.1
Sme2.5_00474.1_g00003.1	54200.9	32427.9	31288.6	29681.6	353.97	245.684	535.22	604.322	Sme2.5_00474.1_g00003.1
Sme2.5_11468.1_g00008.1	30924.6	16946.4	28385.6	24465.5	7.99497	2.33876	5.78998	1.41534	Sme2.5_11468.1_g00008.1
Sme2.5_00265.1_g00010.1	4873.41	4522.35	3085.41	4992.9	105.509	67.0655	65.9084	123.997	Sme2.5_00265.1_g00010.1
Sme2.5_03814.1_g00002.1	17914.5	8079.25	2586.7	3643.2	254.983	68.5655	16.4099	36.576	Sme2.5_03814.1_g00002.1
Sme2.5_08471.1_g00002.1	12059.9	4439.34	7082.8	5439.25	65.9602	54.8122	45.2097	31.8367	Sme2.5_08471.1_g00002.1
Sme2.5_02298.1_g00003.1	11285.7	4865.4	7540.68	5156.94	1096.97	2354.41	1012.15	612.317	Sme2.5_02298.1_g00003.1
Sme2.5_00014.1_g00034.1	5684.27	3550.07	3517.15	2989.29	61.9241	43.508	38.8151	33.2084	Sme2.5_00014.1_g00034.1
Sme2.5_00581.1_g00006.1	8771.05	7347.69	5458.7	10205.1	934.641	632.194	901.357	1140.57	Sme2.5_00581.1_g00006.1
Sme2.5_00276.1_g00008.1	12571.9	6308.65	7915.32	7483.52	240.422	225.588	132.282	354.731	Sme2.5_00276.1_g00008.1
Sme2.5_00749.1_g00003.1	24034.1	16857.1	40006	26085.8	25.7805	360.03	497.033	305.032	Sme2.5_00749.1_g00003.1
Sme2.5_13223.1_g00001.1	3266.23	4180.49	3910.11	3213.56	62.4542	47.1711	63.9954	64.9027	Sme2.5_13223.1_g00001.1
Sme2.5_05968.1_g00006.1	9975.36	3712.74	3669.25	2602.84	666.538	445.904	1036.98	606.563	Sme2.5_05968.1_g00006.1
Sme2.5_02308.1_g00006.1	8725.52	5616.61	6107.89	4670.49	84.8499	45.2219	65.6434	92.4435	Sme2.5_02308.1_g00006.1
Sme2.5_00310.1_g00014.1	13467	13718.4	9400.62	15925.4	26.1465	23.2294	25.7927	60.8113	Sme2.5_00310.1_g00014.1
Sme2.5_01731.1_g00001.1	15401.2	13616.5	21235.5	16013.3	39.3744	233.111	198.831	240.158	Sme2.5_01731.1_g00001.1
Sme2.5_17373.1_g00001.1	5238.29	2481.36	3369.05	3910.64	57.0781	55.3918	46.3521	94.1098	Sme2.5_17373.1_g00001.1
Sme2.5_00157.1_g00012.1	14235.6	14195.9	9467.35	14877.5	59.2949	66.2129	43.2024	54.6781	Sme2.5_00157.1_g00012.1
Sme2.5_07789.1_g00001.1	6305.36	4788.32	2690.9	2156.58	131.783	26.3767	13.8526	0.363033	Sme2.5_07789.1_g00001.1
Sme2.5_04309.1_g00002.1	9211.38	4766.94	3452.75	2101.94	201.323	67.7545	70.7261	37.4528	Sme2.5_04309.1_g00002.1
Sme2.5_00095.1_g00010.1	3884.19	12029.6	9205.64	8600.25	177.452	946.425	1157.89	2908.52	Sme2.5_00095.1_g00010.1
Sme2.5_00653.1_g00021.1	3721.25	1714.44	2409.31	1162.13	119.002	113.181	147.354	288.622	Sme2.5_00653.1_g00021.1
Sme2.5_01301.1_g00002.1	2965.29	1213.33	1195.74	931.839	34.0063	11.0122	10.8449	9.68977	Sme2.5_01301.1_g00002.1
Sme2.5_26715.1_g00001.1	31.8307	22.1854	191.983	60.8328	5074.74	2667.81	2233.51	4821.29	Sme2.5_26715.1_g00001.1
Sme2.5_12982.1_g00001.1	3107.63	13836.2	1996	2230.73	186.11	793.066	197.557	114.828	Sme2.5_12982.1_g00001.1
Sme2.5_03644.1_g00005.1	305.623	258.307	247.551	235.577	7144.85	5152.69	6315.28	5844.38	Sme2.5_03644.1_g00005.1
Sme2.5_00410.1_g00013.1	5697.37	6731.42	4598.92	4721.24	146.939	88.232	134.235	64.1385	Sme2.5_00410.1_g00013.1
Sme2.5_00235.1_g00003.1	50.9428	373.611	52.2995	61.6425	2819.36	732.777	404.738	655.264	Sme2.5_00235.1_g00003.1
Sme2.5_01535.1_g00002.1	15116.8	24970.7	22896.9	27135.4	1083.22	4594.32	4602.11	4872.6	Sme2.5_01535.1_g00002.1
Sme2.5_02148.1_g00008.1	4066.61	941.83	1581.57	1290.97	268.232	312.041	204.147	176.358	Sme2.5_02148.1_g00008.1
Sme2.5_00001.1_g00019.1	2971.69	3275.76	2939.46	2754.73	166.661	91.6211	138.586	52.6181	Sme2.5_00001.1_g00019.1
Sme2.5_01395.1_g00003.1	7218.41	4265.44	4100.64	4602.92	270.541	10.5232	0	15.6942	Sme2.5_01395.1_g00003.1
Sme2.5_10996.1_g00002.1	3077.85	1954.54	2398.9	2019.62	156.004	182.132	184.892	238.205	Sme2.5_10996.1_g00002.1
Sme2.5_01688.1_g00005.1	3952.93	3589.97	2823.15	2098.52	23.4926	72.0238	94.834	42.9301	Sme2.5_01688.1_g00005.1
Sme2.5_00712.1_g00009.1	29.0409	10.0525	12.8759	8.7214	2534.78	1073.57	1189.04	1553.53	Sme2.5_00712.1_g00009.1
Sme2.5_03745.1_g00001.1	11931.2	1293.02	217.489	75.5733	832.641	287.975	405.708	8.89185	Sme2.5_03745.1_g00001.1
Sme2.5_01372.1_g00006.1	3358.12	3090.08	8510.37	4134.86	174.751	827.494	978.246	1470.24	Sme2.5_01372.1_g00006.1
Sme2.5_01509.1_g00001.1	8926.43	4606.64	6015.61	6271.07	571.197	554.363	502.08	849.857	Sme2.5_01509.1_g00001.1
Sme2.5_00163.1_g00009.1	2718.98	1395.62	1197.14	999.355	40.0143	23.8913	46.9843	15.055	Sme2.5_00163.1_g00009.1
Sme2.5_00013.1_g00020.1	6642.51	3724.06	4075.82	3005.63	377.779	377.532	357.878	338.923	Sme2.5_00013.1_g00020.1
Sme2.5_00091.1_g00019.1	11985	5847.3	7761.72	6269.07	2254.58	1844.57	1638.01	1347.8	Sme2.5_00091.1_g00019.1
Sme2.5_04395.1_g00004.1	953.882	1116.51	1009.53	1030.06	6952.6	2333.19	2004.55	2683.28	Sme2.5_04395.1_g00004.1
Sme2.5_00595.1_g00006.1	6327.73	6320.02	11594.6	8602.46	856.533	3715.19	3394.64	2459.35	Sme2.5_00595.1_g00006.1
Sme2.5_09030.1_g00002.1	31.2675	203.257	17.5923	1.69215	3580.09	1133.88	471.409	247.707	Sme2.5_09030.1_g00002.1
Sme2.5_00016.1_g00027.1	3088.32	1430.46	1516.75	933.578	70.1041	51.0784	48.5103	53.3766	Sme2.5_00016.1_g00027.1
Sme2.5_28406.1_g00001.1	79.6768	44.0506	18.5728	28.2798	5803.44	5117.04	2890.99	3086.65	Sme2.5_28406.1_g00001.1
Sme2.5_00648.1_g00005.1	2426.82	2165.57	1863.56	1383.54	50.9517	101.496	126.516	29.3238	Sme2.5_00648.1_g00005.1
Sme2.5_01146.1_g00010.1	185.574	47.6666	106.171	120.175	4028.96	641.062	421.665	688.517	Sme2.5_01146.1_g00010.1
Sme2.5_00747.1_g00007.1	3136.11	1551.92	2046.2	1050.34	27.6231	5.61339	11.7264	10.4058	Sme2.5_00747.1_g00007.1
Sme2.5_03977.1_g00002.1	3933.41	2903.2	3891.42	2643.87	101.071	71.301	92.1789	35.136	Sme2.5_03977.1_g00002.1
Sme2.5_00926.1_g00008.1	509.935	407.692	253.388	135.085	5096.94	2348.07	2181.32	229.964	Sme2.5_00926.1_g00008.1
Sme2.5_00954.1_g00005.1	2489.66	1716.72	2205.04	1867.66	40.1721	63.1811	31.883	46.932	Sme2.5_00954.1_g00005.1
Sme2.5_00036.1_g00030.1	11789.5	7393.02	9409.13	7422.82	396.968	341.801	376.912	343.415	Sme2.5_00036.1_g00030.1
Sme2.5_00876.1_g00016.1	5170.85	2070.11	5132.3	2569.22	618.606	3252.06	2967.03	1385.27	Sme2.5_00876.1_g00016.1
Sme2.5_00662.1_g00011.1	118.657	61.0175	49.0418	31.612	2163.88	420.083	353.239	238.695	Sme2.5_00662.1_g00011.1
Sme2.5_14598.1_g00001.1	2648.34	1950.07	1336.95	772.311	168.239	221.793	505.529	396.266	Sme2.5_14598.1_g00001.1
Sme2.5_02187.1_g00008.1	2154.92	1787.33	1951.9	1264.25	89.8253	32.5745	85.3338	60.7306	Sme2.5_02187.1_g00008.1
Sme2.5_00162.1_g00005.1	2225.35	4857.82	4775.56	8034.29	58.9921	767.66	123.939	2900.93	Sme2.5_00162.1_g00005.1
Sme2.5_02228.1_g00003.1	58.9619	367.191	26.7733	203.452	3070.63	727.512	433.258	1198.26	Sme2.5_02228.1_g00003.1
Sme2.5_12080.1_g00001.1	3657.3	3805.07	2492.01	2571.18	21.3766	42.9068	72.7686	18.1283	Sme2.5_12080.1_g00001.1
Sme2.5_07439.1_g00002.1	3919.62	2565.59	2370.8	2292.99	307.429	124.729	193.401	257.465	Sme2.5_07439.1_g00002.1
Sme2.5_29892.1_g00001.1	120.691	3718.12	1846.08	1483.42	2654.46	206.329	292.235	216.036	Sme2.5_29892.1_g00001.1
Sme2.5_04714.1_g00006.1	31.1628	11.3926	26.3952	19.2118	2199.26	1434.91	1882.5	902.98	Sme2.5_04714.1_g00006.1
Sme2.5_00843.1_g00003.1	2512.09	2129.29	1912.95	1551.98	79.5229	57.9408	67.6079	23.5337	Sme2.5_00843.1_g00003.1
Sme2.5_02982.1_g00007.1	4227.45	2295.99	2578.68	5487.02	17.1415	12.2559	42.2062	18.4547	Sme2.5_02982.1_g00007.1
Sme2.5_05968.1_g00004.1	4564.32	5009.55	7817.49	6776	17.0107	14.1526	39.1433	38.6641	Sme2.5_05968.1_g00004.1
Sme2.5_04239.1_g00005.1	8850.36	2662.55	3704.23	2509.97	11.3915	7.62533	6.14588	10.8445	Sme2.5_04239.1_g00005.1
Sme2.5_14867.1_g00001.1	2220.23	1074.34	1359.81	1054.49	123.976	69.4537	133.71	60.8641	Sme2.5_14867.1_g00001.1
Sme2.5_24920.1_g00001.1	32.8581	55.9798	44.4745	26.8525	1906.54	1290.33	1694.69	1282.3	Sme2.5_24920.1_g00001.1
Sme2.5_11994.1_g00001.1	2895.25	626.232	772.6	1068.29	250.72	67.7799	33.2425	78.6713	Sme2.5_11994.1_g00001.1
Sme2.5_00235.1_g00018.1	5354.66	6572.83	6326.52	6247.22	707.911	275.492	89.9851	125.885	Sme2.5_00235.1_g00018.1
Sme2.5_10134.1_g00001.1	5789.55	4262.94	4397.34	3535.97	655.695	507.479	628.867	560.872	Sme2.5_10134.1_g00001.1
Sme2.5_22606.1_g00002.1	2099.31	2780.18	1582.16	1246.12	100.284	49.1394	77.7292	44.7739	Sme2.5_22606.1_g00002.1
Sme2.5_00061.1_g00005.1	417.779	388.384	556.018	294.553	3856.13	2492.07	3528.6	1906.65	Sme2.5_00061.1_g00005.1
Sme2.5_01446.1_g00003.1	40.5205	8.31091	21.0669	10.7184	1932.68	1191.16	2092.59	903.086	Sme2.5_01446.1_g00003.1
Sme2.5_00341.1_g00011.1	3532.96	1820.43	2365.29	1919.98	314.849	237.655	236.334	232.854	Sme2.5_00341.1_g00011.1
Sme2.5_10646.1_g00002.1	1991.05	1360.51	1388.99	808.028	64.8925	38.4633	28.737	24.2298	Sme2.5_10646.1_g00002.1
Sme2.5_08324.1_g00003.1	16.0087	13.4508	0.953275	1.52704	3057.24	3539.29	958.664	116.116	Sme2.5_08324.1_g00003.1
Sme2.5_01194.1_g00001.1	15559	17701.1	33514.5	21492.8	2932.9	10244.5	15298.9	11294	Sme2.5_01194.1_g00001.1
Sme2.5_00417.1_g00015.1	10537.5	12476	14529.6	10169.8	9.5687	4.71624	9.14574	21.257	Sme2.5_00417.1_g00015.1
Sme2.5_07918.1_g00005.1	65652.2	20294.4	12014.6	15228.6	10712.8	9883.47	4315.85	6976.69	Sme2.5_07918.1_g00005.1
Sme2.5_00020.1_g00016.1	12545.9	15729.7	9439.48	8080.27	62175.3	24033.3	5328.84	10861.2	Sme2.5_00020.1_g00016.1
Sme2.5_00095.1_g00011.1	341.97	827.78	861.366	548.009	4157.99	12631.1	4071.26	6263.76	Sme2.5_00095.1_g00011.1
Sme2.5_00662.1_g00003.1	3635.34	1485.87	239.559	289.001	368.17	153.253	101.277	71.851	Sme2.5_00662.1_g00003.1
Sme2.5_04116.1_g00006.1	3929.76	4318.9	5617.68	2760.78	76.5149	46.316	20.5752	5.72321	Sme2.5_04116.1_g00006.1
Sme2.5_00563.1_g00012.1	384.427	2562.66	1882.36	1007.99	4154.25	7540.21	4364.75	2036.63	Sme2.5_00563.1_g00012.1
Sme2.5_01948.1_g00006.1	2381.69	1499.28	1506.38	2165.42	175.137	75.2241	124.146	188.921	Sme2.5_01948.1_g00006.1
Sme2.5_01385.1_g00009.1	93.8966	269.461	110.853	129.428	4074.39	2657.88	719.317	969.648	Sme2.5_01385.1_g00009.1
Sme2.5_08129.1_g00002.1	3581.68	672.914	838.352	809.835	250.614	103.84	106.186	121.057	Sme2.5_08129.1_g00002.1
Sme2.5_04709.1_g00001.1	734.745	473.082	662.568	243.493	5542.75	8787.87	21587.1	11793.9	Sme2.5_04709.1_g00001.1
Sme2.5_12223.1_g00001.1	247.509	115.836	137.545	192.796	3690.94	2394.55	570.699	1202.95	Sme2.5_12223.1_g00001.1
Sme2.5_01607.1_g00017.1	146.723	275.08	110.571	131.833	3474.09	2230.72	3584.57	2164.68	Sme2.5_01607.1_g00017.1
Sme2.5_05555.1_g00001.1	1795.88	3281	5380.96	2030.41	64.8756	269.178	524.259	163.834	Sme2.5_05555.1_g00001.1
Sme2.5_11258.1_g00003.1	33.5035	22.6614	67.1443	39.6651	1665.89	999.194	2380.68	906.571	Sme2.5_11258.1_g00003.1
Sme2.5_00529.1_g00004.1	52.2551	39.2359	51.4523	29.9882	1860.51	2109.1	10374.7	10784.5	Sme2.5_00529.1_g00004.1
Sme2.5_03037.1_g00004.1	2145.42	1862.3	2559.53	1794.68	107.858	1265.24	582.18	362.952	Sme2.5_03037.1_g00004.1
Sme2.5_02852.1_g00007.1	13151.6	3119.86	5717.31	6996.41	1310.75	920.232	873.279	1306.85	Sme2.5_02852.1_g00007.1
Sme2.5_00128.1_g00012.1	124.984	205.953	100.197	9.54813	2165.62	1664.11	1474.77	326.13	Sme2.5_00128.1_g00012.1
Sme2.5_30428.1_g00001.1	48.0727	23.4508	27.0763	22.8404	1548.95	1156.69	1044.99	1273.47	Sme2.5_30428.1_g00001.1
Sme2.5_00655.1_g00004.1	8590.24	6222.42	5270.58	4838.96	9.5778	4.1072	6.14191	14.2606	Sme2.5_00655.1_g00004.1
Sme2.5_01323.1_g00008.1	3769.82	14185.3	20993.8	11702.8	403.21	2855.07	3062.93	2342	Sme2.5_01323.1_g00008.1
Sme2.5_08633.1_g00002.1	1319.54	332.015	242.881	117.209	8711.69	1728.23	76.4681	36.817	Sme2.5_08633.1_g00002.1
Sme2.5_04844.1_g00005.1	2166.28	2656.68	3055.86	2271.31	168.718	972.244	569.004	478.86	Sme2.5_04844.1_g00005.1
Sme2.5_29365.1_g00001.1	389.849	306.493	487.175	344.44	5240.84	3051.55	7386.61	4554.83	Sme2.5_29365.1_g00001.1
Sme2.5_03117.1_g00005.1	514.986	68.6404	196.724	197.483	7791.18	5753.6	3665.11	6989.76	Sme2.5_03117.1_g00005.1
Sme2.5_00192.1_g00006.1	11606.6	14331.6	26544.3	28970.8	2293.49	6967.97	10266.9	11468.8	Sme2.5_00192.1_g00006.1
Sme2.5_01411.1_g00005.1	3724.36	3507.9	3382.09	3486.57	566.701	518.039	900.744	653.762	Sme2.5_01411.1_g00005.1
Sme2.5_04996.1_g00003.1	4579.68	5246.53	7014.69	5843.27	12.1786	8.0644	11.9397	3.48822	Sme2.5_04996.1_g00003.1
Sme2.5_00183.1_g00007.1	3019.05	13898	7218.39	11084.4	20.9164	60.0777	38.5897	46.5106	Sme2.5_00183.1_g00007.1
Sme2.5_00420.1_g00014.1	6103.36	3508.19	3046.76	1298.03	815.814	477.737	126.895	128.744	Sme2.5_00420.1_g00014.1
Sme2.5_07655.1_g00002.1	373.916	341.309	274.534	211.905	2908.78	2522.18	1632.92	1568.08	Sme2.5_07655.1_g00002.1
Sme2.5_00254.1_g00015.1	3642.46	3338.26	3045.05	1518.67	443.693	331.472	983.798	824.565	Sme2.5_00254.1_g00015.1
Sme2.5_00749.1_g00002.1	36.4072	9.23101	13.4819	13.3358	1502.8	14233.3	19288.6	10512.2	Sme2.5_00749.1_g00002.1
Sme2.5_03608.1_g00004.1	6647.87	5202.46	4044.91	3934.44	11.0407	5.83887	6.4106	16.054	Sme2.5_03608.1_g00004.1
Sme2.5_05321.1_g00001.1	244.41	112.562	151.259	138.236	2360.34	1186.61	2636.28	1827.01	Sme2.5_05321.1_g00001.1
Sme2.5_00021.1_g00022.1	3337.62	2324.88	2826.43	2974.28	351.336	90.08	106.692	171.313	Sme2.5_00021.1_g00022.1
Sme2.5_00236.1_g00001.1	4119.93	5259.83	8373.01	8283.44	466.275	475.9	511.472	704.961	Sme2.5_00236.1_g00001.1
Sme2.5_00193.1_g00014.1	1863.32	2363.73	1854.16	1522.44	34.0093	139.549	322.831	52.1132	Sme2.5_00193.1_g00014.1
Sme2.5_03015.1_g00004.1	2024.52	1763.92	1657.5	1411.22	108.989	61.7114	15.4376	98.5929	Sme2.5_03015.1_g00004.1
Sme2.5_00243.1_g00003.1	2473.56	4289.43	4760.93	3104.48	21.9252	29.9257	46.3168	8.28617	Sme2.5_00243.1_g00003.1
Sme2.5_01937.1_g00004.1	3540.86	6141.48	3682.55	4434.36	424.749	510.294	600.222	499.457	Sme2.5_01937.1_g00004.1
Sme2.5_17565.1_g00002.1	197.399	235.346	417.94	208.819	12971.3	6767.49	6000.32	10473.3	Sme2.5_17565.1_g00002.1
Sme2.5_00072.1_g00012.1	98.6658	1004.26	511.015	230.544	2863.29	3989.68	3402.31	808.456	Sme2.5_00072.1_g00012.1
Sme2.5_00514.1_g00004.1	2681.82	2146.23	2098.52	1306.18	27.4117	3.27072	13.1136	9.99428	Sme2.5_00514.1_g00004.1
Sme2.5_04669.1_g00002.1	215.107	709.577	397.03	316.565	2315.21	3792.06	6451.44	2441.34	Sme2.5_04669.1_g00002.1
Sme2.5_03732.1_g00004.1	1708.93	987.845	832.401	1265.12	40.2983	11.0945	24.2631	18.545	Sme2.5_03732.1_g00004.1
Sme2.5_00835.1_g00007.1	2181.94	2695.14	2966.82	1675.84	121.08	20.7338	37.9456	15.845	Sme2.5_00835.1_g00007.1
Sme2.5_00519.1_g00016.1	159.103	262.866	221.248	212.388	1921.57	842.521	1571.87	658.8	Sme2.5_00519.1_g00016.1
Sme2.5_15039.1_g00002.1	35.5968	35.5849	7.35799	19.9	5323.02	5025.19	3286.04	8235.35	Sme2.5_15039.1_g00002.1
Sme2.5_00275.1_g00009.1	7318.85	7502.12	11483.9	12963.5	1398.27	1993.99	2058.74	3087.91	Sme2.5_00275.1_g00009.1
Sme2.5_22727.1_g00001.1	109.896	98.9875	55.2654	50.8177	2333.32	936.897	895.578	485.144	Sme2.5_22727.1_g00001.1
Sme2.5_04750.1_g00002.1	2901.12	178.181	516.476	2320.56	18.0847	32.3281	1.06711	10.3089	Sme2.5_04750.1_g00002.1
Sme2.5_04194.1_g00005.1	2385.33	1165.29	949.666	823.613	23.4638	63.6635	92.0403	227.118	Sme2.5_04194.1_g00005.1
Sme2.5_00239.1_g00016.1	1747.99	1427.91	1277.69	995.221	51.2632	36.2604	46.8031	120.998	Sme2.5_00239.1_g00016.1
Sme2.5_01512.1_g00001.1	5061.89	7185.49	7223.63	8394.03	928.212	3473.58	1938.08	955.162	Sme2.5_01512.1_g00001.1
Sme2.5_00113.1_g00016.1	7668.79	5346.48	4772.51	5074.26	1032.61	398.794	552.423	564.164	Sme2.5_00113.1_g00016.1
Sme2.5_02419.1_g00009.1	31682	12876.9	16621.5	26423.9	6.14928	29.8373	14.24	8.61241	Sme2.5_02419.1_g00009.1
Sme2.5_08782.1_g00003.1	104.482	109.003	188.515	33.2848	1453.11	1220.65	530.113	95.0169	Sme2.5_08782.1_g00003.1
Sme2.5_03596.1_g00004.1	6767.15	9262.64	7376.29	8594.97	725.831	2637.7	1878.07	1788.26	Sme2.5_03596.1_g00004.1
Sme2.5_07012.1_g00002.1	1664.7	1421.5	1491.48	1141.74	63.3901	20.6941	127.413	49.1454	Sme2.5_07012.1_g00002.1
Sme2.5_03920.1_g00005.1	281.952	37.3396	62.1433	27.346	2978.94	2791.43	1849.44	2304.58	Sme2.5_03920.1_g00005.1
Sme2.5_00515.1_g00011.1	3488.17	17764	10448.4	5922.75	12.5462	12.5788	11.7779	18.401	Sme2.5_00515.1_g00011.1
Sme2.5_00239.1_g00020.1	2695.55	1043.81	1173.73	815.408	15.6784	5.36304	6.65959	8.8468	Sme2.5_00239.1_g00020.1
Sme2.5_18012.1_g00002.1	343.225	354.261	265.12	369.325	3360.74	2682.49	2375.24	3973.08	Sme2.5_18012.1_g00002.1
Sme2.5_18223.1_g00001.1	151.256	471.042	289.023	345.899	1651.24	1206.17	1416.51	1040.46	Sme2.5_18223.1_g00001.1
Sme2.5_00238.1_g00005.1	165.995	9.64163	14.239	6.566	2776.81	1301.52	905.5	1542.95	Sme2.5_00238.1_g00005.1
Sme2.5_06256.1_g00004.1	3029.4	3199.15	3951.74	3263.83	417.466	1017.8	1266.44	498.021	Sme2.5_06256.1_g00004.1
Sme2.5_29819.1_g00001.1	83.1379	37.9707	55.8625	50.2051	1574.53	803.776	861.49	1000.3	Sme2.5_29819.1_g00001.1
Sme2.5_00539.1_g00007.1	3309.94	2734.1	3071.64	2247.45	201.061	112.175	282.24	110.539	Sme2.5_00539.1_g00007.1
Sme2.5_05704.1_g00006.1	3170.93	3388.48	3081.18	1430	12.9152	63.7894	96.2926	31.5307	Sme2.5_05704.1_g00006.1
Sme2.5_01696.1_g00003.1	5637.34	4121.15	3446.86	3279.89	8.93373	3.67009	4.58069	7.19041	Sme2.5_01696.1_g00003.1
Sme2.5_01804.1_g00009.1	5504.88	6092.93	9616.51	7115	1098.69	4631.19	1525.23	2078.8	Sme2.5_01804.1_g00009.1
Sme2.5_04941.1_g00002.1	2127.6	3460.4	4141.98	1523.14	132.418	62.7408	107.96	37.3721	Sme2.5_04941.1_g00002.1
Sme2.5_00798.1_g00007.1	86.6676	57.2556	27.309	27.2661	1957.94	740.633	1677.8	1632.48	Sme2.5_00798.1_g00007.1
Sme2.5_02996.1_g00002.1	2119.51	475.083	628.556	463.37	251.373	220.224	112.98	34.0169	Sme2.5_02996.1_g00002.1
Sme2.5_05903.1_g00002.1	1847.39	1484.77	901.805	573.021	122.075	114.958	54.6125	31.7212	Sme2.5_05903.1_g00002.1
Sme2.5_00970.1_g00011.1	4167.47	28078.3	18112.7	6865.79	614.767	1230.67	895.619	930.329	Sme2.5_00970.1_g00011.1
Sme2.5_21507.1_g00001.1	361.748	207.551	322.283	201.668	2631.96	1149.27	3333.23	1407.19	Sme2.5_21507.1_g00001.1
Sme2.5_15702.1_g00001.1	105.185	32.9672	54.8782	35.5224	1927.02	683.128	1049.74	630.007	Sme2.5_15702.1_g00001.1
Sme2.5_00106.1_g00015.1	1665.32	1171.28	1170.92	1022.59	65.2618	24.3481	62.8412	30.696	Sme2.5_00106.1_g00015.1
Sme2.5_01530.1_g00008.1	1737.28	774.958	812.639	666.533	72.6183	19.7641	16.4138	11.7092	Sme2.5_01530.1_g00008.1
Sme2.5_00066.1_g00033.1	116.222	147.837	167.352	127.25	1420.65	718.302	845.983	1468.84	Sme2.5_00066.1_g00033.1
Sme2.5_00001.1_g00042.1	3126.08	1190.88	1402.42	1265.12	12.0054	7.85668	7.2445	11.52	Sme2.5_00001.1_g00042.1
Sme2.5_00714.1_g00001.1	2186.27	893.567	1601.69	856.617	83.8183	68.0011	89.7553	40.1168	Sme2.5_00714.1_g00001.1
Sme2.5_01370.1_g00006.1	1864.11	1538.99	2188.69	876.786	39.9033	34.9586	35.4557	39.362	Sme2.5_01370.1_g00006.1
Sme2.5_00923.1_g00003.1	1814.26	1187.19	1455.61	1082.49	22.8608	11.2426	12.837	27.8204	Sme2.5_00923.1_g00003.1
Sme2.5_00228.1_g00016.1	2255.85	6143.41	6527.27	3486.4	252.074	204.522	290.725	273.899	Sme2.5_00228.1_g00016.1
Sme2.5_02040.1_g00013.1	815.715	523.583	684.854	427.534	4079.7	3871.22	2770.47	1646.4	Sme2.5_02040.1_g00013.1
Sme2.5_13587.1_g00003.1	2336.36	1961.11	1747.73	1189.32	32.4112	22.998	21.9708	36.2871	Sme2.5_13587.1_g00003.1
Sme2.5_01200.1_g00003.1	15961.9	10836.9	10338	9257.96	1780.1	20672.1	3772.03	2023.88	Sme2.5_01200.1_g00003.1
Sme2.5_00187.1_g00004.1	1821.67	2590.96	1520.68	1014.65	124.83	286.468	110.75	71.7809	Sme2.5_00187.1_g00004.1
Sme2.5_06445.1_g00004.1	2030.16	941.322	757.849	776.034	204.888	126.859	119.177	156.299	Sme2.5_06445.1_g00004.1
Sme2.5_02198.1_g00001.1	1776.36	774.423	642.7	718.768	137.599	49.2149	29.8159	31.5404	Sme2.5_02198.1_g00001.1
Sme2.5_10154.1_g00003.1	171.749	20.578	28.1124	15.6085	1788	698.908	1538.12	638.253	Sme2.5_10154.1_g00003.1
Sme2.5_03146.1_g00001.1	2182.41	993.672	870.347	471.532	208.194	37.3032	12.7065	6.4626	Sme2.5_03146.1_g00001.1
Sme2.5_00506.1_g00009.1	509.603	252.484	186.562	111.987	3008.52	3346.8	3999.62	1480.32	Sme2.5_00506.1_g00009.1
Sme2.5_04709.1_g00010.1	1376.58	901.027	1267.16	446.746	43.1756	211.101	523.427	53.1186	Sme2.5_04709.1_g00010.1
Sme2.5_00539.1_g00011.1	392.901	421.119	407.802	280.032	4326.33	3274.47	2846.47	2085.82	Sme2.5_00539.1_g00011.1
Sme2.5_11777.1_g00001.1	1517.92	362.054	295.176	237.494	51.7369	9.35798	7.91637	10.4158	Sme2.5_11777.1_g00001.1
Sme2.5_00024.1_g00024.1	17856.5	4144.38	5343.72	2834.66	3673.11	7679.55	2662.07	2101.04	Sme2.5_00024.1_g00024.1
Sme2.5_03632.1_g00003.1	2029.5	1758.07	1153.97	830.076	18.744	36.6152	143.894	92.3004	Sme2.5_03632.1_g00003.1
Sme2.5_01826.1_g00003.1	1584.91	1756.95	1202	966.519	26.0204	17.8814	11.8567	1.43374	Sme2.5_01826.1_g00003.1
Sme2.5_06267.1_g00003.1	3268.56	3958.46	2426.52	4353.41	411.912	166.64	193.56	315.525	Sme2.5_06267.1_g00003.1
Sme2.5_01181.1_g00008.1	411.302	295.013	311.235	585.952	2803.09	1360.69	1192.86	1905.77	Sme2.5_01181.1_g00008.1
Sme2.5_00225.1_g00025.1	11.01	7.798	3.76125	4.58599	2632.46	2612.59	5819.24	1488.83	Sme2.5_00225.1_g00025.1
Sme2.5_00699.1_g00010.1	3335.22	5028.6	9764.1	6775.74	556.62	183.33	167.617	88.6024	Sme2.5_00699.1_g00010.1
Sme2.5_03374.1_g00002.1	113.031	171.331	95.8028	231.934	6878.17	5679.54	8063.67	20327.6	Sme2.5_03374.1_g00002.1
Sme2.5_02835.1_g00005.1	4358.82	7320.86	10669.7	12844.4	252.942	321.295	361.847	414.313	Sme2.5_02835.1_g00005.1
Sme2.5_00096.1_g00018.1	1858.75	2138.79	2427	1560.56	157.697	67.9144	28.4957	25.5013	Sme2.5_00096.1_g00018.1
Sme2.5_05428.1_g00008.1	376.351	163.059	130.505	150.363	2417.09	1190.4	1260.1	1288.01	Sme2.5_05428.1_g00008.1
Sme2.5_00087.1_g00021.1	68.3649	13.716	19.144	9.88256	1333.93	708.131	885.596	931.65	Sme2.5_00087.1_g00021.1
Sme2.5_00284.1_g00007.1	35.2163	36.6449	49.0955	17.2795	1172.18	408.966	863.54	672.335	Sme2.5_00284.1_g00007.1
Sme2.5_00877.1_g00003.1	5233.98	579.541	1422.21	1803.52	1175.02	240.227	429.352	400.366	Sme2.5_00877.1_g00003.1
Sme2.5_00646.1_g00021.1	271.625	1409.42	387.72	1126.68	7109.54	3736.56	1077.29	2556.47	Sme2.5_00646.1_g00021.1
Sme2.5_02289.1_g00002.1	32.7628	87.2221	58.2921	39.6422	1230.68	266.139	211.356	293.163	Sme2.5_02289.1_g00002.1
Sme2.5_00972.1_g00004.1	2848.55	2241.39	1359.88	1144.5	421.444	1535.23	678.139	294.878	Sme2.5_00972.1_g00004.1
Sme2.5_00978.1_g00005.1	72.0166	86.5419	123.256	49.079	1428.24	379.357	291.567	261.571	Sme2.5_00978.1_g00005.1
Sme2.5_00269.1_g00010.1	9540.98	3226.18	3068.83	2693.63	1152.83	467.465	727.911	404.234	Sme2.5_00269.1_g00010.1
Sme2.5_02762.1_g00010.1	59.6765	174.297	237.812	343.307	1758.6	2746.45	9785.18	7709.42	Sme2.5_02762.1_g00010.1
Sme2.5_00940.1_g00016.1	118.853	44.7575	23.4891	34.1666	1504.8	326.766	115.747	197.273	Sme2.5_00940.1_g00016.1
Sme2.5_00275.1_g00004.1	1796.18	268.787	194.827	201.298	17.1823	6.73797	0.70351	0.704337	Sme2.5_00275.1_g00004.1
Sme2.5_02585.1_g00007.1	11732.8	12916.9	15492.5	9920.27	75576.9	90531.4	117548	142756	Sme2.5_02585.1_g00007.1
Sme2.5_00223.1_g00009.1	7519.97	109.749	132.389	109.739	40188.8	1002.05	709.546	761.401	Sme2.5_00223.1_g00009.1
Sme2.5_06578.1_g00001.1	2946.48	1135.75	1612.33	1164.85	10.5623	0.723254	1.01575	0.341303	Sme2.5_06578.1_g00001.1
Sme2.5_06456.1_g00003.1	82.6897	94.5769	85.7159	65.4508	1960.62	638.725	402.777	580.804	Sme2.5_06456.1_g00003.1
Sme2.5_04102.1_g00012.1	289.584	72.3374	62.2823	27.7475	20720.8	9116.26	1817.35	6742.8	Sme2.5_04102.1_g00012.1
Sme2.5_00250.1_g00012.1	10758.1	439.166	2383.99	3947.46	1911.31	15347.4	722.646	2593.11	Sme2.5_00250.1_g00012.1
Sme2.5_00925.1_g00013.1	1532.7	7683.16	7154.58	4806.49	22.6145	285.194	230.298	138.267	Sme2.5_00925.1_g00013.1
Sme2.5_06541.1_g00003.1	1796.85	2651.09	3242.48	1730.62	188.021	975.996	866.477	214.255	Sme2.5_06541.1_g00003.1
Sme2.5_01907.1_g00017.1	1011.66	696.114	916.697	1550.33	7720.91	2858.01	4684.15	18209.8	Sme2.5_01907.1_g00017.1
Sme2.5_04295.1_g00012.1	107.134	58.7758	68.7847	54.8655	1207.5	504.949	657.549	330.594	Sme2.5_04295.1_g00012.1
Sme2.5_15567.1_g00001.1	191.813	109.083	117.954	109.768	1948.69	874.862	1051.29	637.923	Sme2.5_15567.1_g00001.1
Sme2.5_02071.1_g00001.1	11.8712	12.7361	22.0829	7.16712	2359.27	2056.77	1757.74	1783.6	Sme2.5_02071.1_g00001.1
Sme2.5_15319.1_g00001.1	14.2015	15.467	5.1946	2.32957	1477.68	401.476	540.831	251.698	Sme2.5_15319.1_g00001.1
Sme2.5_02101.1_g00003.1	22477.4	7323.01	12045.9	12200.9	2214.45	1710.47	2031.71	3369.78	Sme2.5_02101.1_g00003.1
Sme2.5_01029.1_g00006.1	6060.02	9029.46	11287.2	7856.81	1232.75	3564.74	2609.25	2326.82	Sme2.5_01029.1_g00006.1
Sme2.5_00237.1_g00011.1	28.9109	17.7398	18.736	16.1214	1037.63	382.669	315.003	175.542	Sme2.5_00237.1_g00011.1
Sme2.5_00257.1_g00001.1	1658.48	1422.36	1839.6	2126.83	33.7389	23.6336	17.6627	18.7726	Sme2.5_00257.1_g00001.1
Sme2.5_01629.1_g00001.1	1729.34	1129.75	1216.47	718.587	166.702	231.358	728.975	205.595	Sme2.5_01629.1_g00001.1
Sme2.5_00789.1_g00007.1	188.274	94.9059	117.263	77.9895	1766.03	665.068	439.216	774.809	Sme2.5_00789.1_g00007.1
Sme2.5_02001.1_g00002.1	2315.2	58.1796	57.2174	88.065	250.968	18.3044	3.86527	1.43707	Sme2.5_02001.1_g00002.1
Sme2.5_12798.1_g00001.1	33.2716	9.85623	14.5332	12.4795	1034.71	339.459	865.295	405.458	Sme2.5_12798.1_g00001.1
Sme2.5_06715.1_g00002.1	88.0922	33.2157	48.1903	14.5659	2648.14	1887.73	1620.79	2961.61	Sme2.5_06715.1_g00002.1
Sme2.5_01031.1_g00002.1	54.8311	25.7326	15.3991	23.1591	1064.14	330.793	178.718	191.658	Sme2.5_01031.1_g00002.1
Sme2.5_11875.1_g00003.1	1276.38	1763.24	1309.06	1273.18	96.3195	187.118	150.182	39.2412	Sme2.5_11875.1_g00003.1
Sme2.5_04552.1_g00002.1	189.453	106.53	633.315	444.861	4721.9	2244.57	1978.64	2029.38	Sme2.5_04552.1_g00002.1
Sme2.5_00536.1_g00001.1	1156.03	658.615	703.785	542.158	38.8857	53.476	30.9542	52.2985	Sme2.5_00536.1_g00001.1
Sme2.5_00039.1_g00020.1	3904.16	2744.38	3278	4606.91	111.274	47.8724	48.3043	154.979	Sme2.5_00039.1_g00020.1
Sme2.5_17703.1_g00003.1	682.774	535.719	512.904	480.088	5492.13	2972.24	3743.88	2318.51	Sme2.5_17703.1_g00003.1
Sme2.5_01396.1_g00006.1	74.4292	109.595	58.3189	132.254	1052.25	1553.32	2244.09	1813.32	Sme2.5_01396.1_g00006.1
Sme2.5_04516.1_g00006.1	2074.78	489.348	535.516	487.815	12.6767	10.8829	4.84158	9.17637	Sme2.5_04516.1_g00006.1
Sme2.5_00295.1_g00017.1	15933.8	5888.55	10039.8	9720.21	3980.62	13502.1	4460.87	4120.7	Sme2.5_00295.1_g00017.1
Sme2.5_00011.1_g00027.1	1660.16	3742.24	2813.98	3188.79	31.7171	101.766	139.357	100.019	Sme2.5_00011.1_g00027.1
Sme2.5_00043.1_g00028.1	132.423	162.949	282.81	539.707	1769.07	909.235	1525.37	1616.47	Sme2.5_00043.1_g00028.1
Sme2.5_03498.1_g00001.1	86497.4	204367	193501	415918	11174	12590	15344.2	15059	Sme2.5_03498.1_g00001.1
Sme2.5_00128.1_g00020.1	4502.13	3293.03	3425.14	2405.74	9.49739	25.4749	24.5041	4.18922	Sme2.5_00128.1_g00020.1
Sme2.5_06378.1_g00003.1	124.306	48.3358	74.5155	54.7137	1389.64	832.776	935.409	388.004	Sme2.5_06378.1_g00003.1
Sme2.5_00407.1_g00013.1	97.8623	28.5743	67.9598	38.5898	1913.08	669.995	2078.21	692.021	Sme2.5_00407.1_g00013.1
Sme2.5_01762.1_g00003.1	2564.23	4323.16	3775.9	2433.02	437.362	1477.89	1561.45	832.972	Sme2.5_01762.1_g00003.1
Sme2.5_03476.1_g00002.1	5045.71	3145.23	4024.44	13196.1	613.098	367.484	802.127	715.653	Sme2.5_03476.1_g00002.1
Sme2.5_00743.1_g00010.1	181.824	98.6265	137.085	103.604	1520.55	651.575	950.794	355.372	Sme2.5_00743.1_g00010.1
Sme2.5_00842.1_g00016.1	135.024	65.5918	152.564	73.1211	1770.7	1176.79	455.318	223.84	Sme2.5_00842.1_g00016.1
Sme2.5_00843.1_g00005.1	59.5854	22.6761	22.9053	27.7808	1061.33	647.403	751.85	162.244	Sme2.5_00843.1_g00005.1
Sme2.5_13688.1_g00001.1	1712.48	1009.55	891.099	1019.68	161.382	115.343	98.9413	107.388	Sme2.5_13688.1_g00001.1
Sme2.5_29817.1_g00001.1	387.987	2834.15	3006.83	1576.46	2849.2	21964.9	37754.7	29696.7	Sme2.5_29817.1_g00001.1
Sme2.5_06138.1_g00001.1	2559.66	2163.96	2004.63	2376.42	334.999	209.639	123.671	273.136	Sme2.5_06138.1_g00001.1
Sme2.5_08800.1_g00003.1	162.989	261.677	174.089	182.795	3094.7	3464.11	1968.27	2498.1	Sme2.5_08800.1_g00003.1
Sme2.5_01379.1_g00010.1	7.95684	5.6926	13.2857	2.49166	4289.97	3454.22	4466.11	2837.18	Sme2.5_01379.1_g00010.1
Sme2.5_01489.1_g00008.1	1908.7	1513.54	8422.69	5693.26	58491.2	29250.9	24365.1	85419.5	Sme2.5_01489.1_g00008.1
Sme2.5_04064.1_g00002.1	5380.54	4737.3	5560.29	5237.7	1080.78	1018.94	797.317	1241.47	Sme2.5_04064.1_g00002.1
Sme2.5_07333.1_g00001.1	378.957	1964.67	1563.01	942.355	2079.52	358.902	495.678	441.621	Sme2.5_07333.1_g00001.1
Sme2.5_08011.1_g00002.1	1862.67	2393.93	1800.43	785.447	305.074	691.659	761.495	114.031	Sme2.5_08011.1_g00002.1
Sme2.5_05808.1_g00001.1	541.848	1574.02	316.858	430.9	3753.98	309.811	68.4454	144.1	Sme2.5_05808.1_g00001.1
Sme2.5_00072.1_g00002.1	1103.29	650.775	705.831	410.155	34.7143	19.008	73.3944	4.28947	Sme2.5_00072.1_g00002.1
Sme2.5_00043.1_g00022.1	1451.95	1105.57	1523.79	1083	16.2421	20.3094	26.6897	39.8966	Sme2.5_00043.1_g00022.1
Sme2.5_01218.1_g00011.1	3352.99	1572.13	3129.17	4694.96	627.751	397.662	556.559	258.296	Sme2.5_01218.1_g00011.1
Sme2.5_05261.1_g00003.1	6709.06	8920.45	8498.56	4118.8	1295.36	1010.07	1778.89	1047.43	Sme2.5_05261.1_g00003.1
Sme2.5_24595.1_g00001.1	27.5342	6.04544	6.1074	4.33682	1004.83	186.845	204.855	155.299	Sme2.5_24595.1_g00001.1
Sme2.5_01501.1_g00009.1	1073.26	2237.89	1241.62	1054.97	42.0285	35.25	34.3886	33.1933	Sme2.5_01501.1_g00009.1
Sme2.5_09634.1_g00003.1	6235.24	3939.56	5343.35	4480.56	5.68445	3.14141	5.8572	2.1598	Sme2.5_09634.1_g00003.1
Sme2.5_08727.1_g00001.1	1885.36	2295.19	2060.09	1340.43	218.948	186.818	248.644	155.61	Sme2.5_08727.1_g00001.1
Sme2.5_03008.1_g00006.1	3217.29	4151.75	2616.56	2482.22	130.537	51.8506	45.3562	29.9095	Sme2.5_03008.1_g00006.1
Sme2.5_00100.1_g00018.1	7094.55	4579.68	5562.05	5370.26	1536.39	1070.36	2261.35	2658.76	Sme2.5_00100.1_g00018.1
Sme2.5_06265.1_g00002.1	5646.16	8434.5	8278.02	6125.79	519.659	965.796	623.45	346.607	Sme2.5_06265.1_g00002.1
Sme2.5_06217.1_g00001.1	220.521	115.276	140.25	73.6031	1560.91	963.861	1494.73	721.072	Sme2.5_06217.1_g00001.1
Sme2.5_01772.1_g00004.1	509.218	219.864	252.742	233.95	2932.34	837.884	1072.99	741.545	Sme2.5_01772.1_g00004.1
Sme2.5_04997.1_g00007.1	194.095	267.283	167.496	88.1576	3225.57	3082.2	1080.09	719.135	Sme2.5_04997.1_g00007.1
Sme2.5_08450.1_g00003.1	24.7368	543.054	165.71	72.2357	1003.46	999.699	1122.89	1115.04	Sme2.5_08450.1_g00003.1
Sme2.5_00165.1_g00009.1	10.7289	5.9944	9.39165	6.48799	1703.24	812.571	236.745	120.305	Sme2.5_00165.1_g00009.1
Sme2.5_03723.1_g00002.1	4454.34	4831.24	5950.18	2849.97	799.43	2723.8	1777.78	970.524	Sme2.5_03723.1_g00002.1
Sme2.5_01341.1_g00013.1	1098.52	278.523	221.188	161.059	32.5252	19.5186	68.118	27.9068	Sme2.5_01341.1_g00013.1
Sme2.5_09676.1_g00003.1	1739.7	1910.33	1161.67	2051.76	73.0908	63.3357	62.13	100.159	Sme2.5_09676.1_g00003.1
Sme2.5_00017.1_g00018.1	37.4029	41.3541	55.4577	41.2261	922.308	1964.47	1045.35	1321.93	Sme2.5_00017.1_g00018.1
Sme2.5_02000.1_g00014.1	414.371	484.253	315.601	94.4623	3139.44	4368.53	2660.08	5964.55	Sme2.5_02000.1_g00014.1
Sme2.5_00531.1_g00007.1	22861.6	31479	35994.7	101987	4473.11	14370.2	8865.19	34793.5	Sme2.5_00531.1_g00007.1
Sme2.5_04467.1_g00005.1	2583.11	2862.07	2141.93	1041.99	8.83046	41.54	21.0457	13.541	Sme2.5_04467.1_g00005.1
Sme2.5_04829.1_g00001.1	4097.37	6335.81	7854.44	7603	896.401	2876.34	3785.82	3319.58	Sme2.5_04829.1_g00001.1
Sme2.5_00250.1_g00014.1	1489.02	513.128	890.612	1703.17	144.865	4942.67	101.343	788.55	Sme2.5_00250.1_g00014.1
Sme2.5_00896.1_g00014.1	1405.06	1593.69	1743.78	1440.11	42.2765	142.011	81.2739	59.6564	Sme2.5_00896.1_g00014.1
Sme2.5_28320.1_g00001.1	20.7021	74.6934	102.175	46.5142	1070.75	8423.19	5694.7	3056.83	Sme2.5_28320.1_g00001.1
Sme2.5_12109.1_g00002.1	1119.24	724.992	977.019	521.626	22.3003	17.9986	31.2192	9.33355	Sme2.5_12109.1_g00002.1
Sme2.5_00813.1_g00004.1	2649.47	1761.01	1624.23	1341.57	86.5389	83.8981	79.9665	81.4507	Sme2.5_00813.1_g00004.1
Sme2.5_03854.1_g00005.1	1119.07	5193.12	202.251	141.742	31.6093	153.806	44.0714	33.1605	Sme2.5_03854.1_g00005.1
Sme2.5_00492.1_g00001.1	8773.85	3880.36	5904.25	4954.5	1313.31	2727.83	9156.59	2922.3	Sme2.5_00492.1_g00001.1
Sme2.5_08508.1_g00001.1	1434.82	3497.75	3169.01	1464.88	117.625	492.111	823.895	347.6	Sme2.5_08508.1_g00001.1
Sme2.5_00577.1_g00011.1	93.4288	38.6525	36.9863	20.3566	1827.23	2469.12	2895.12	2865.11	Sme2.5_00577.1_g00011.1
Sme2.5_18566.1_g00002.1	11567.6	3554.72	6008.29	10943.7	4.48432	4.1072	5.06685	12.4019	Sme2.5_18566.1_g00002.1
Sme2.5_00846.1_g00008.1	3921.31	2046.49	3037.35	1883.73	865.403	649.195	1062.65	579.543	Sme2.5_00846.1_g00008.1
Sme2.5_07045.1_g00003.1	9358.5	5846.54	5276.62	3310.51	1108.29	1341.99	1002.68	792.711	Sme2.5_07045.1_g00003.1
Sme2.5_00931.1_g00015.1	1146.32	678.713	937.16	619.906	43.0099	57.5119	78.0613	103.978	Sme2.5_00931.1_g00015.1
Sme2.5_00136.1_g00022.1	1852.61	6900.94	4564.75	4937.59	146.362	331.553	261.114	242.672	Sme2.5_00136.1_g00022.1
Sme2.5_00054.1_g00014.1	57.2046	537.96	474.22	240.403	904.752	1524.16	1733.44	404.949	Sme2.5_00054.1_g00014.1
Sme2.5_01332.1_g00002.1	173.491	140.324	194.792	96.5014	2005.8	946.356	764.235	976.485	Sme2.5_01332.1_g00002.1
Sme2.5_06287.1_g00001.1	274.038	81.939	86.5014	90.4448	1904.59	2202.18	535.454	1153.29	Sme2.5_06287.1_g00001.1
Sme2.5_04405.1_g00004.1	1205.22	711.972	1299.78	1004.22	78.9579	183.111	230.319	60.215	Sme2.5_04405.1_g00004.1
Sme2.5_03214.1_g00014.1	16.4075	21.8687	9.58976	2.50376	1154.18	828.027	172.223	226.987	Sme2.5_03214.1_g00014.1
Sme2.5_00622.1_g00002.1	155.958	18.8689	32.7453	25.6024	1304.36	989.747	1043.05	859.526	Sme2.5_00622.1_g00002.1
Sme2.5_02393.1_g00002.1	27.6641	136.832	136.472	3.7907	920.362	3802.38	2146.19	1117.37	Sme2.5_02393.1_g00002.1
Sme2.5_04867.1_g00002.1	1735.11	1193.96	1368.52	1062.8	15.8607	9.22966	6.53702	1.04897	Sme2.5_04867.1_g00002.1
Sme2.5_02747.1_g00003.1	70.0849	22.9615	29.4542	29.918	1570.12	7121.79	4729.02	3485.81	Sme2.5_02747.1_g00003.1
Sme2.5_02266.1_g00004.1	4853.71	132.223	237.364	102.076	954.374	1209.56	24.1957	6.71206	Sme2.5_02266.1_g00004.1
Sme2.5_00555.1_g00007.1	981.688	543.878	844.275	459.855	4299.45	2537.76	4627.5	4440.24	Sme2.5_00555.1_g00007.1
Sme2.5_02933.1_g00006.1	966.785	1807.04	1617.92	1525.07	33.9592	198.807	138.432	115.767	Sme2.5_02933.1_g00006.1
Sme2.5_02192.1_g00004.1	1716.58	4545.47	2527.94	2492.43	104.012	70.6388	66.1337	179.95	Sme2.5_02192.1_g00004.1
Sme2.5_03853.1_g00004.1	3215.49	1104.07	1222.15	1007.99	6.98784	5.15923	11.5327	11.9433	Sme2.5_03853.1_g00004.1
Sme2.5_00827.1_g00014.1	1047.25	560.341	376.47	422.955	29.2106	14.8818	6.95198	8.17419	Sme2.5_00827.1_g00014.1
Sme2.5_05758.1_g00002.1	30.5578	28.4377	37.9079	36.2621	1599.15	1045.88	1512.47	6624.3	Sme2.5_05758.1_g00002.1
Sme2.5_00113.1_g00013.1	345.742	220.904	156.15	78.8119	2814.41	10729.1	3055.29	2816.02	Sme2.5_00113.1_g00013.1
Sme2.5_01230.1_g00009.1	1859.95	1285.19	1238.66	1258.71	307.626	237.908	333.458	259.566	Sme2.5_01230.1_g00009.1
Sme2.5_01849.1_g00001.1	732.816	597.218	757.382	427.503	3433.49	2788.99	3382.4	1902.73	Sme2.5_01849.1_g00001.1
Sme2.5_04354.1_g00001.1	1340.41	3686.81	2007.51	1208.53	172.025	234.175	76.4405	48.4177	Sme2.5_04354.1_g00001.1
Sme2.5_01873.1_g00003.1	304.871	816.093	537.85	253.948	1831.96	555.413	3657.17	1425.95	Sme2.5_01873.1_g00003.1
Sme2.5_02792.1_g00006.1	209.192	77.5921	115.144	68.0912	2819.96	2797.07	3111.41	4418.37	Sme2.5_02792.1_g00006.1
Sme2.5_00925.1_g00005.1	1043.71	3109.42	3475.52	2718.01	62.3297	144.722	147.87	110.453	Sme2.5_00925.1_g00005.1
Sme2.5_10422.1_g00002.1	142.621	101.208	153.982	99.07	1407.6	1505.53	1697.33	1482.15	Sme2.5_10422.1_g00002.1
Sme2.5_00235.1_g00016.1	1140.51	200.358	111.584	91.9791	5681.99	2207.35	946.762	1334.15	Sme2.5_00235.1_g00016.1
Sme2.5_31649.1_g00001.1	171.899	139.449	136.027	133.69	2135.07	1654.17	1262.39	2311.98	Sme2.5_31649.1_g00001.1
Sme2.5_00554.1_g00017.1	2855.31	1789.99	1940.19	1401.07	613.718	392.876	425.407	269.2	Sme2.5_00554.1_g00017.1
Sme2.5_10482.1_g00002.1	1091.94	523.635	695.445	530.556	116.099	113.775	209.779	104.695	Sme2.5_10482.1_g00002.1
Sme2.5_01597.1_g00011.1	998.219	346.876	650.165	436.846	23.2481	86.2897	31.6022	37.3479	Sme2.5_01597.1_g00011.1
Sme2.5_30841.1_g00001.1	1408.85	72.2864	86.145	28.8421	7340.23	439.821	650.775	186.121	Sme2.5_30841.1_g00001.1
Sme2.5_10450.1_g00001.1	20.4985	9.63814	12.318	8.29263	923.883	1000.19	870.573	561.801	Sme2.5_10450.1_g00001.1
Sme2.5_00030.1_g00012.1	1180.09	906.35	1480.38	1938.06	43.3456	107.753	151.942	82.6755	Sme2.5_00030.1_g00012.1
Sme2.5_02096.1_g00003.1	4.84287	3.47817	8.44786	5.44655	4006.4	2365.22	733.465	202.9	Sme2.5_02096.1_g00003.1
Sme2.5_03276.1_g00004.1	5.86272	1.21819	3.40829	1.21195	3289.02	222.234	38.6374	129.645	Sme2.5_03276.1_g00004.1
Sme2.5_23721.1_g00001.1	8.6423	3.20905	4.50385	2.07013	1618.24	1569.26	944.984	891.68	Sme2.5_23721.1_g00001.1
Sme2.5_14640.1_g00001.1	2353.79	1865.67	3044.49	2565.9	159.809	199.833	77.7922	83.7294	Sme2.5_14640.1_g00001.1
Sme2.5_00033.1_g00015.1	3562.14	5847.71	11648.3	6742.59	6.19944	16.2601	16.2002	11.6591	Sme2.5_00033.1_g00015.1
Sme2.5_00572.1_g00008.1	215.404	45.1523	38.9997	35.6513	1554.7	186.632	120.845	110.441	Sme2.5_00572.1_g00008.1
Sme2.5_02518.1_g00005.1	2454.4	2496.15	2291.32	1567.18	187.657	198.457	110.778	161.347	Sme2.5_02518.1_g00005.1
Sme2.5_00699.1_g00003.1	2484.36	1654.86	1682.06	1505.55	136.002	83.9572	71.7335	99.7595	Sme2.5_00699.1_g00003.1
Sme2.5_03071.1_g00002.1	324.001	1178.36	1030.87	818.132	2482.04	2789.82	2557.29	1584.81	Sme2.5_03071.1_g00002.1
Sme2.5_00113.1_g00015.1	1564.37	2989.89	3263.76	2006.83	29.9048	40.4601	28.5509	16.0071	Sme2.5_00113.1_g00015.1
Sme2.5_00188.1_g00023.1	1281.02	368.303	456.236	310.25	157.882	60.6061	35.4636	58.3937	Sme2.5_00188.1_g00023.1
Sme2.5_03514.1_g00004.1	257.229	90.2369	193.667	113.274	1768.49	684.367	1002.06	842.142	Sme2.5_03514.1_g00004.1
Sme2.5_00978.1_g00010.1	103.399	51.4254	51.5847	55.6093	1516.73	675.562	934.11	415.186	Sme2.5_00978.1_g00010.1
Sme2.5_00157.1_g00014.1	653.884	327.501	562.556	385.824	4288.89	2065.19	2285.48	985.139	Sme2.5_00157.1_g00014.1
Sme2.5_03425.1_g00006.1	881.139	517.045	567.807	242.119	41.5562	16.4537	18.9631	27.84	Sme2.5_03425.1_g00006.1
Sme2.5_03151.1_g00001.1	392.3	292.214	187.411	68.1983	2091.3	1297.1	1166.8	753.466	Sme2.5_03151.1_g00001.1
Sme2.5_01060.1_g00009.1	1718.64	280.595	524.871	590.913	195.206	159.935	263.791	128.145	Sme2.5_01060.1_g00009.1
Sme2.5_00981.1_g00009.1	639.415	494.351	586.529	292.827	2967.54	2026.42	2616.66	1029.61	Sme2.5_00981.1_g00009.1
Sme2.5_00450.1_g00002.1	1076.4	681.935	261.876	107.031	106.93	69.2231	29.4799	40.9778	Sme2.5_00450.1_g00002.1
Sme2.5_31858.1_g00001.1	184.019	157.475	166.189	132.641	1365	888.805	1987.6	988.752	Sme2.5_31858.1_g00001.1
Sme2.5_00883.1_g00003.1	910.979	530.861	356.132	271.91	26.7648	3.34816	3.42264	4.96875	Sme2.5_00883.1_g00003.1
Sme2.5_01406.1_g00006.1	381.644	87.6866	99.0693	102.872	2353.79	1628.75	1975.74	822.257	Sme2.5_01406.1_g00006.1
Sme2.5_24344.1_g00001.1	32.2193	39.8468	52.9143	42.6007	786.701	875.272	881.345	515.279	Sme2.5_24344.1_g00001.1
Sme2.5_00140.1_g00019.1	1535.96	904.162	1043.52	1460.47	207.398	138.651	213.538	215.205	Sme2.5_00140.1_g00019.1
Sme2.5_08602.1_g00001.1	344.664	170.966	173.339	134.666	2110.83	974.887	933.384	862.699	Sme2.5_08602.1_g00001.1
Sme2.5_02233.1_g00011.1	567.109	2428.49	1201.72	1340.54	3444.54	916.75	2535.54	2309.97	Sme2.5_02233.1_g00011.1
Sme2.5_01146.1_g00002.1	10353.5	6039.6	6068.95	4837.35	2879.61	10233.4	1566.73	1592.72	Sme2.5_01146.1_g00002.1
Sme2.5_01170.1_g00006.1	23.9477	62.2864	36.1936	18.223	873.028	232.135	448.204	132.436	Sme2.5_01170.1_g00006.1
Sme2.5_00025.1_g00026.1	1804.69	6156.4	5637.91	1773.65	337.715	195.621	379.952	130.647	Sme2.5_00025.1_g00026.1
Sme2.5_02355.1_g00004.1	124.093	32.2089	67.5517	41.1154	1100.54	525.908	881.612	1059.76	Sme2.5_02355.1_g00004.1
Sme2.5_04732.1_g00006.1	35654.8	13234.9	21603.2	19447.1	3167.03	8007.08	6324.47	7819.59	Sme2.5_04732.1_g00006.1
Sme2.5_06217.1_g00004.1	1233.1	879.607	1081.25	855.473	175.441	138.578	207.487	198.056	Sme2.5_06217.1_g00004.1
Sme2.5_00538.1_g00010.1	1651.39	1268.88	1651.95	1186.58	233.051	292.59	384.587	241.418	Sme2.5_00538.1_g00010.1
Sme2.5_01155.1_g00010.1	1519.42	852.536	857.909	734.233	259.919	171.031	225.237	124.717	Sme2.5_01155.1_g00010.1
Sme2.5_01707.1_g00012.1	6.17462	6.73275	7.97466	3.53126	2251.68	5298.24	8654.34	6199.8	Sme2.5_01707.1_g00012.1
Sme2.5_00972.1_g00007.1	38.8283	32.4394	26.225	14.7734	757.492	368.087	220.391	851.44	Sme2.5_00972.1_g00007.1
Sme2.5_00025.1_g00025.1	29.9841	14.3598	24.1653	12.1227	750.716	1513.01	1461.48	583.333	Sme2.5_00025.1_g00025.1
Sme2.5_00030.1_g00007.1	1030.53	1671.08	3188.96	1383.42	64.9383	450.193	1528.6	434.078	Sme2.5_00030.1_g00007.1
Sme2.5_11590.1_g00002.1	1203.64	936.819	1289.22	735.152	20.8265	6.98637	6.20121	21.3555	Sme2.5_11590.1_g00002.1
Sme2.5_02782.1_g00002.1	32.4309	296.931	137.961	7.99871	856.042	574.07	457.696	66.0309	Sme2.5_02782.1_g00002.1
Sme2.5_13547.1_g00003.1	948.621	696.321	1562.6	618.245	24.1111	29.2651	15.1807	4.91862	Sme2.5_13547.1_g00003.1
Sme2.5_00683.1_g00002.1	2606.97	1545.93	1713.11	1218.54	441.388	883.735	423.907	269.508	Sme2.5_00683.1_g00002.1
Sme2.5_02185.1_g00003.1	21.1393	13.4489	22.4023	17.9484	803.405	453.619	1388.35	749.965	Sme2.5_02185.1_g00003.1
Sme2.5_00024.1_g00010.1	162.432	580.512	115.674	97.9681	1185.88	123.693	391.204	314.636	Sme2.5_00024.1_g00010.1
Sme2.5_00565.1_g00015.1	13.7035	60.9175	72.0657	35.2509	1013.56	615.738	489.584	863.828	Sme2.5_00565.1_g00015.1
Sme2.5_30253.1_g00001.1	320.818	220.359	316.433	425.39	2221.06	1766.4	2303.93	2287.97	Sme2.5_30253.1_g00001.1
Sme2.5_00803.1_g00001.1	7.42804	39.8905	28.1586	25.5721	1692.8	1033.42	986.298	1356.5	Sme2.5_00803.1_g00001.1
Sme2.5_12193.1_g00001.1	17.9684	25.4941	25.5911	18.7733	858.524	901.104	777.322	533.131	Sme2.5_12193.1_g00001.1
Sme2.5_00377.1_g00012.1	1027.03	434.025	608.762	337.875	79.4482	64.1883	112.521	70.8087	Sme2.5_00377.1_g00012.1
Sme2.5_01962.1_g00002.1	1447.84	4257.41	3458.4	2655.01	204.024	254.178	524.683	144.593	Sme2.5_01962.1_g00002.1
Sme2.5_32189.1_g00001.1	141.057	117.102	140.416	82.2803	1214.73	5125.07	3868.53	2890.88	Sme2.5_32189.1_g00001.1
Sme2.5_30191.1_g00001.1	286.608	105.195	32.75	77.2511	2428.13	578.65	166.173	175.559	Sme2.5_30191.1_g00001.1
Sme2.5_01031.1_g00011.1	2800.47	2233.79	2203.34	1595.46	651.386	429.169	472.194	461.582	Sme2.5_01031.1_g00011.1
Sme2.5_00181.1_g00001.1	1172.27	605.721	520.347	312.928	151.878	294.225	131.958	96.5344	Sme2.5_00181.1_g00001.1
Sme2.5_01435.1_g00005.1	1880.96	1555.36	2646.69	1172.37	358.625	993.094	931.282	382.775	Sme2.5_01435.1_g00005.1
Sme2.5_01288.1_g00007.1	2098.91	1600.14	1525.38	1606.78	357.508	155.19	437.573	563.659	Sme2.5_01288.1_g00007.1
Sme2.5_02703.1_g00002.1	290.267	214.486	218.437	165.023	1580.15	798.788	1503.14	681.754	Sme2.5_02703.1_g00002.1
Sme2.5_04174.1_g00003.1	277.755	183.091	181.844	196.729	1569.13	849.714	1022.71	767.276	Sme2.5_04174.1_g00003.1
Sme2.5_01301.1_g00003.1	4192.49	2961.06	3178.97	3111.53	5.52033	12.3862	5.29202	2.8708	Sme2.5_01301.1_g00003.1
Sme2.5_07465.1_g00001.1	1157.37	8764.91	5004.37	2309.96	93.9299	366.02	208.644	58.6315	Sme2.5_07465.1_g00001.1
Sme2.5_04302.1_g00005.1	223.165	129.141	160.701	103.77	1453.17	716.849	944.573	422.572	Sme2.5_04302.1_g00005.1
Sme2.5_02353.1_g00003.1	12.495	1.45812	8.04305	8.17711	1006.2	851.831	448.896	1851.11	Sme2.5_02353.1_g00003.1
Sme2.5_14233.1_g00002.1	2300.97	7313.49	5910.16	2956.68	502.364	3180.79	1923.82	488.85	Sme2.5_14233.1_g00002.1
Sme2.5_01531.1_g00008.1	4188.23	7120.4	4889.43	3398.69	6.05352	1.29162	2.54522	0	Sme2.5_01531.1_g00008.1
Sme2.5_01379.1_g00003.1	2612.43	1901.01	1837.38	1212.87	9124.63	3577.23	3050.71	1708.21	Sme2.5_01379.1_g00003.1
Sme2.5_00606.1_g00007.1	4636.92	11023.8	14099.5	11710	805.237	1627.86	2729.69	3282.66	Sme2.5_00606.1_g00007.1
Sme2.5_13757.1_g00003.1	1122.67	826.881	783.365	591.385	34.7751	60.6171	38.9377	21.5895	Sme2.5_13757.1_g00003.1
Sme2.5_09161.1_g00001.1	244.81	170.854	197.817	108.32	1690.37	764.068	1289.18	730.717	Sme2.5_09161.1_g00001.1
Sme2.5_00188.1_g00014.1	1581.26	1555.57	1039.32	1461.86	206.997	196.67	160.308	300.234	Sme2.5_00188.1_g00014.1
Sme2.5_14041.1_g00002.1	2116.44	7747.99	3444.93	9165.34	243.359	430.44	231.333	142.921	Sme2.5_14041.1_g00002.1
Sme2.5_10022.1_g00003.1	1788.05	3783.63	2417.99	3663.08	15944.5	20460.6	8787.14	44050.6	Sme2.5_10022.1_g00003.1
Sme2.5_04405.1_g00006.1	4685.45	2689.76	3644.59	2503.43	498.857	215.172	209.565	118.962	Sme2.5_04405.1_g00006.1
Sme2.5_03681.1_g00005.1	983.015	966.823	688.333	546.129	3827.44	1991.76	2471.39	2438.75	Sme2.5_03681.1_g00005.1
Sme2.5_03457.1_g00001.1	2392.85	1753.11	2868.83	3009.36	535.974	959.645	1022.59	703.857	Sme2.5_03457.1_g00001.1
Sme2.5_00081.1_g00010.1	4275.29	4568.61	3733.35	2858.02	313.102	254.633	325.011	227.481	Sme2.5_00081.1_g00010.1
Sme2.5_29552.1_g00001.1	395.346	367.26	297.927	275.115	3170.36	2372.8	1875.98	3000.75	Sme2.5_29552.1_g00001.1
Sme2.5_02350.1_g00002.1	2773.65	1316.91	1692.51	1119.35	559.246	452.235	483.339	300.617	Sme2.5_02350.1_g00002.1
Sme2.5_00015.1_g00032.1	1148.49	7899.32	2701.67	1411.62	110.638	234.603	87.3725	611.886	Sme2.5_00015.1_g00032.1
Sme2.5_15513.1_g00001.1	13013.6	3856.92	6831.82	5328.28	3.24928	24.5627	32.8271	15.2225	Sme2.5_15513.1_g00001.1
Sme2.5_02833.1_g00005.1	2846.23	1989.07	3347.91	1429.24	321.846	251.584	341.91	301.698	Sme2.5_02833.1_g00005.1
Sme2.5_00781.1_g00001.1	2125.87	1279.12	1177.03	877.369	96.7001	124.019	81.3115	114.865	Sme2.5_00781.1_g00001.1
Sme2.5_03583.1_g00009.1	85.5323	94.2209	28.6514	30.815	1002.27	351.737	4201.49	2138.23	Sme2.5_03583.1_g00009.1
Sme2.5_32027.1_g00001.1	9.46134	7.01635	7.57814	10.6506	1137.64	1600.33	2094.93	1755.34	Sme2.5_32027.1_g00001.1
Sme2.5_03781.1_g00002.1	5878.36	7017.12	3637.3	6633.33	4.42814	1.73069	3.44647	15.9019	Sme2.5_03781.1_g00002.1
Sme2.5_05759.1_g00004.1	1377.39	627.091	786.028	372.216	149.671	71.5002	49.0395	39.3667	Sme2.5_05759.1_g00004.1
Sme2.5_12972.1_g00002.1	952.693	1345.89	756.506	497.657	67.2772	68.0476	98.4271	32.2333	Sme2.5_12972.1_g00002.1
Sme2.5_04620.1_g00002.1	246.274	145.363	454.057	576.345	3114.97	572.221	1062.01	2612.43	Sme2.5_04620.1_g00002.1
Sme2.5_03204.1_g00007.1	1035.35	1369.48	1645.75	1115.92	84.9022	73.1406	67.5879	17.3133	Sme2.5_03204.1_g00007.1
Sme2.5_25333.1_g00001.1	3592.03	8385.39	2296.93	3636.69	718.836	2925.95	667.897	621.887	Sme2.5_25333.1_g00001.1
Sme2.5_04116.1_g00005.1	2740.03	5580.72	4712.86	3376.02	6.12949	45.2514	26.3536	11.3963	Sme2.5_04116.1_g00005.1
Sme2.5_26616.1_g00001.1	14.4034	22.0741	16.4727	13.842	1988.63	1644	1458.35	537.684	Sme2.5_26616.1_g00001.1
Sme2.5_06742.1_g00007.1	955.491	2260.47	1803.88	1320.96	24.3936	27.8035	40.7957	24.0121	Sme2.5_06742.1_g00007.1
Sme2.5_15956.1_g00001.1	22.0825	218.741	455.415	369.339	858.757	2908.11	2193.74	1235.51	Sme2.5_15956.1_g00001.1
Sme2.5_01588.1_g00002.1	3700.65	5377.63	4383.08	2750.32	736.013	317.344	589.16	198.177	Sme2.5_01588.1_g00002.1
Sme2.5_00075.1_g00009.1	49.0192	49.4355	51.205	54.886	853.495	101.371	166.347	137.838	Sme2.5_00075.1_g00009.1
Sme2.5_04691.1_g00002.1	283.686	326.455	307.514	144.116	2711.35	2192.89	2833.19	1260.3	Sme2.5_04691.1_g00002.1
Sme2.5_00326.1_g00012.1	864.289	1146.31	999.359	993.808	47.8132	24.4465	63.2605	179.281	Sme2.5_00326.1_g00012.1
Sme2.5_06732.1_g00001.1	4926.57	3387.36	3950.6	2603.58	4.60135	23.3107	47.51	7.37293	Sme2.5_06732.1_g00001.1
Sme2.5_03792.1_g00003.1	271.532	660.282	252.816	285.08	4697.92	5308.27	792.634	887.157	Sme2.5_03792.1_g00003.1
Sme2.5_04120.1_g00006.1	469.48	939.431	456.107	877.302	2396.23	1651.32	1006.61	1866.35	Sme2.5_04120.1_g00006.1
Sme2.5_00531.1_g00019.1	25.3497	3.87817	3.11287	2.73176	1314.85	239.198	129.736	265.544	Sme2.5_00531.1_g00019.1
Sme2.5_17377.1_g00001.1	95.9873	100.641	135.381	76.3917	1257.06	1011.8	577.407	687.943	Sme2.5_17377.1_g00001.1
Sme2.5_01058.1_g00002.1	328.897	130.393	168.855	149.124	1658.96	875.377	1305.8	590.789	Sme2.5_01058.1_g00002.1
Sme2.5_10147.1_g00003.1	219.958	98.1384	434.008	375.164	2421.9	1530.81	1019.08	2394.21	Sme2.5_10147.1_g00003.1
Sme2.5_00088.1_g00001.1	2217.68	2555.14	4639.02	3520.26	420.568	1557.5	815.465	936.782	Sme2.5_00088.1_g00001.1
Sme2.5_00925.1_g00008.1	2639.6	1627.66	2371.71	1682.45	513.944	537.124	489.86	456.81	Sme2.5_00925.1_g00008.1
Sme2.5_00581.1_g00010.1	1007.57	626.816	667.174	561.444	13.6186	8.50347	9.30367	13.5612	Sme2.5_00581.1_g00010.1
Sme2.5_06988.1_g00003.1	1412.49	7329.75	3268.88	1045.25	9.04325	23.6159	8.97567	19.4982	Sme2.5_06988.1_g00003.1
Sme2.5_04687.1_g00005.1	1104.94	1356.46	407.84	402.821	112.164	428.569	154.497	170.466	Sme2.5_04687.1_g00005.1
Sme2.5_02956.1_g00004.1	135.213	40.1686	51.9254	42.5396	1032.13	132.087	468.761	183.211	Sme2.5_02956.1_g00004.1
Sme2.5_00235.1_g00011.1	16.6383	3.36177	3.2052	1.21195	734.898	505.317	128.176	27.6677	Sme2.5_00235.1_g00011.1
Sme2.5_02876.1_g00006.1	1548.91	897.915	780.397	805.619	96.9827	148.094	118.976	113.51	Sme2.5_02876.1_g00006.1
Sme2.5_03080.1_g00006.1	11942.8	13784.6	24853.5	14256.8	3422.12	19795.3	13255.2	7633.39	Sme2.5_03080.1_g00006.1
Sme2.5_04153.1_g00001.1	3025.6	8016.16	12541.4	7693.93	485.487	14393.5	3262.57	4740.13	Sme2.5_04153.1_g00001.1
Sme2.5_01448.1_g00008.1	1140.88	701.524	900.745	631.219	11.3918	19.3676	21.7572	9.35513	Sme2.5_01448.1_g00008.1
Sme2.5_23337.1_g00001.1	53.9543	9.98183	23.0469	7.34919	1156.8	172.096	98.9965	41.978	Sme2.5_23337.1_g00001.1
Sme2.5_04684.1_g00006.1	58.2025	65.7413	103.315	100.486	995.88	955.602	723.061	468.813	Sme2.5_04684.1_g00006.1
Sme2.5_00845.1_g00008.1	949.935	748.585	798.604	531.838	89.7418	104.929	91.4713	53.8564	Sme2.5_00845.1_g00008.1
Sme2.5_03556.1_g00002.1	1679.34	1003.07	1411.98	1047.15	359.796	181.045	228.279	119.499	Sme2.5_03556.1_g00002.1
Sme2.5_00431.1_g00002.1	1954.41	4111.8	1824.98	1444.77	282.206	40.1244	152.195	96.8363	Sme2.5_00431.1_g00002.1
Sme2.5_18884.1_g00001.1	1421.66	1566.16	876.822	642.347	6204.42	2705.04	3807.39	1922.93	Sme2.5_18884.1_g00001.1
Sme2.5_14426.1_g00001.1	47.5966	21.8089	38.4974	26.2822	718.039	874.036	1257.07	586.762	Sme2.5_14426.1_g00001.1
Sme2.5_00740.1_g00004.1	2959.81	260.874	930.384	948.527	501.92	50.4576	48.9288	72.8946	Sme2.5_00740.1_g00004.1
Sme2.5_08404.1_g00002.1	884.004	499.585	599.41	377.627	14.6	1.00744	1.37538	1.06737	Sme2.5_08404.1_g00002.1
Sme2.5_24078.1_g00001.1	13.1458	19.1346	67.6	20.5622	899.976	1893.33	2520.75	1125.68	Sme2.5_24078.1_g00001.1
Sme2.5_00606.1_g00004.1	86485.6	97530.1	153455	84771.2	13382.8	39975.2	53538	35082.9	Sme2.5_00606.1_g00004.1
Sme2.5_04190.1_g00002.1	284.1	162.249	242.237	185.127	1979.71	55125.2	15743.3	6636.92	Sme2.5_04190.1_g00002.1
Sme2.5_02035.1_g00002.1	8259.24	1680.64	2050.99	2750.63	1144.71	275.359	564.741	408.069	Sme2.5_02035.1_g00002.1
Sme2.5_00907.1_g00013.1	914.069	1262.27	373.756	329.691	57.5993	60.1571	78.595	29.645	Sme2.5_00907.1_g00013.1
Sme2.5_07879.1_g00002.1	7160.83	5126.93	7181.59	4188.69	1467.34	1927.27	2001.19	2997.37	Sme2.5_07879.1_g00002.1
Sme2.5_03681.1_g00004.1	3846.04	4267.87	3658.73	3800.47	4.54358	0.645812	0.363603	0	Sme2.5_03681.1_g00004.1
Sme2.5_01531.1_g00005.1	265.795	710.523	513.463	363.451	4775.49	2466.72	1018.35	3979.59	Sme2.5_01531.1_g00005.1
Sme2.5_00161.1_g00012.1	50.1677	221.064	79.3193	28.3063	696.01	631.477	458.732	201.395	Sme2.5_00161.1_g00012.1
Sme2.5_00887.1_g00004.1	63.2981	39.5052	31.3974	36.2966	747.919	410.733	574.515	282.177	Sme2.5_00887.1_g00004.1
Sme2.5_04162.1_g00002.1	431.163	1640.99	2633.78	1363.84	2459.94	2757.26	6808.44	7958.61	Sme2.5_04162.1_g00002.1
Sme2.5_24838.1_g00002.1	6.65844	2.52909	6.05554	6.11606	1473.36	967.622	901.467	673.532	Sme2.5_24838.1_g00002.1
Sme2.5_00011.1_g00004.1	2812.3	121.884	107.691	95.1909	629.189	65.154	27.4841	33.7792	Sme2.5_00011.1_g00004.1
Sme2.5_06605.1_g00004.1	6157.82	2986.97	3877.34	2755.08	525.494	1217.79	858.925	790.706	Sme2.5_06605.1_g00004.1
Sme2.5_05304.1_g00003.1	982.715	3167.91	3824	1353.01	123.595	443.405	216.217	138.741	Sme2.5_05304.1_g00003.1
Sme2.5_02863.1_g00003.1	1254.89	3926.46	2420.23	2759.15	143.779	211.362	452.152	182.486	Sme2.5_02863.1_g00003.1
Sme2.5_00194.1_g00019.1	1443.25	1973.07	2026.76	1394.33	239.269	470.521	653.038	132.406	Sme2.5_00194.1_g00019.1
Sme2.5_02309.1_g00007.1	1134.48	865.135	1443.65	922.673	10.3404	13.1114	37.4357	5.70988	Sme2.5_02309.1_g00007.1
Sme2.5_07496.1_g00004.1	184.798	145.306	157.888	129.33	1452.74	1045.04	1042.26	927.715	Sme2.5_07496.1_g00004.1
Sme2.5_00294.1_g00013.1	1334.91	723.802	1193.95	852.276	201.788	58.6523	61.8414	34.5053	Sme2.5_00294.1_g00013.1
Sme2.5_03714.1_g00002.1	871.31	1677.33	2111.56	1348.64	17.7595	36.5862	21.6702	29.3789	Sme2.5_03714.1_g00002.1
Sme2.5_26829.1_g00001.1	56.4098	55.1233	68.3596	255.931	2230.27	1301.79	430.808	3980.68	Sme2.5_26829.1_g00001.1
Sme2.5_09887.1_g00003.1	91.8072	253.063	309.847	103.863	823.508	757.238	510.483	259.443	Sme2.5_09887.1_g00003.1
Sme2.5_00942.1_g00003.1	3070.55	2840.7	2221.52	2878.2	578.453	435.337	451.707	789.365	Sme2.5_00942.1_g00003.1
Sme2.5_05321.1_g00004.1	63.8423	26.6143	29.105	26.3166	797.931	475.019	573.437	480.816	Sme2.5_05321.1_g00004.1
Sme2.5_00110.1_g00008.1	1388.27	733.796	635.113	590.99	170.732	74.2523	138.393	159.312	Sme2.5_00110.1_g00008.1
Sme2.5_01702.1_g00006.1	822.983	817.121	903.424	547.359	27.2936	52.2809	49.6326	19.3733	Sme2.5_01702.1_g00006.1
Sme2.5_28339.1_g00001.1	13.9445	31.1416	15.8704	6.69481	770.631	423.859	781.69	182.717	Sme2.5_28339.1_g00001.1
Sme2.5_00694.1_g00011.1	11.4519	7.08885	11.9397	5.9703	887.236	1423.84	255.865	242.65	Sme2.5_00694.1_g00011.1
Sme2.5_00658.1_g00011.1	828.767	316.435	442.648	325.956	42.6409	20.0502	48.4273	32.591	Sme2.5_00658.1_g00011.1
Sme2.5_01116.1_g00010.1	1779.7	1024.76	702.156	738.313	341.68	60.7325	113.395	70.4135	Sme2.5_01116.1_g00010.1
Sme2.5_06970.1_g00004.1	56.3825	210.781	194.423	67.175	747.096	2558.88	2764.08	846.101	Sme2.5_06970.1_g00004.1
Sme2.5_00497.1_g00012.1	12341.5	7162.98	7641.35	7391.05	8.59036	12.4229	12.8251	3.93817	Sme2.5_00497.1_g00012.1
Sme2.5_04425.1_g00002.1	909.038	434.717	405.477	354.454	14.1776	35.4468	18.7535	26.1956	Sme2.5_04425.1_g00002.1
Sme2.5_02195.1_g00009.1	1703.97	1267.91	1064.66	1031.05	6.84659	1.04616	2.49386	1.74998	Sme2.5_02195.1_g00009.1
Sme2.5_01804.1_g00001.1	79.3729	43.7648	56.3058	42.4374	761.246	408.851	459.946	436.661	Sme2.5_01804.1_g00001.1
Sme2.5_05796.1_g00009.1	2530.6	4248.87	2689.55	2385.1	7.21258	14.5379	5.81775	6.2989	Sme2.5_05796.1_g00009.1
Sme2.5_03773.1_g00004.1	71.4833	212.095	93.0424	78.0354	859.805	389.147	417.801	545.843	Sme2.5_03773.1_g00004.1
Sme2.5_02490.1_g00006.1	2323.19	4422.47	3515.19	2819.23	471.038	919.383	1291.85	651.55	Sme2.5_02490.1_g00006.1
Sme2.5_09473.1_g00001.1	33.6418	12.1781	32.0217	9.94728	661.164	351.976	380.814	186.038	Sme2.5_09473.1_g00001.1
Sme2.5_09851.1_g00002.1	937.576	494.022	516.946	394.61	12.528	20.1983	45.0282	7.46652	Sme2.5_09851.1_g00002.1
Sme2.5_26336.1_g00001.1	29.9302	653.879	902.574	919.041	1134.51	4914.16	16260.3	20604.7	Sme2.5_26336.1_g00001.1
Sme2.5_06028.1_g00003.1	1630.34	4152.85	6614.37	4199.73	305.78	968.381	2003.32	702.914	Sme2.5_06028.1_g00003.1
Sme2.5_01150.1_g00006.1	2255.33	1967.91	2022.59	1340.24	7523.03	4065.59	7292.21	3316.29	Sme2.5_01150.1_g00006.1
Sme2.5_00133.1_g00002.1	945.918	338.529	562.208	305.242	108.013	79.6095	95.4669	45.5117	Sme2.5_00133.1_g00002.1
Sme2.5_02399.1_g00001.1	334.416	128.807	140.741	119.811	1557.04	820.611	278.52	242.654	Sme2.5_02399.1_g00001.1
Sme2.5_00354.1_g00007.1	772.657	478.188	725.398	436.543	24.2615	45.5694	62.9515	24.9173	Sme2.5_00354.1_g00007.1
Sme2.5_00038.1_g00006.1	1934.09	3389.05	4119.4	5453.76	7.03027	9.18703	7.20902	21.0044	Sme2.5_00038.1_g00006.1
Sme2.5_18719.1_g00001.1	280.682	62.4759	167.263	129.456	1612.1	877.091	949.508	647.772	Sme2.5_18719.1_g00001.1
Sme2.5_02228.1_g00002.1	1339.68	13804	5128.84	7593.96	8588.08	6434.19	1276.88	2753.5	Sme2.5_02228.1_g00002.1
Sme2.5_00001.1_g00016.1	4.32907	1.7054	0.909007	0.618078	2439.53	1048.91	407.456	314.073	Sme2.5_00001.1_g00016.1
Sme2.5_02193.1_g00004.1	4292.82	3141.96	2415.94	1814.71	644.723	2063.86	355.084	402.566	Sme2.5_02193.1_g00004.1
Sme2.5_01094.1_g00005.1	9872.64	6687.04	4925.34	5612.37	3091.42	1581.67	1701.11	1593.16	Sme2.5_01094.1_g00005.1
Sme2.5_00787.1_g00006.1	267.542	182.923	183.254	879.115	1551.39	3075.81	2859.82	4142.59	Sme2.5_00787.1_g00006.1
Sme2.5_26265.1_g00001.1	324.233	279.773	526.895	341.062	1796.09	1396.53	1500.09	1474.27	Sme2.5_26265.1_g00001.1
Sme2.5_00007.1_g00028.1	675.863	828.849	716.163	671.704	25.4432	19.0786	33.4838	34.1573	Sme2.5_00007.1_g00028.1
Sme2.5_00172.1_g00026.1	797.623	748.023	709.462	625.052	21.8292	13.2682	57.395	25.0213	Sme2.5_00172.1_g00026.1
Sme2.5_05344.1_g00003.1	315.421	81.4284	104.995	115.336	2785.59	1016.34	1370.84	759.974	Sme2.5_05344.1_g00003.1
Sme2.5_05769.1_g00003.1	3.65944	3.02364	1.50932	3.29419	3560.55	1169.63	520.626	911.078	Sme2.5_05769.1_g00003.1
Sme2.5_11598.1_g00002.1	12.6436	2.59995	5.88724	5.88742	721.139	587.578	957.452	525.823	Sme2.5_11598.1_g00002.1
Sme2.5_04970.1_g00002.1	1533.37	1074.69	1550.96	1120	7.19439	5.046	5.53715	3.88472	Sme2.5_04970.1_g00002.1
Sme2.5_01011.1_g00002.1	2960.48	1890.89	1329.97	1007.26	784.421	1037.13	2274.4	674.352	Sme2.5_01011.1_g00002.1
Sme2.5_00386.1_g00006.1	18554.4	6455.68	12823.4	11754.4	5534.62	4742.71	5719.33	7634.27	Sme2.5_00386.1_g00006.1
Sme2.5_28535.1_g00001.1	2731.58	6343.65	4746.17	4356.99	714.623	1100.08	1454.3	521.421	Sme2.5_28535.1_g00001.1
Sme2.5_08604.1_g00001.1	33683.6	19954.9	3905.42	5821.9	190.477	14.6353	36.5028	0.726067	Sme2.5_08604.1_g00001.1
Sme2.5_09299.1_g00003.1	1463.65	514.398	772.865	468.797	286.696	278.633	311.278	239.763	Sme2.5_09299.1_g00003.1
Sme2.5_00797.1_g00006.1	4085.76	3628.56	3307.88	1308.53	1049.18	6167.1	5339.34	2083.75	Sme2.5_00797.1_g00006.1
Sme2.5_03009.1_g00003.1	1629.37	50.7448	47.3746	12.6083	197.045	304.36	669.255	527.857	Sme2.5_03009.1_g00003.1
Sme2.5_05181.1_g00001.1	1051.49	272.745	352.255	353.997	91.6314	29.9615	38.4555	33.3455	Sme2.5_05181.1_g00001.1
Sme2.5_01270.1_g00014.1	31.7438	77.6447	80.5852	36.103	1241.09	565.73	479.5	640.091	Sme2.5_01270.1_g00014.1
Sme2.5_01956.1_g00004.1	131.572	76.7106	63.7583	61.2451	1097.7	582.564	719.85	353.419	Sme2.5_01956.1_g00004.1
Sme2.5_12302.1_g00004.1	83.8925	34.9358	13.6723	3.11698	806.022	1553.04	1786.99	592.107	Sme2.5_12302.1_g00004.1
Sme2.5_01332.1_g00011.1	103.441	12.1836	9.34928	6.36038	1051.16	449.714	513.733	292.355	Sme2.5_01332.1_g00011.1
Sme2.5_00776.1_g00008.1	5151.81	2824.56	3850.47	2584.78	1346.43	1312.79	1504.92	1606.82	Sme2.5_00776.1_g00008.1
Sme2.5_01732.1_g00005.1	690.512	619.901	398.533	340.61	43.385	165.01	184.934	109.025	Sme2.5_01732.1_g00005.1
Sme2.5_04006.1_g00002.1	2294.23	2930.21	1634.23	1715.47	5.44435	7.09862	5.76639	3.53501	Sme2.5_04006.1_g00002.1
Sme2.5_24184.1_g00001.1	124.058	891.94	1287.13	1063.3	1345.92	28232.6	15873.2	21915.1	Sme2.5_24184.1_g00001.1
Sme2.5_01033.1_g00010.1	165.106	109.924	143.542	96.4561	1458.82	8199.47	7523.22	5663.55	Sme2.5_01033.1_g00010.1
Sme2.5_19025.1_g00001.1	89.4744	2.99995	7.56107	5.85359	793.33	565.79	416.813	415.534	Sme2.5_19025.1_g00001.1
Sme2.5_00011.1_g00047.1	1038.14	1810.42	1833.03	1083.62	128.804	180.225	301.633	109.921	Sme2.5_00011.1_g00047.1
Sme2.5_00594.1_g00007.1	2479.68	4861.79	3570.89	4534.04	330.606	854.72	705.058	2360.6	Sme2.5_00594.1_g00007.1
Sme2.5_02072.1_g00008.1	164.711	111.143	127.084	94.8173	1203.22	735.313	1037.57	628.889	Sme2.5_02072.1_g00008.1
Sme2.5_00558.1_g00015.1	22.4544	26.9361	23.3861	0.693069	632.191	392.177	102.474	241.601	Sme2.5_00558.1_g00015.1
Sme2.5_05872.1_g00001.1	1017.19	911.968	1049.98	838.037	9.51559	0	0	4.00003	Sme2.5_05872.1_g00001.1
Sme2.5_05272.1_g00005.1	232.437	111.921	124.724	104.941	1287.27	638.285	615.128	463.854	Sme2.5_05272.1_g00005.1
Sme2.5_00545.1_g00006.1	132.653	89.1898	137.375	77.0878	984.784	595.779	749.652	329.768	Sme2.5_00545.1_g00006.1
Sme2.5_02596.1_g00006.1	446.413	1375.08	1199.71	956.386	1872.03	5395.92	4360.16	6018.28	Sme2.5_02596.1_g00006.1
Sme2.5_01270.1_g00005.1	4630.7	3914.52	3876.11	3091.78	210.397	273.1	229.14	202.357	Sme2.5_01270.1_g00005.1
Sme2.5_00186.1_g00007.1	1049.11	930.142	920.316	687.321	160.469	99.9323	56.4898	55.394	Sme2.5_00186.1_g00007.1
Sme2.5_00266.1_g00009.1	69.8675	1588.42	786.022	233.575	763.217	2663.05	2360.99	2208.45	Sme2.5_00266.1_g00009.1
Sme2.5_01166.1_g00008.1	2199.38	889.762	1091.12	1169.88	411.341	395.111	384.406	292.822	Sme2.5_01166.1_g00008.1
Sme2.5_06520.1_g00003.1	8671.25	5035.09	8197.03	7529.54	2075.49	2339.71	1452.94	1609.68	Sme2.5_06520.1_g00003.1
Sme2.5_02096.1_g00009.1	9.15778	1.91999	2.20955	6.87202	935.151	135.495	143.144	806.606	Sme2.5_02096.1_g00009.1
Sme2.5_00447.1_g00008.1	757.741	255.751	250.582	238.609	17.0471	17.7351	40.8188	1.09243	Sme2.5_00447.1_g00008.1
Sme2.5_18807.1_g00002.1	151.343	95.31	103.933	85.6713	962.308	582.161	622.673	417.962	Sme2.5_18807.1_g00002.1
Sme2.5_10467.1_g00005.1	1431.14	795.947	820.643	613.055	4799.16	1572.47	228.982	172.779	Sme2.5_10467.1_g00005.1
Sme2.5_00721.1_g00012.1	807.447	1233.86	1312.85	900.99	33.4004	21.8275	4.79803	4.91862	Sme2.5_00721.1_g00012.1
Sme2.5_00081.1_g00021.1	1600.93	1477.55	1178.95	1445.61	6.31181	9.96507	16.9315	5.72321	Sme2.5_00081.1_g00021.1
Sme2.5_07981.1_g00002.1	37.6148	32.9031	29.8438	15.0866	737.635	1156.04	1043.47	738.661	Sme2.5_07981.1_g00002.1
Sme2.5_04129.1_g00003.1	53.9737	40.6754	48.1808	42.9914	631.316	389.047	596.545	517.87	Sme2.5_04129.1_g00003.1
Sme2.5_01230.1_g00002.1	47.9391	29.0631	52.2221	30.1249	762.435	1224.69	1065.46	1301.32	Sme2.5_01230.1_g00002.1
Sme2.5_02419.1_g00008.1	52.2759	16.5271	16.3157	11.4399	627.807	388.639	563.362	258.414	Sme2.5_02419.1_g00008.1
Sme2.5_01655.1_g00002.1	705.094	397.467	507.834	402.673	35.802	40.457	21.0541	106.344	Sme2.5_01655.1_g00002.1
Sme2.5_06435.1_g00002.1	9.19611	28.903	19.6146	10.4154	944.114	1923.43	942.733	111.133	Sme2.5_06435.1_g00002.1
Sme2.5_00549.1_g00002.1	94.9195	45.5086	38.1503	39.2472	771.39	345.867	438.526	300.109	Sme2.5_00549.1_g00002.1
Sme2.5_23749.1_g00001.1	10690.8	11245.1	13672.6	9106.86	2399.03	7581.55	1451.51	1985.59	Sme2.5_23749.1_g00001.1
Sme2.5_01395.1_g00002.1	1997.67	1035.93	1750.45	1278.67	397.943	613.37	880.39	460.446	Sme2.5_01395.1_g00002.1
Sme2.5_02450.1_g00007.1	753.606	404.061	532.558	448.439	2863.71	1773.26	2952.34	2506.55	Sme2.5_02450.1_g00007.1
Sme2.5_03307.1_g00008.1	5.34807	24.3033	2.9003	7.38788	2086.84	2509.92	1466.89	666.177	Sme2.5_03307.1_g00008.1
Sme2.5_07492.1_g00002.1	251.709	209.388	160.533	293.581	1685.14	633.121	1499.32	1890.54	Sme2.5_07492.1_g00002.1
Sme2.5_03677.1_g00006.1	26.3921	56.0247	129	158.442	1398.04	785.599	337.133	1745.37	Sme2.5_03677.1_g00006.1
Sme2.5_00406.1_g00016.1	647.625	939.186	1170.08	513.187	35.2597	32.356	33.2504	31.9523	Sme2.5_00406.1_g00016.1
Sme2.5_01645.1_g00007.1	1931.93	1545.07	1847.8	1394.62	301.611	215.514	396.375	355.169	Sme2.5_01645.1_g00007.1
Sme2.5_02159.1_g00001.1	16.0753	6.52528	3.54678	1.77924	724.153	2306.64	1929.42	990.637	Sme2.5_02159.1_g00001.1
Sme2.5_00155.1_g00014.1	710.227	2458.16	3232.97	1627.68	26.964	194.038	73.2201	18.4647	Sme2.5_00155.1_g00014.1
Sme2.5_02437.1_g00003.1	1265.3	354.015	405.383	746.225	243.648	137.734	118.225	186.777	Sme2.5_02437.1_g00003.1
Sme2.5_10603.1_g00001.1	46.5299	31.6343	42.9354	25.3702	821.72	555.553	822.244	463.057	Sme2.5_10603.1_g00001.1
Sme2.5_00758.1_g00009.1	825.184	5518.98	2495.15	3054.44	92.7888	45.39	156.084	223.892	Sme2.5_00758.1_g00009.1
Sme2.5_06484.1_g00009.1	722.8	435.299	355.378	271.07	18.2563	6.94178	11.9635	2.48271	Sme2.5_06484.1_g00009.1
Sme2.5_02343.1_g00008.1	720.3	1118.58	688.944	247.405	63.902	34.3091	45.3442	51.663	Sme2.5_02343.1_g00008.1
Sme2.5_00444.1_g00013.1	85.3089	122.069	100.365	131.59	814.994	867.712	694.662	710.213	Sme2.5_00444.1_g00013.1
Sme2.5_00165.1_g00004.1	1487.29	1076.07	1457.97	901.468	6.67337	6.25725	2.77844	7.58053	Sme2.5_00165.1_g00004.1
Sme2.5_03652.1_g00005.1	1051.81	438.093	1067.73	1378.29	8.39451	1.94037	3.79419	2.14807	Sme2.5_03652.1_g00005.1
Sme2.5_09230.1_g00002.1	2442.6	1364.11	1620.54	1000.82	567.417	283.698	249.654	85.7668	Sme2.5_09230.1_g00002.1
Sme2.5_00094.1_g00005.1	1427.11	1163.93	1703.53	961.566	98.1586	192.073	58.2327	263.594	Sme2.5_00094.1_g00005.1
Sme2.5_09055.1_g00001.1	88.9456	138.288	101.134	54.0605	852.814	1529.14	4283.09	1310.41	Sme2.5_09055.1_g00001.1
Sme2.5_15310.1_g00001.1	1649.84	1244.78	1321.16	1338.46	195.71	429.826	397.779	207.48	Sme2.5_15310.1_g00001.1
Sme2.5_00188.1_g00007.1	1116.02	1264.01	1021.7	814.278	6048.44	4902.06	2970.97	5372.57	Sme2.5_00188.1_g00007.1
Sme2.5_10243.1_g00001.1	6119.73	5196.49	4351.59	14548.7	1541.04	2286.17	1421.88	4845.27	Sme2.5_10243.1_g00001.1
Sme2.5_13500.1_g00001.1	24.6135	78.1731	94.8976	52.8117	633.341	7.49505	2.09862	6.19025	Sme2.5_13500.1_g00001.1
Sme2.5_00089.1_g00016.1	26.6132	572.425	125.024	74.3881	599.934	1065.43	1436.71	421.198	Sme2.5_00089.1_g00016.1
Sme2.5_09935.1_g00001.1	3652.32	2893.48	2724.95	1872.7	620.16	378.596	688.031	390.284	Sme2.5_09935.1_g00001.1
Sme2.5_14718.1_g00002.1	11.7263	7.05639	4.40583	2.3072	655.216	260.453	303.405	499.575	Sme2.5_14718.1_g00002.1
Sme2.5_00097.1_g00013.1	2030.49	8792.45	7991.72	4637.04	420.946	535.938	688.847	761.383	Sme2.5_00097.1_g00013.1
Sme2.5_00528.1_g00020.1	1141.31	282.659	310.919	194.934	195.783	24.1285	15.9	7.10015	Sme2.5_00528.1_g00020.1
Sme2.5_00172.1_g00019.1	5333.27	7696.47	8503.56	4963.89	1550.43	695.962	454.137	594.109	Sme2.5_00172.1_g00019.1
Sme2.5_11359.1_g00001.1	1656.47	831.369	713.779	855.65	309.221	161.343	149.087	207.967	Sme2.5_11359.1_g00001.1
Sme2.5_00250.1_g00010.1	1189.01	10206.2	4959.97	1968.2	55.3448	93.54	55.3988	26.8327	Sme2.5_00250.1_g00010.1
Sme2.5_13826.1_g00001.1	83.7906	41.8887	50.5737	31.8987	936.491	532.277	627.754	291.161	Sme2.5_13826.1_g00001.1
Sme2.5_03213.1_g00006.1	101.564	977.903	346.025	1413.83	901.791	12170.2	4716.78	13798.5	Sme2.5_03213.1_g00006.1
Sme2.5_04997.1_g00006.1	2421.87	5415.85	1586.41	817.163	363.445	341.178	78.6812	82.0697	Sme2.5_04997.1_g00006.1
Sme2.5_01585.1_g00001.1	683.6	2710.42	1666.8	717.038	51.9392	58.3311	62.7936	31.4652	Sme2.5_01585.1_g00001.1
Sme2.5_00515.1_g00003.1	70.0966	116.821	108.255	115.656	628.778	245.193	719.882	528.264	Sme2.5_00515.1_g00003.1
Sme2.5_00946.1_g00007.1	43.3056	49.8229	23.5835	27.4657	611.1	5574.11	4736.38	4438.34	Sme2.5_00946.1_g00007.1
Sme2.5_01704.1_g00004.1	526.383	213.014	348.218	231.683	3077.34	2821.25	2073.9	3153.85	Sme2.5_01704.1_g00004.1
Sme2.5_00377.1_g00008.1	61.7737	30.909	34.4179	29.7094	630.865	259.226	562.13	237.433	Sme2.5_00377.1_g00008.1
Sme2.5_00468.1_g00006.1	6797.87	339.948	50.3106	51.0118	3.01988	1.93744	0	0.341303	Sme2.5_00468.1_g00006.1
Sme2.5_00038.1_g00021.1	961.685	776.782	1022.95	789.639	132.783	119.006	142.353	147.496	Sme2.5_00038.1_g00021.1
Sme2.5_00057.1_g00015.1	2646.74	2256.83	1768.15	1748.2	681.148	376.882	361.117	514.978	Sme2.5_00057.1_g00015.1
Sme2.5_29234.1_g00001.1	191.829	162.163	113.179	175.08	1918.25	832.191	605.37	1849.13	Sme2.5_29234.1_g00001.1
Sme2.5_02632.1_g00003.1	1904.77	761.94	1194.44	1150.21	356.649	239.962	404.432	379.282	Sme2.5_02632.1_g00003.1
Sme2.5_00110.1_g00015.1	273.98	83.4266	141.41	65.9195	2445.85	2007.45	931.143	1505.1	Sme2.5_00110.1_g00015.1
Sme2.5_04732.1_g00002.1	10.1918	5.33814	32.1128	11.9134	656.354	294.706	327.122	299.191	Sme2.5_04732.1_g00002.1
Sme2.5_04079.1_g00008.1	742.95	685.384	501.463	475.79	2737.98	1595.98	1585.4	2026.93	Sme2.5_04079.1_g00008.1
Sme2.5_00581.1_g00002.1	645.596	498.495	604.613	434.325	27.1415	9.03899	11.2996	12.3317	Sme2.5_00581.1_g00002.1
Sme2.5_00013.1_g00035.1	621.56	338.407	366.172	237.934	27.336	8.19468	10.6196	3.90978	Sme2.5_00013.1_g00035.1
Sme2.5_03644.1_g00001.1	4827	4083.46	3571.67	3145.47	3.1931	0.645812	0.363603	0	Sme2.5_03644.1_g00001.1
Sme2.5_01554.1_g00010.1	5119.93	1962.66	2087.82	2139.62	3.1567	12.0682	27.0848	13.5996	Sme2.5_01554.1_g00010.1
Sme2.5_14693.1_g00002.1	207.095	126.385	187.675	134.213	1336.37	874.929	1108.26	1359.81	Sme2.5_14693.1_g00002.1
Sme2.5_05459.1_g00002.1	1685.12	1226.13	940.533	1015.51	5.24691	1.93744	2.54522	0	Sme2.5_05459.1_g00002.1
Sme2.5_00835.1_g00008.1	277.56	155.346	231.989	139.602	1232.57	1761.12	5318.36	2202.32	Sme2.5_00835.1_g00008.1
Sme2.5_10951.1_g00002.1	33.571	42.5339	25.8049	16.6917	824.754	357.433	346.733	173.957	Sme2.5_10951.1_g00002.1
Sme2.5_01620.1_g00009.1	759.057	382.324	423.084	587.117	14.1685	8.71217	4.15779	8.51216	Sme2.5_01620.1_g00009.1
Sme2.5_01186.1_g00004.1	596.467	818.634	1021.98	640.093	44.9863	109.981	222.233	127.634	Sme2.5_01186.1_g00004.1
Sme2.5_00097.1_g00005.1	11282.1	15319	22427.1	19216.3	12.1435	9.77706	11.5526	26.1507	Sme2.5_00097.1_g00005.1
Sme2.5_11332.1_g00001.1	706.882	301.004	264.481	209.575	56.9096	29.0833	34.373	41.249	Sme2.5_11332.1_g00001.1
Sme2.5_00531.1_g00016.1	2967.02	2871.44	3154.53	3823.3	511.064	882.518	352.17	792.568	Sme2.5_00531.1_g00016.1
Sme2.5_06147.1_g00004.1	685.888	37.2303	45.6815	33.0199	13.6719	1.40779	0	0.704337	Sme2.5_06147.1_g00004.1
Sme2.5_00625.1_g00009.1	45024.4	72436.4	98912.7	89212.6	12537.9	5663	19643.9	27781.1	Sme2.5_00625.1_g00009.1
Sme2.5_00606.1_g00002.1	13.2283	54.9795	68.5608	11.9158	789.395	807.507	670.2	692.179	Sme2.5_00606.1_g00002.1
Sme2.5_00498.1_g00006.1	2054.21	11726.4	17577.9	10251.9	452.948	431.345	552.585	296.086	Sme2.5_00498.1_g00006.1
Sme2.5_20703.1_g00001.1	28.1077	38.7923	43.3669	43.6282	520.388	2013.15	1265.28	619.387	Sme2.5_20703.1_g00001.1
Sme2.5_07461.1_g00003.1	7955.28	3529.48	5153.67	5550.37	1132.22	62.9882	40.574	22.0414	Sme2.5_07461.1_g00003.1
Sme2.5_02557.1_g00016.1	1074.78	1690.61	1841.59	1018.99	7.6881	2.41718	8.31161	6.8407	Sme2.5_02557.1_g00016.1
Sme2.5_01584.1_g00003.1	13.2974	10.8999	6.47879	3.2071	571.692	579.975	221.129	546.778	Sme2.5_01584.1_g00003.1
Sme2.5_01929.1_g00008.1	995.952	1766.22	4392.74	2128.16	153.056	394.896	1717.2	228.608	Sme2.5_01929.1_g00008.1
Sme2.5_01148.1_g00004.1	1023.1	2229.92	1424.79	1139.68	123.372	133.457	408.556	150.045	Sme2.5_01148.1_g00004.1
Sme2.5_14388.1_g00001.1	7.03031	3.95801	12.0573	1.29905	832.556	518.033	422.715	486.901	Sme2.5_14388.1_g00001.1
Sme2.5_00034.1_g00019.1	10753.7	1937.61	2439.43	4553.42	3625.22	987.63	1023.7	1609.86	Sme2.5_00034.1_g00019.1
Sme2.5_02356.1_g00002.1	944.672	2056.69	3203.91	618.253	8.1667	63.5812	26.99	5.63802	Sme2.5_02356.1_g00002.1
Sme2.5_06773.1_g00002.1	556.391	1391.56	396.756	79.1344	25.2169	10.0455	19.3859	2.06955	Sme2.5_06773.1_g00002.1
Sme2.5_04699.1_g00005.1	714.843	6217.95	7075.08	2832.26	11.0544	12.5749	22.5754	45.4115	Sme2.5_04699.1_g00005.1
Sme2.5_00654.1_g00015.1	543.43	439.926	492.02	305.583	2383.22	3796.66	3126.46	2465.59	Sme2.5_00654.1_g00015.1
Sme2.5_01547.1_g00012.1	24.4765	15.3671	31.1836	11.9376	570.45	358.414	878.448	300.021	Sme2.5_01547.1_g00012.1
Sme2.5_29118.1_g00001.1	100.447	177.149	105.715	119.093	733.735	332.708	352.672	480.681	Sme2.5_29118.1_g00001.1
Sme2.5_09443.1_g00001.1	665.126	344.484	355.755	284.26	28.0243	42.3725	73.5912	21.9212	Sme2.5_09443.1_g00001.1
Sme2.5_00146.1_g00007.1	1227.79	2393.74	1542.75	1084.83	11.7866	3.35207	2.77446	4.98714	Sme2.5_00146.1_g00007.1
Sme2.5_02900.1_g00003.1	1458.8	861.555	1351.4	707.016	288.684	320.027	289.851	127.524	Sme2.5_02900.1_g00003.1
Sme2.5_07779.1_g00003.1	1420.48	772.654	1061.95	1149.37	7291.17	7302.38	11209.1	12405.8	Sme2.5_07779.1_g00003.1
Sme2.5_03750.1_g00007.1	686.173	121.422	263.11	275.283	62.7291	33.0362	22.8085	40.1962	Sme2.5_03750.1_g00007.1
Sme2.5_00003.1_g00021.1	1677.19	1026.75	997.544	1252.79	434.463	294.059	332.564	332.45	Sme2.5_00003.1_g00021.1
Sme2.5_21731.1_g00002.1	303.504	148.235	111.399	57.7321	1373.08	1355.8	782.975	230.651	Sme2.5_21731.1_g00002.1
Sme2.5_04493.1_g00004.1	596.86	572.779	569.773	555.633	17.0533	21.753	41.8507	24.944	Sme2.5_04493.1_g00004.1
Sme2.5_09469.1_g00003.1	2.21077	2.68367	0.997544	2.9912	6886.31	2966.83	4445.72	2286.6	Sme2.5_09469.1_g00003.1
Sme2.5_02557.1_g00017.1	6.24461	3.84897	3.61706	2.15722	948.955	510.474	1028.88	634.841	Sme2.5_02557.1_g00017.1
Sme2.5_01548.1_g00011.1	347.35	73.192	147.545	156.488	1681.32	403.813	273.904	462.825	Sme2.5_01548.1_g00011.1
Sme2.5_06000.1_g00003.1	1857.89	382.284	583.95	487.188	391.698	75.7068	77.2234	73.8935	Sme2.5_06000.1_g00003.1
Sme2.5_00216.1_g00021.1	2203.87	1253.71	1668.95	1343.85	567.611	239.654	749.216	481.51	Sme2.5_00216.1_g00021.1
Sme2.5_13607.1_g00001.1	3.37087	9.39621	5.31863	0.271544	2225.85	1686.74	113.082	167.092	Sme2.5_13607.1_g00001.1
Sme2.5_06846.1_g00001.1	47.1703	15.0471	48.1264	43.6294	761.151	243.612	167.154	278.136	Sme2.5_06846.1_g00001.1
Sme2.5_00169.1_g00018.1	561.135	475.911	618.179	315.726	40.426	21.8445	5.43827	3.50328	Sme2.5_00169.1_g00018.1
Sme2.5_01376.1_g00010.1	3.4017	2.5926	16.1734	8.6585	2218.96	3380.17	1467.88	1664.34	Sme2.5_01376.1_g00010.1
Sme2.5_01513.1_g00009.1	1836.44	376.156	755.764	375.043	4.8063	2.9836	7.46593	13.0846	Sme2.5_01513.1_g00009.1
Sme2.5_01292.1_g00003.1	2559.56	4065.53	3076.32	1469.15	4.11366	11.9917	12.7856	4.37972	Sme2.5_01292.1_g00003.1
Sme2.5_00398.1_g00023.1	955.898	468.631	680.722	426.011	109.639	53.2554	144.326	32.9824	Sme2.5_00398.1_g00023.1
Sme2.5_15034.1_g00001.1	2168.48	5748.91	5701.4	5510.85	536.561	662.738	797.002	428.465	Sme2.5_15034.1_g00001.1
Sme2.5_01634.1_g00009.1	1186.36	873.908	1854.74	1463.53	224.959	579.332	760.63	555.734	Sme2.5_01634.1_g00009.1
Sme2.5_03023.1_g00006.1	685.313	262.261	461.998	293.012	11.0635	6.66249	11.6355	1.07403	Sme2.5_03023.1_g00006.1
Sme2.5_09259.1_g00001.1	168.389	66.4013	118.115	69.2687	931.309	804.35	1004.2	366.925	Sme2.5_09259.1_g00001.1
Sme2.5_06419.1_g00003.1	1215.29	601.035	624.693	424.69	236.136	149.893	133.635	214.023	Sme2.5_06419.1_g00003.1
Sme2.5_10443.1_g00001.1	20067.2	12652.9	13161.6	12492.5	205.103	114.491	92.9964	111.913	Sme2.5_10443.1_g00001.1
Sme2.5_00999.1_g00009.1	605.854	633.497	1336.69	714.914	29.4473	34.1123	38.0642	17.3639	Sme2.5_00999.1_g00009.1
Sme2.5_00268.1_g00013.1	697.798	538.747	682.296	758.229	76.6898	211.928	66.9514	221.613	Sme2.5_00268.1_g00013.1
Sme2.5_00668.1_g00005.1	1099.66	1562.78	1125.32	1221.65	3765.47	2374.75	1923.04	2016.38	Sme2.5_00668.1_g00005.1
Sme2.5_00190.1_g00014.1	758.089	401.012	624.177	394.944	102.02	42.7588	80.5123	31.9704	Sme2.5_00190.1_g00014.1
Sme2.5_00853.1_g00008.1	1045.02	374.34	758.967	549.567	189.912	165.714	157.103	152.719	Sme2.5_00853.1_g00008.1
Sme2.5_00006.1_g00027.1	896.196	813.955	753.382	445.562	7.78535	9.20506	9.41433	4.68423	Sme2.5_00006.1_g00027.1
Sme2.5_00629.1_g00011.1	985.392	727.916	671.112	629.81	175.805	71.8195	65.2997	79.5915	Sme2.5_00629.1_g00011.1
Sme2.5_08746.1_g00001.1	2079.31	1598.5	1587.9	1108.67	244.531	230.556	294.539	239.762	Sme2.5_08746.1_g00001.1
Sme2.5_01952.1_g00004.1	7307.45	5226.53	5069.65	4506.05	2216.61	1517.26	1864.27	1643.41	Sme2.5_01952.1_g00004.1
Sme2.5_22606.1_g00001.1	288.215	534.737	333.815	195.953	1981.52	979.544	1703.55	2048.65	Sme2.5_22606.1_g00001.1
Sme2.5_00359.1_g00008.1	113.142	50.5361	90.1332	72.2042	777.231	391.039	438.865	353.649	Sme2.5_00359.1_g00008.1
Sme2.5_00747.1_g00006.1	635.655	171.861	157.081	169.912	2235.63	1356.28	2007.97	1595.22	Sme2.5_00747.1_g00006.1
Sme2.5_00691.1_g00013.1	52.6253	162.641	174.547	105.045	548.547	1205.14	1743.86	712.25	Sme2.5_00691.1_g00013.1
Sme2.5_08061.1_g00002.1	542.785	120.319	126.136	124.003	40.8771	28.1422	40.9855	44.111	Sme2.5_08061.1_g00002.1
Sme2.5_03245.1_g00001.1	48.7023	29.2653	35.3934	26.1213	622.054	427.276	590.818	287.461	Sme2.5_03245.1_g00001.1
Sme2.5_00432.1_g00005.1	1950.53	462.203	1214.12	1641.84	423.617	947.756	387.578	549.076	Sme2.5_00432.1_g00005.1
Sme2.5_06694.1_g00002.1	136.344	214.394	140.921	28.2289	923.534	111.722	623.422	127.522	Sme2.5_06694.1_g00002.1
Sme2.5_00931.1_g00007.1	831.939	348.506	402.568	369.986	130.494	46.0903	117.26	80.2593	Sme2.5_00931.1_g00007.1
Sme2.5_05192.1_g00002.1	1070.79	718.153	727.092	626.845	7.21725	6.5234	7.33543	3.58513	Sme2.5_05192.1_g00002.1
Sme2.5_03491.1_g00005.1	1621.41	1476.44	1763.09	1123.02	353.764	388.371	121.774	98.102	Sme2.5_03491.1_g00005.1
Sme2.5_00676.1_g00017.1	668.672	474.729	472.572	348.955	24.9919	32.481	12.9912	38.0353	Sme2.5_00676.1_g00017.1
Sme2.5_00420.1_g00004.1	1911.28	1488.15	1111.31	1301.37	406.954	311.724	328.007	298.964	Sme2.5_00420.1_g00004.1
Sme2.5_06261.1_g00001.1	20.1733	3.81079	19.9865	3.05409	516.516	74.6974	93.7009	85.4426	Sme2.5_06261.1_g00001.1
Sme2.5_00142.1_g00006.1	1705.03	779.329	1073.12	1089.98	369.902	233.582	230.888	280.111	Sme2.5_00142.1_g00006.1
Sme2.5_00577.1_g00010.1	1182.8	11008.3	9630.2	22129.4	188.55	1278.4	1515.15	7109.63	Sme2.5_00577.1_g00010.1
Sme2.5_00515.1_g00005.1	4762.63	5671.14	3934.17	3622.22	509.719	285.861	420.7	145.201	Sme2.5_00515.1_g00005.1
Sme2.5_01945.1_g00007.1	1352.11	1820.21	1878.92	1010.46	4715.37	2731.46	3447.32	2060.76	Sme2.5_01945.1_g00007.1
Sme2.5_01490.1_g00007.1	3364.91	2751.39	2442.01	1781.25	488.369	227.834	242.682	140.426	Sme2.5_01490.1_g00007.1
Sme2.5_02921.1_g00008.1	1001.2	1239.49	1771.33	919.598	145.242	377.083	385.381	237.675	Sme2.5_02921.1_g00008.1
Sme2.5_00835.1_g00019.1	14788.1	12279.8	17390.9	62062.6	2482.28	16338.6	5567.71	35026.3	Sme2.5_00835.1_g00019.1
Sme2.5_02131.1_g00003.1	770.759	466.9	506.612	363.425	73.1318	71.6941	43.5458	49.5856	Sme2.5_02131.1_g00003.1
Sme2.5_05147.1_g00002.1	3.07564	3.44897	10.3968	4.71177	2356.91	523.014	964.368	266.358	Sme2.5_05147.1_g00002.1
Sme2.5_05967.1_g00006.1	379.928	2446.59	4927.44	1971.95	1606.61	683.815	1174.88	478.119	Sme2.5_05967.1_g00006.1
Sme2.5_05665.1_g00002.1	2162.78	2154.63	2074.73	1319.81	536.518	173.806	187.038	322.353	Sme2.5_05665.1_g00002.1
Sme2.5_00954.1_g00002.1	1702.2	1229.85	1251.49	809.553	395.525	311.937	190.384	248.778	Sme2.5_00954.1_g00002.1
Sme2.5_08609.1_g00001.1	2147.56	1073.27	1332.6	829.431	3.84024	0.645812	0.363603	0	Sme2.5_08609.1_g00001.1
Sme2.5_00549.1_g00004.1	726.008	115.064	331.879	82.8343	2547.7	829.31	977.426	369.529	Sme2.5_00549.1_g00004.1
Sme2.5_06445.1_g00003.1	709.427	209.897	186.998	277.108	22.5749	15.7173	41.1942	22.0348	Sme2.5_06445.1_g00003.1
Sme2.5_13103.1_g00002.1	2157.08	3388.55	3002.44	2289.76	4.10456	5.30824	7.11014	13.0411	Sme2.5_13103.1_g00002.1
Sme2.5_00776.1_g00009.1	895.634	2938.92	3412.22	3608.28	147.461	1363.4	691.999	656.289	Sme2.5_00776.1_g00009.1
Sme2.5_00062.1_g00009.1	57.6765	59.441	93.9071	47.7485	606.196	571.439	386.607	197.962	Sme2.5_00062.1_g00009.1
Sme2.5_00230.1_g00014.1	604.881	879.36	811.58	338.121	13.7554	37.9641	20.5637	3.9415	Sme2.5_00230.1_g00014.1
Sme2.5_01334.1_g00004.1	582.392	365.973	484.153	478.25	14.3995	21.9378	23.5398	10.7421	Sme2.5_01334.1_g00004.1
Sme2.5_00869.1_g00008.1	8.92919	3.91983	2.80797	4.58113	832.532	575.248	696.59	644.248	Sme2.5_00869.1_g00008.1
Sme2.5_15780.1_g00001.1	1817.65	1520.29	1695.37	1579.15	441.126	607.966	301.977	326.438	Sme2.5_15780.1_g00001.1
Sme2.5_08010.1_g00001.1	3421.76	2182.71	2562.21	1691.15	222.89	184.332	83.4515	110.854	Sme2.5_08010.1_g00001.1
Sme2.5_04368.1_g00004.1	1937.83	2415.61	2209.42	1503.1	469.554	583.964	821.449	482.19	Sme2.5_04368.1_g00004.1
Sme2.5_07524.1_g00003.1	977.334	506.543	583.736	411.371	158.318	52.2412	58.8852	39.0788	Sme2.5_07524.1_g00003.1
Sme2.5_19180.1_g00001.1	47.4164	25.7924	28.0873	26.1557	563.007	397.003	505.547	206.385	Sme2.5_19180.1_g00001.1
Sme2.5_05184.1_g00002.1	1530.86	627.434	848.041	888.799	4.76081	28.9967	54.1145	10.2353	Sme2.5_05184.1_g00002.1
Sme2.5_00404.1_g00005.1	2291.28	1053.7	1367.01	1167.23	604.658	281.069	503.486	585.556	Sme2.5_00404.1_g00005.1
Sme2.5_00655.1_g00005.1	105.472	71.2391	62.6937	87.2673	805.903	252.949	272.502	294.68	Sme2.5_00655.1_g00005.1
Sme2.5_01031.1_g00003.1	633.079	307.739	195.137	159.782	10.895	0.361627	0.727205	0.363033	Sme2.5_01031.1_g00003.1
Sme2.5_00557.1_g00004.1	548.388	1106.95	1487.7	619.073	51.9468	10.2958	13.1928	20.703	Sme2.5_00557.1_g00004.1
Sme2.5_06391.1_g00002.1	568.347	439.612	407.61	173.554	15.0315	38.6697	17.6428	1.45213	Sme2.5_06391.1_g00002.1
Sme2.5_23529.1_g00001.1	10.0535	65.9502	62.8392	21.5734	546.213	3389.14	2594.52	1434.04	Sme2.5_23529.1_g00001.1
Sme2.5_07705.1_g00002.1	30.9256	17.3235	16.238	10.159	477.077	139.185	81.836	48.3938	Sme2.5_07705.1_g00002.1
Sme2.5_00499.1_g00014.1	524.625	223.664	185.708	188.443	1927.28	974.585	834.683	553.94	Sme2.5_00499.1_g00014.1
Sme2.5_02291.1_g00005.1	1200.36	716.286	1076.59	623.179	5.44435	2.41523	4.79419	0.704337	Sme2.5_02291.1_g00005.1
Sme2.5_02557.1_g00010.1	608.781	4835.53	6136.08	3478.6	18.8838	7.02411	5.76627	15.8712	Sme2.5_02557.1_g00010.1
Sme2.5_09472.1_g00001.1	270.557	1136.74	456.029	230.685	1504.59	1920.09	1033.29	707.036	Sme2.5_09472.1_g00001.1
Sme2.5_02278.1_g00002.1	29901.7	35967	48232.1	47432.2	8182.98	20040.7	15986.3	32267.9	Sme2.5_02278.1_g00002.1
Sme2.5_00239.1_g00013.1	9901.39	6309.1	7193.36	7290.65	1975.67	2091.12	2636.52	2091.1	Sme2.5_00239.1_g00013.1
Sme2.5_00386.1_g00011.1	5409.92	2621.05	3353.04	2277.87	2.52775	0.322906	0.679815	1.77504	Sme2.5_00386.1_g00011.1
Sme2.5_03762.1_g00003.1	899.184	397.712	368.379	201.391	148.335	89.3242	109.261	70.0892	Sme2.5_03762.1_g00003.1
Sme2.5_00004.1_g00001.1	642.135	97.5335	127.191	78.746	2296.23	332.728	560.827	245.749	Sme2.5_00004.1_g00001.1
Sme2.5_01402.1_g00005.1	14198.4	4062.93	4465.09	10468.4	3456.97	13333.7	7364.83	4117.75	Sme2.5_01402.1_g00005.1
Sme2.5_01513.1_g00004.1	932.079	621.743	725.242	580.403	156.303	94.5864	146.743	392.948	Sme2.5_01513.1_g00004.1
Sme2.5_01062.1_g00001.1	28.8767	6.3944	6.83364	7.87413	521.587	394.301	137.175	209.039	Sme2.5_01062.1_g00001.1
Sme2.5_30334.1_g00001.1	26.6432	10.7255	24.176	7.37578	450.088	240.101	587.026	209.249	Sme2.5_30334.1_g00001.1
Sme2.5_00563.1_g00006.1	78429.6	52574.1	34536.7	74383.2	543.327	253.8	165.494	549.637	Sme2.5_00563.1_g00006.1
Sme2.5_02368.1_g00001.1	795.736	543.199	602.342	378.409	7.66388	63.1838	161.659	13.5244	Sme2.5_02368.1_g00001.1
Sme2.5_08847.1_g00001.1	501.439	195.371	278.974	167.217	20.2737	5.08178	19.6469	2.8708	Sme2.5_08847.1_g00001.1
Sme2.5_01898.1_g00007.1	6985.57	2540.22	3224.11	2326.41	1026.78	963.176	1080.71	870.788	Sme2.5_01898.1_g00007.1
Sme2.5_02107.1_g00006.1	738.271	747.797	936.187	400.749	7.87952	28.3945	23.0297	4.60238	Sme2.5_02107.1_g00006.1
Sme2.5_12365.1_g00003.1	549.709	880.901	881.311	898.828	13.7463	42.7969	57.486	12.9855	Sme2.5_12365.1_g00003.1
Sme2.5_06530.1_g00003.1	654.06	778.294	560.911	522.847	74.7057	132.51	51.1934	36.2701	Sme2.5_06530.1_g00003.1
Sme2.5_13488.1_g00001.1	1522.53	1732.66	1445.37	512.76	148.054	351.202	502.622	115.539	Sme2.5_13488.1_g00001.1
Sme2.5_01497.1_g00012.1	85.3965	24.4088	17.7587	18.9674	607.705	315.984	249.547	115.273	Sme2.5_01497.1_g00012.1
Sme2.5_08883.1_g00004.1	11.4835	36.8505	40.9668	44.4658	488.235	472.128	505.347	925.11	Sme2.5_08883.1_g00004.1
Sme2.5_04102.1_g00020.1	12704.2	7254.02	6510.21	10052.4	3399.5	1385.25	2718.83	3185.11	Sme2.5_04102.1_g00020.1
Sme2.5_00057.1_g00012.1	1206.99	734.236	980.324	572.542	243.55	510.105	403.847	169.387	Sme2.5_00057.1_g00012.1
Sme2.5_05596.1_g00002.1	4462.41	17692.5	6763.53	7065.31	12786.8	7161.68	15858.9	23391.1	Sme2.5_05596.1_g00002.1
Sme2.5_00183.1_g00002.1	1224.45	1632.94	1536.84	2070.82	242.199	285.729	384.751	339.281	Sme2.5_00183.1_g00002.1
Sme2.5_01985.1_g00005.1	357.392	313.323	329.716	317.242	1560.55	752.266	776.074	562.22	Sme2.5_01985.1_g00005.1
Sme2.5_07952.1_g00001.1	163.602	221.321	212.035	138.174	931.43	687.447	522.952	285.455	Sme2.5_07952.1_g00001.1
Sme2.5_00386.1_g00012.1	769.749	1257.95	851.532	2919.87	3511.81	4577.97	2517.39	8200.16	Sme2.5_00386.1_g00012.1
Sme2.5_00407.1_g00012.1	71.3406	50.5082	63.4218	90.507	988.078	598.525	1326.48	674.371	Sme2.5_00407.1_g00012.1
Sme2.5_03928.1_g00002.1	51.1439	39.7269	53.2952	49.965	533.177	483.113	924.832	419.812	Sme2.5_03928.1_g00002.1
Sme2.5_03333.1_g00004.1	650.678	18.0016	28.7982	19.9514	10.9176	0	0.339908	0	Sme2.5_03333.1_g00004.1
Sme2.5_00776.1_g00016.1	528.289	296.529	259.637	82.4364	1869.94	2695.3	2413.63	836.632	Sme2.5_00776.1_g00016.1
Sme2.5_01371.1_g00010.1	423.696	226.015	255.169	125.296	1507.79	2438.83	918.146	502.894	Sme2.5_01371.1_g00010.1
Sme2.5_02138.1_g00007.1	820.75	445.138	481.159	254.026	2865.4	1361.18	1553.72	441.964	Sme2.5_02138.1_g00007.1
Sme2.5_01398.1_g00008.1	1238.67	1183.71	1280.61	1189.41	238.143	216.584	250.721	414.454	Sme2.5_01398.1_g00008.1
Sme2.5_03873.1_g00004.1	1071.83	1702.23	1642.79	1806.58	5.19232	14.6363	3.73489	2.46098	Sme2.5_03873.1_g00004.1
Sme2.5_12161.1_g00002.1	2.13328	2.72185	4.50575	2.39246	4069.33	2188.73	2194.05	1720.45	Sme2.5_12161.1_g00002.1
Sme2.5_00239.1_g00008.1	53.9354	45.4741	41.5925	34.2821	564.933	436.066	144.474	246.61	Sme2.5_00239.1_g00008.1
Sme2.5_00179.1_g00001.1	2292.44	3503.39	4719.62	2662.28	751.153	1245.08	2729.42	1012.76	Sme2.5_00179.1_g00001.1
Sme2.5_02571.1_g00015.1	86.3694	83.1662	32.7334	19.6218	712.753	485.064	535.233	139.737	Sme2.5_02571.1_g00015.1
Sme2.5_10972.1_g00001.1	1238.9	331.91	530.302	299.555	282.638	144.503	293.104	116.902	Sme2.5_10972.1_g00001.1
Sme2.5_04917.1_g00006.1	5735.11	9730.43	7300.03	6919.94	2122.3	1649.15	2494.31	1465.59	Sme2.5_04917.1_g00006.1
Sme2.5_03122.1_g00008.1	14.1556	52.6303	9.16462	0.574532	428.556	385.237	254.348	143.926	Sme2.5_03122.1_g00008.1
Sme2.5_05628.1_g00006.1	3531.62	4470.73	6111.49	5390.13	2.81334	0.322906	1.09081	0	Sme2.5_05628.1_g00006.1
Sme2.5_00019.1_g00008.1	187.575	532.488	1797.37	1058.06	1441.64	1276.09	494.253	1513.64	Sme2.5_00019.1_g00008.1
Sme2.5_07930.1_g00002.1	2.14078	0.570916	1.60165	2.05803	67105.6	3323.94	487.493	7423.33	Sme2.5_07930.1_g00002.1
Sme2.5_01540.1_g00003.1	648.808	690.298	1180.85	588.073	50.2223	50.579	80.6935	40.8743	Sme2.5_01540.1_g00003.1
Sme2.5_00518.1_g00003.1	532.947	457.386	625.687	274.412	46.9353	55.9103	90.1865	33.0831	Sme2.5_00518.1_g00003.1
Sme2.5_06322.1_g00001.1	985.184	698.709	523.988	474.35	217.438	122.615	129.718	69.0137	Sme2.5_06322.1_g00001.1
Sme2.5_01540.1_g00001.1	12209	7053.33	9367.29	7643.28	3680.7	23146.4	3203.67	2746.41	Sme2.5_01540.1_g00001.1
Sme2.5_02155.1_g00005.1	109.096	50.3378	79.3479	57.0401	804.028	410.494	545.964	258.545	Sme2.5_02155.1_g00005.1
Sme2.5_16526.1_g00002.1	316.345	389.064	431.246	505.055	1443.53	928.737	2055.51	1526.75	Sme2.5_16526.1_g00002.1
Sme2.5_01762.1_g00002.1	784.612	307.641	339.829	301.852	121.7	20.3702	78.0182	66.3169	Sme2.5_01762.1_g00002.1
Sme2.5_02138.1_g00005.1	3863.02	3392.47	4403.18	7332.13	590.744	548.907	327.545	1607.64	Sme2.5_02138.1_g00005.1
Sme2.5_00799.1_g00013.1	64.1486	50.7101	59.2019	41.347	608.869	395.054	529.021	392.291	Sme2.5_00799.1_g00013.1
Sme2.5_06356.1_g00001.1	14008.7	3913.37	5266.85	4430	5913.62	1338.91	431.695	582.701	Sme2.5_06356.1_g00001.1
Sme2.5_00100.1_g00016.1	962.032	524.339	619.384	523.848	175.408	85.1622	44.222	57.0016	Sme2.5_00100.1_g00016.1
Sme2.5_00827.1_g00002.1	6698.29	5601.81	4444.7	4151.54	2.25126	2.4162	0.671875	1.74998	Sme2.5_00827.1_g00002.1
Sme2.5_04868.1_g00003.1	1250.48	757.132	886.855	584.783	138.943	127.677	126.879	52.3056	Sme2.5_04868.1_g00003.1
Sme2.5_05172.1_g00004.1	143.191	142.927	109.871	28.9534	1521.58	1295.37	1054.55	1081.72	Sme2.5_05172.1_g00004.1
Sme2.5_00589.1_g00011.1	782.059	522.426	577.714	552.8	2696.26	1102.63	1031.48	1197.37	Sme2.5_00589.1_g00011.1
Sme2.5_07103.1_g00002.1	101.543	49.7704	87.6364	40.9454	754.106	295.649	374.225	175.447	Sme2.5_07103.1_g00002.1
Sme2.5_05331.1_g00002.1	531.091	836.005	531.809	1085.1	31.8461	46.3665	12.7343	59.8034	Sme2.5_05331.1_g00002.1
Sme2.5_00653.1_g00013.1	666.706	630.884	759.359	475.534	7.87952	6.66151	5.95608	0.366365	Sme2.5_00653.1_g00013.1
Sme2.5_05798.1_g00002.1	854.739	421.528	604.586	305.468	46.0463	45.8532	39.6094	23.7981	Sme2.5_05798.1_g00002.1
Sme2.5_00787.1_g00009.1	147.208	61.752	75.3128	72.2775	958.246	637.197	165.536	161.221	Sme2.5_00787.1_g00009.1
Sme2.5_02296.1_g00007.1	13.3252	1.88181	4.33176	6.35011	600.534	272.529	130.698	72.4228	Sme2.5_02296.1_g00007.1
Sme2.5_00571.1_g00009.1	12.6894	4.67267	15.8742	8.72625	463.639	271.439	374.656	129.789	Sme2.5_00571.1_g00009.1
Sme2.5_02903.1_g00006.1	10101.2	7386.29	6924.27	5476.98	1089.14	778.315	737.268	1235.25	Sme2.5_02903.1_g00006.1
Sme2.5_03663.1_g00004.1	571.31	269.075	495.025	252.22	56.7622	38.7579	57.1778	37.2006	Sme2.5_03663.1_g00004.1
Sme2.5_00754.1_g00022.1	845.101	440.353	396.965	357.099	6.53814	15.9024	17.9907	3.89471	Sme2.5_00754.1_g00022.1
Sme2.5_06227.1_g00002.1	77.8096	27.1451	33.1231	34.6116	923.143	1314.36	1794.61	2152.23	Sme2.5_06227.1_g00002.1
Sme2.5_05401.1_g00007.1	1917.82	3337.51	1249.34	741.601	506.231	421.435	181.089	48.431	Sme2.5_05401.1_g00007.1
Sme2.5_01547.1_g00006.1	1451.17	1209.83	1213.13	762.506	4.8063	1.76941	2.4188	6.93472	Sme2.5_01547.1_g00006.1
Sme2.5_17469.1_g00001.1	3520.61	6017.85	4575.99	9903.52	396.687	712.281	51.9284	2214.61	Sme2.5_17469.1_g00001.1
Sme2.5_00286.1_g00015.1	47.1276	53.6194	36.6036	28.6353	499.375	358.893	400.507	181.719	Sme2.5_00286.1_g00015.1
Sme2.5_00151.1_g00012.1	632.578	193.187	311.669	183.696	67.2988	12.6116	49.2061	25.1918	Sme2.5_00151.1_g00012.1
Sme2.5_24041.1_g00001.1	346.042	190.238	481.374	291.568	1620.15	675.119	7572.81	1273.72	Sme2.5_24041.1_g00001.1
Sme2.5_00928.1_g00010.1	4.32157	7.79087	0.953275	1.4835	933.638	426.912	229.002	182.834	Sme2.5_00928.1_g00010.1
Sme2.5_00845.1_g00002.1	62.6166	38.3593	48.576	34.5832	783.332	372.303	517.105	225.657	Sme2.5_00845.1_g00002.1
Sme2.5_16233.1_g00002.1	48.2652	25.2344	25.3608	19.2844	486.705	168.524	727.029	237.994	Sme2.5_16233.1_g00002.1
Sme2.5_24584.1_g00001.1	7.10115	34.095	20.258	15.666	565.949	565.937	429.854	632.551	Sme2.5_24584.1_g00001.1
Sme2.5_04490.1_g00005.1	42.0617	102.369	176.473	128.2	483.372	473.805	748.127	331.131	Sme2.5_04490.1_g00005.1
Sme2.5_01542.1_g00007.1	1544.64	448.959	580.051	260.626	3.95261	1.93744	1.09081	0	Sme2.5_01542.1_g00007.1
Sme2.5_00588.1_g00010.1	176.11	172.886	168.244	135.938	1051.96	1318.94	1402.81	1132.37	Sme2.5_00588.1_g00010.1
Sme2.5_00843.1_g00011.1	3852.7	4957.92	5255.35	3581.41	1246.75	1740.5	2243.72	966.803	Sme2.5_00843.1_g00011.1
Sme2.5_00192.1_g00009.1	4.3374	2.54543	3.76125	4.6398	937.617	888.449	708.49	540.742	Sme2.5_00192.1_g00009.1
Sme2.5_09982.1_g00002.1	1425.94	1051.77	493.452	324.94	260.212	210.445	40.135	13.2716	Sme2.5_09982.1_g00002.1
Sme2.5_03296.1_g00005.1	1870.68	897.718	717.261	853.577	538.357	83.3827	139.942	172.91	Sme2.5_03296.1_g00005.1
Sme2.5_13238.1_g00001.1	14.8086	21.1214	14.4092	12.2049	560.145	1607.24	741.216	1591.89	Sme2.5_13238.1_g00001.1
Sme2.5_30289.1_g00001.1	8.95504	7.18177	6.70392	5.22644	582.801	359.64	331.82	488.822	Sme2.5_30289.1_g00001.1
Sme2.5_03957.1_g00004.1	660.933	236.142	296.579	188.837	90.4665	87.2377	56.1419	56.7139	Sme2.5_03957.1_g00004.1
Sme2.5_00081.1_g00013.1	3842.05	2915.69	3901.02	4079.64	1405.53	1110.19	1846.24	2073.28	Sme2.5_00081.1_g00013.1
Sme2.5_00704.1_g00003.1	44.0222	14.5544	20.1473	10.9494	508.49	330.979	197.321	208.735	Sme2.5_00704.1_g00003.1
Sme2.5_04284.1_g00007.1	454.949	404.249	269.739	279.305	17.269	13.031	10.7857	14.6219	Sme2.5_04284.1_g00007.1
Sme2.5_01489.1_g00006.1	1097.05	1084.48	863.081	1045.18	93.4507	118.245	167.887	81.1142	Sme2.5_01489.1_g00006.1
Sme2.5_02650.1_g00001.1	812.429	637.867	672.619	585.358	62.5647	73.2886	51.1266	75.6101	Sme2.5_02650.1_g00001.1
Sme2.5_01636.1_g00008.1	1296.86	414.652	448.535	433.958	174.483	183.775	213.532	139.826	Sme2.5_01636.1_g00008.1
Sme2.5_05729.1_g00001.1	1029.23	3605.58	5677.17	3058.61	4.83986	83.6261	190.159	187.006	Sme2.5_05729.1_g00001.1
Sme2.5_02464.1_g00004.1	573.723	592.377	573.826	329.158	19.0538	39.7246	41.5933	66.3353	Sme2.5_02464.1_g00004.1
Sme2.5_01175.1_g00007.1	365.456	178.573	249.585	134.452	2102.75	1181.93	1172.79	463.609	Sme2.5_01175.1_g00007.1
Sme2.5_01194.1_g00008.1	457.651	193.145	206.896	251.527	26.0006	25.9943	11.8212	17.7921	Sme2.5_01194.1_g00008.1
Sme2.5_00049.1_g00011.1	1829.98	3563.94	4714.95	2947.14	3.53646	5.04013	5.20518	4.86517	Sme2.5_00049.1_g00011.1
Sme2.5_00845.1_g00011.1	484.089	702.42	494.827	552.398	27.8099	12.5493	11.8292	21.5777	Sme2.5_00845.1_g00011.1
Sme2.5_01489.1_g00004.1	4644.92	2426.21	3003.75	3164.45	40.5276	34.2394	38.191	53.4409	Sme2.5_01489.1_g00004.1
Sme2.5_03772.1_g00009.1	1694.06	1267.98	1468.93	1275.62	5435.36	5013.8	7059.57	7101.78	Sme2.5_03772.1_g00009.1
Sme2.5_09582.1_g00003.1	291.801	168.334	183.795	139.449	1169.87	635.594	1004.63	646.893	Sme2.5_09582.1_g00003.1
Sme2.5_04773.1_g00002.1	43.3734	20.3979	19.0555	21.9109	1188	659.38	177.666	1247.45	Sme2.5_04773.1_g00002.1
Sme2.5_00225.1_g00004.1	58.3737	138.046	159.154	134.266	7875.94	7092.95	28849	37136.7	Sme2.5_00225.1_g00004.1
Sme2.5_00072.1_g00013.1	21352.4	33859.3	55270.1	45886.1	2686.91	7387.29	9184.76	19371.5	Sme2.5_00072.1_g00013.1
Sme2.5_02309.1_g00017.1	460.168	263.949	245.897	304.295	15.7195	8.65738	13.8922	6.41421	Sme2.5_02309.1_g00017.1
Sme2.5_00543.1_g00011.1	1889.94	2718.66	1711.7	1040.78	4871.19	4350.11	2693.21	2071.74	Sme2.5_00543.1_g00011.1
Sme2.5_04464.1_g00005.1	149.508	117.986	103.239	65.614	738.988	361.225	770.521	290.395	Sme2.5_04464.1_g00005.1
Sme2.5_06205.1_g00003.1	4980.96	2586.12	3328.91	2611.15	1016.45	717.817	1073.03	1287.44	Sme2.5_06205.1_g00003.1
Sme2.5_05569.1_g00001.1	759.375	2346.81	2507.98	1411.16	96.1554	105.016	189.033	86.1377	Sme2.5_05569.1_g00001.1
Sme2.5_13960.1_g00001.1	63.3473	47.2831	51.9445	40.6019	544.5	185.357	208.929	177.78	Sme2.5_13960.1_g00001.1
Sme2.5_00193.1_g00020.1	3962.8	1880.75	2344.07	1935.37	466.058	301.542	389.46	818.385	Sme2.5_00193.1_g00020.1
Sme2.5_01883.1_g00004.1	220.924	160.152	232.45	133.884	1080.34	945.54	1162.68	627.427	Sme2.5_01883.1_g00004.1
Sme2.5_01971.1_g00015.1	595.302	478.313	404.46	302.619	1895.44	1143.89	916.293	839.98	Sme2.5_01971.1_g00015.1
Sme2.5_06936.1_g00002.1	255.934	1.61269	0	0.605977	1901.77	2004.19	818.774	981.569	Sme2.5_06936.1_g00002.1
Sme2.5_07531.1_g00002.1	7.94934	5.44533	8.25372	8.89136	508.613	414.688	477.798	213.57	Sme2.5_07531.1_g00002.1
Sme2.5_08465.1_g00002.1	329.038	167.595	175.606	123.999	1370.59	418.642	311.471	300.577	Sme2.5_08465.1_g00002.1
Sme2.5_02975.1_g00001.1	496.351	477.302	505.089	281.903	2870.17	6788.3	4419.66	5337.6	Sme2.5_02975.1_g00001.1
Sme2.5_07192.1_g00003.1	837.695	1663.05	2628.89	1512.73	126.893	359.865	595.011	501.803	Sme2.5_07192.1_g00003.1
Sme2.5_00191.1_g00002.1	7147.23	4358.65	4254.09	6106.41	2114.56	1417.68	1625.62	2643.32	Sme2.5_00191.1_g00002.1
Sme2.5_00096.1_g00020.1	8680.71	10344.9	10730.3	11281.4	3035.03	51861.7	34720.9	27124.3	Sme2.5_00096.1_g00020.1
Sme2.5_00348.1_g00016.1	32.1576	12.3782	29.055	6.96213	425.872	320.496	195.191	88.4166	Sme2.5_00348.1_g00016.1
Sme2.5_13502.1_g00002.1	8.22376	5.59255	7.30613	5.52338	478.32	172.709	144.024	284.017	Sme2.5_13502.1_g00002.1
Sme2.5_00864.1_g00009.1	1635.35	3094.33	4159.58	2007.75	3.53646	1.04714	4.83761	1.0891	Sme2.5_00864.1_g00009.1
Sme2.5_00734.1_g00005.1	370.073	225.254	318.469	153.273	1580.85	1173.23	708.862	608.826	Sme2.5_00734.1_g00005.1
Sme2.5_01583.1_g00013.1	3226.48	1863.71	3133.95	3420.77	932.762	2622.92	796.595	1468.8	Sme2.5_01583.1_g00013.1
Sme2.5_02793.1_g00002.1	963.778	933.517	852.422	528.564	203.383	170.586	207.605	170.759	Sme2.5_02793.1_g00002.1
Sme2.5_00346.1_g00017.1	3.34838	1.78911	2.4626	0.814631	1185.29	277.505	154.301	43.0223	Sme2.5_00346.1_g00017.1
Sme2.5_00698.1_g00002.1	675.898	647.884	658.396	404.742	97.3475	235.852	239.214	214.34	Sme2.5_00698.1_g00002.1
Sme2.5_01472.1_g00006.1	2074.27	2581.07	3169.27	1493.29	570.378	864.544	1064.58	627.725	Sme2.5_01472.1_g00006.1
Sme2.5_02348.1_g00002.1	371.216	323.903	494.903	260.982	1612.27	1219.08	1669.12	856.136	Sme2.5_02348.1_g00002.1
Sme2.5_21520.1_g00001.1	101.58	787.499	159.162	76.1159	1729.42	2433.1	907.888	1495.13	Sme2.5_21520.1_g00001.1
Sme2.5_05530.1_g00002.1	2527.63	1816.43	1302.41	1755.24	2.94549	2.33974	1.37936	3.91644	Sme2.5_05530.1_g00002.1
Sme2.5_06427.1_g00001.1	1051.25	923.185	882.183	749.809	3373.79	1674.05	7067.63	3619.35	Sme2.5_06427.1_g00001.1
Sme2.5_05087.1_g00004.1	482.713	261.543	196.836	196.297	37.7159	40.589	18.7732	33.4829	Sme2.5_05087.1_g00004.1
Sme2.5_14095.1_g00002.1	877.948	620.21	477.889	503.821	6.56543	2.90909	0.70351	3.91977	Sme2.5_14095.1_g00002.1
Sme2.5_04861.1_g00002.1	629.238	66.4192	45.3487	45.8205	8.01168	0.323884	2.40689	2.48604	Sme2.5_04861.1_g00002.1
Sme2.5_00622.1_g00012.1	24.1624	2.67631	2.40885	1.90502	426.179	327.198	682.218	286.91	Sme2.5_00622.1_g00012.1
Sme2.5_06679.1_g00002.1	969.548	431.126	587.526	1091.7	2967.69	1850.47	2928.77	4133.43	Sme2.5_06679.1_g00002.1
Sme2.5_00839.1_g00007.1	4535.66	4516.4	5014.1	3489.92	11283.9	7671.42	14021.7	7865.05	Sme2.5_00839.1_g00007.1
Sme2.5_00377.1_g00006.1	104.956	53.6884	60.4702	34.1205	640.402	679.099	725.094	288.493	Sme2.5_00377.1_g00006.1
Sme2.5_00161.1_g00014.1	684.165	356.555	800.787	492.033	96.1036	215.512	116.533	81.626	Sme2.5_00161.1_g00014.1
Sme2.5_01754.1_g00001.1	151.987	866.935	411.862	117.004	761.865	1213.26	2113.6	1003.56	Sme2.5_01754.1_g00001.1
Sme2.5_03915.1_g00003.1	258.971	40.5647	53.1382	63.4683	1105.54	747.097	1003.91	832.669	Sme2.5_03915.1_g00003.1
Sme2.5_07498.1_g00004.1	1318.78	988.556	924.113	782.921	3.77496	2.0536	3.03535	1.77171	Sme2.5_07498.1_g00004.1
Sme2.5_00014.1_g00007.1	330.933	397.448	349.724	305.505	2696.38	2442.96	1631.05	3084.94	Sme2.5_00014.1_g00007.1
Sme2.5_00047.1_g00007.1	438.219	180.534	345.014	225.657	16.8377	17.4831	17.6312	10.0093	Sme2.5_00047.1_g00007.1
Sme2.5_00999.1_g00011.1	451.787	238.796	241.405	162.763	19.4687	27.728	28.907	6.79724	Sme2.5_00999.1_g00011.1
Sme2.5_09260.1_g00003.1	849.775	708.925	783.306	650.213	5.05106	4.31785	2.01959	3.5634	Sme2.5_09260.1_g00003.1
Sme2.5_01593.1_g00005.1	1136.63	1457.74	1625.41	1141.22	3422.28	2534.59	3860.87	1967.96	Sme2.5_01593.1_g00005.1
Sme2.5_03959.1_g00004.1	66.7126	28.6943	134.359	145.772	1321.96	583.619	605.041	2050.66	Sme2.5_03959.1_g00004.1
Sme2.5_24236.1_g00002.1	3.10647	19.8144	34.373	14.067	1318.02	2073.35	11651.7	5581.96	Sme2.5_24236.1_g00002.1
Sme2.5_00448.1_g00015.1	130.641	0.285458	0.953275	0.302989	845.972	751.611	663.101	447.233	Sme2.5_00448.1_g00015.1
Sme2.5_02502.1_g00006.1	324.046	75.5395	138.632	65.7666	1240.2	558.118	558.449	246.049	Sme2.5_02502.1_g00006.1
Sme2.5_30309.1_g00001.1	1195.65	1194.52	838.288	875.28	3605.18	2090.87	1655.94	2223.46	Sme2.5_30309.1_g00001.1
Sme2.5_02079.1_g00012.1	103.232	60.5285	78.8752	62.996	600.98	220.887	422.619	336.489	Sme2.5_02079.1_g00012.1
Sme2.5_02126.1_g00004.1	807.275	572.767	477.782	413.22	165.613	96.4596	191.033	82.5615	Sme2.5_02126.1_g00004.1
Sme2.5_08244.1_g00001.1	187.626	85.9661	165.282	75.8709	1077.34	553.111	324.414	163.44	Sme2.5_08244.1_g00001.1
Sme2.5_00822.1_g00010.1	556.272	435.807	364.736	409.095	72.798	10.409	3.37525	4.63584	Sme2.5_00822.1_g00010.1
Sme2.5_04675.1_g00003.1	1737.24	1715.34	1176.28	1013.6	433.707	411.02	243.302	379.772	Sme2.5_04675.1_g00003.1
Sme2.5_00711.1_g00016.1	350.399	126.417	121.799	81.6539	1320.11	1083.53	822.276	782.284	Sme2.5_00711.1_g00016.1
Sme2.5_01110.1_g00013.1	67.7289	5.55437	16.6947	15.8789	722.649	325.372	579.61	424.812	Sme2.5_01110.1_g00013.1
Sme2.5_25488.1_g00001.1	10.1301	7.95094	8.63649	6.05739	428.404	530.104	322.041	88.9694	Sme2.5_25488.1_g00001.1
Sme2.5_00250.1_g00013.1	4182.85	716.26	1644.54	5296.41	706.502	5139.54	132.368	1320.87	Sme2.5_00250.1_g00013.1
Sme2.5_01233.1_g00005.1	481.573	288.293	447.384	290.954	52.954	95.4242	115.351	86.1633	Sme2.5_01233.1_g00005.1
Sme2.5_00515.1_g00013.1	1526.57	1547.5	1134.58	927.437	4.25799	7.74443	4.48976	4.26441	Sme2.5_00515.1_g00013.1
Sme2.5_01810.1_g00005.1	819.458	533.242	469.104	394.982	2538.2	1358.04	2039.27	1342.29	Sme2.5_01810.1_g00005.1
Sme2.5_04208.1_g00001.1	1442.65	1943.11	2668.97	1358.89	3.57285	1.93841	1.09081	0	Sme2.5_04208.1_g00001.1
Sme2.5_03720.1_g00003.1	3315.31	11904.2	6153.12	3759.48	993.316	647.855	2020.49	1077.43	Sme2.5_03720.1_g00003.1
Sme2.5_00499.1_g00004.1	9101.1	8803.21	7182.12	4348.66	3254.94	2598.55	4088.51	3018.2	Sme2.5_00499.1_g00004.1
Sme2.5_02982.1_g00002.1	181.657	89.3701	111.036	107.651	1266.01	496.893	967.984	526.826	Sme2.5_02982.1_g00002.1
Sme2.5_02225.1_g00005.1	14.6367	13.9817	15.2701	4.82123	422.704	637.112	1099.18	550.23	Sme2.5_02225.1_g00005.1
Sme2.5_00235.1_g00009.1	1125.34	1072.33	1363.32	628.408	281.21	3089.37	2181.4	434.874	Sme2.5_00235.1_g00009.1
Sme2.5_04004.1_g00008.1	1178.02	764.009	759.447	629.598	288.466	194.253	235.16	228.875	Sme2.5_04004.1_g00008.1
Sme2.5_00657.1_g00002.1	246.12	145.653	222.019	139.112	1029.33	578.975	768.358	290.923	Sme2.5_00657.1_g00002.1
Sme2.5_09478.1_g00001.1	613.6	448.809	577.116	311.348	85.3864	96.1136	118.561	89.9797	Sme2.5_09478.1_g00001.1
Sme2.5_02117.1_g00004.1	18939.6	32660.6	15636.7	23110.3	7100.6	1635	3562.48	1756.09	Sme2.5_02117.1_g00004.1
Sme2.5_00010.1_g00025.1	164.716	14.8252	57.9065	28.2773	825.867	771.768	588.628	212.301	Sme2.5_00010.1_g00025.1
Sme2.5_00789.1_g00011.1	552.086	715.038	210.123	148.046	1709.63	995.442	600.07	59.4663	Sme2.5_00789.1_g00011.1
Sme2.5_04669.1_g00004.1	2.80291	1.42729	11.4128	4.05015	1534.85	11480	13062.9	6478.39	Sme2.5_04669.1_g00004.1
Sme2.5_00468.1_g00009.1	1675.18	1221.89	1823.02	716.475	3.13691	1.93744	2.15395	0	Sme2.5_00468.1_g00009.1
Sme2.5_13544.1_g00001.1	70.7418	19.5434	28.6489	49.477	615.593	300.62	126.722	326.788	Sme2.5_13544.1_g00001.1
Sme2.5_05567.1_g00001.1	2804.09	2632.63	3075.76	2176.43	644.505	310.01	1157.98	482.084	Sme2.5_05567.1_g00001.1
Sme2.5_08713.1_g00005.1	4.58681	0	0.301106	0.302989	680.615	377.023	574.419	293.706	Sme2.5_08713.1_g00005.1
Sme2.5_06874.1_g00003.1	511.454	332.787	315.259	217.395	16.8223	10.0097	7.65152	8.94198	Sme2.5_06874.1_g00003.1
Sme2.5_08781.1_g00002.1	209.184	1266.4	695.227	831.815	965.714	4309.84	1409.37	2279.59	Sme2.5_08781.1_g00002.1
Sme2.5_11418.1_g00002.1	660.731	269.252	300.308	211.412	123.8	68.4302	124.078	89.6478	Sme2.5_11418.1_g00002.1
Sme2.5_07878.1_g00003.1	12.2167	1.23453	0.949483	0.302989	380.773	70.6883	142.372	55.4004	Sme2.5_07878.1_g00003.1
Sme2.5_29561.1_g00001.1	149.772	61.0719	63.0369	60.3331	783.13	448.804	663.679	262.392	Sme2.5_29561.1_g00001.1
Sme2.5_08970.1_g00002.1	821.172	747.94	1153.86	518.762	5.08438	7.01629	7.3394	6.1481	Sme2.5_08970.1_g00002.1
Sme2.5_00499.1_g00008.1	5190.96	5205.32	2773.78	2309.59	1766.45	403.11	406.264	425.668	Sme2.5_00499.1_g00008.1
Sme2.5_01379.1_g00012.1	47.7805	197.319	397.187	116.03	483.08	1970.63	1323.05	513.569	Sme2.5_01379.1_g00012.1
Sme2.5_01670.1_g00004.1	794.558	297.402	473.386	377.494	135.766	97.5883	84.9778	41.7361	Sme2.5_01670.1_g00004.1
Sme2.5_04357.1_g00002.1	112.864	91.8169	100.804	51.9934	640.847	515.638	622.352	269.769	Sme2.5_04357.1_g00002.1
Sme2.5_02787.1_g00006.1	50.9675	47.2648	53.6023	50.9392	464.129	291.397	308.799	172.744	Sme2.5_02787.1_g00006.1
Sme2.5_02618.1_g00003.1	2145.59	1060.77	1439.87	1123.49	538.918	185.338	129.141	147.197	Sme2.5_02618.1_g00003.1
Sme2.5_16989.1_g00002.1	7141.84	939.96	375.793	177.456	2260.95	347.577	43.1704	19.1857	Sme2.5_16989.1_g00002.1
Sme2.5_01568.1_g00002.1	1366.34	809.795	603.575	842.619	325.254	118.954	182.276	223.328	Sme2.5_01568.1_g00002.1
Sme2.5_00886.1_g00016.1	1103.5	972.375	751.59	544.769	217.308	85.2038	62.4618	60.3809	Sme2.5_00886.1_g00016.1
Sme2.5_01747.1_g00002.1	52.7253	79.7403	68.4734	50.0624	482.506	490.856	451.476	307.583	Sme2.5_01747.1_g00002.1
Sme2.5_00015.1_g00031.1	589.367	955.957	651.421	389.64	6.96055	21.61	15.3388	5.60456	Sme2.5_00015.1_g00031.1
Sme2.5_01649.1_g00011.1	6618.48	4023.7	4475.29	3006.54	1.66496	1.94037	5.54112	2.84574	Sme2.5_01649.1_g00011.1
Sme2.5_01059.1_g00006.1	53.9704	29.5269	44.2797	24.4769	547.706	344.444	801.865	295.111	Sme2.5_01059.1_g00006.1
Sme2.5_05075.1_g00003.1	1103.81	678.695	626.361	482.028	234.069	118.822	117.485	57.8835	Sme2.5_05075.1_g00003.1
Sme2.5_03590.1_g00005.1	10.9381	11.4417	9.28676	10.2757	402.076	216.128	183.306	123.942	Sme2.5_03590.1_g00005.1
Sme2.5_19004.1_g00001.1	53.0134	39.3161	72.7616	67.8536	866.999	1561.68	2094.17	4240.97	Sme2.5_19004.1_g00001.1
Sme2.5_03214.1_g00015.1	1934.68	404.233	374.231	179.474	3.00168	4.60693	5.24066	0.682607	Sme2.5_03214.1_g00015.1
Sme2.5_00047.1_g00010.1	58.1178	56.3189	14.4187	6.06949	474.832	295.739	188.835	515.112	Sme2.5_00047.1_g00010.1
Sme2.5_00754.1_g00011.1	710.516	554.046	480.517	353.212	103.922	281.15	152.431	159.172	Sme2.5_00754.1_g00011.1
Sme2.5_00756.1_g00010.1	7.06198	11.347	9.26264	6.84057	481.075	685.724	1323.73	1155.18	Sme2.5_00756.1_g00010.1
Sme2.5_00079.1_g00011.1	104.129	2524.1	1000.57	1375.12	781.41	5230.44	4652.87	5785.77	Sme2.5_00079.1_g00011.1
Sme2.5_07751.1_g00001.1	3072.96	1288.82	1778.58	3061.95	11443.1	10235.3	8512.01	20666.6	Sme2.5_07751.1_g00001.1
Sme2.5_01074.1_g00008.1	677.23	366.376	501.287	440.058	5.54319	6.77767	5.90472	5.0406	Sme2.5_01074.1_g00008.1
Sme2.5_11981.1_g00003.1	131.395	108.044	153.905	110.329	713.07	386.178	503.95	267.694	Sme2.5_11981.1_g00003.1
Sme2.5_05437.1_g00005.1	48.3763	22.7216	107.92	17.3932	443.444	247.971	310.226	176.973	Sme2.5_05437.1_g00005.1
Sme2.5_15025.1_g00001.1	89.7711	27.6941	52.1968	25.4627	603.45	1245.46	679.276	775.812	Sme2.5_15025.1_g00001.1
Sme2.5_01099.1_g00009.1	19.4879	43.5085	12.5514	11.4701	359.793	13.9252	96.5942	73.8079	Sme2.5_01099.1_g00009.1
Sme2.5_03787.1_g00006.1	8215.38	2845.99	3213.36	2067.27	2395.46	8752.32	1416.43	710.606	Sme2.5_03787.1_g00006.1
Sme2.5_00701.1_g00010.1	1308.66	1020.7	1858.19	2267	303.26	70.5	247.805	259.565	Sme2.5_00701.1_g00010.1
Sme2.5_18829.1_g00001.1	16976	17840.8	2450.74	3187.7	102.488	172.838	412.897	909.231	Sme2.5_18829.1_g00001.1
Sme2.5_01999.1_g00002.1	472.773	258.026	418.001	203.867	28.2461	39.677	58.541	17.9475	Sme2.5_01999.1_g00002.1
Sme2.5_01179.1_g00010.1	522.433	374.244	400.789	345.113	1908.58	1176.13	908.389	1286.08	Sme2.5_01179.1_g00010.1
Sme2.5_12421.1_g00003.1	581.217	577.907	750.118	309.325	88.3531	95.4901	84.2506	50.5306	Sme2.5_12421.1_g00003.1
Sme2.5_06434.1_g00004.1	13378.2	8159.89	12318.4	8576.63	5674.44	3944.25	6252.26	4839.07	Sme2.5_06434.1_g00004.1
Sme2.5_08266.1_g00003.1	23638.5	13237.7	21170.7	15695	4730.75	25846	3004.65	6175.89	Sme2.5_08266.1_g00003.1
Sme2.5_14352.1_g00002.1	238.328	1823	1774.69	1103.41	1019.3	660.4	583.845	532.37	Sme2.5_14352.1_g00002.1
Sme2.5_25313.1_g00001.1	17.6598	6.10181	5.35531	1.79859	468.056	538.911	147.277	119.317	Sme2.5_25313.1_g00001.1
Sme2.5_02550.1_g00002.1	2506.91	1367.12	1626.46	745.052	2.60213	2.3765	2.75474	2.47937	Sme2.5_02550.1_g00002.1
Sme2.5_00108.1_g00009.1	593.306	335.809	480.387	317.419	80.9872	56.8438	41.8663	19.7397	Sme2.5_00108.1_g00009.1
Sme2.5_00714.1_g00013.1	3647.74	3936.66	5155.49	3254.16	2.20417	3.82301	1.00781	3.55341	Sme2.5_00714.1_g00013.1
Sme2.5_05122.1_g00008.1	1140.43	939.156	811.122	558.843	3183.75	1794.35	1813.24	1643.25	Sme2.5_05122.1_g00008.1
Sme2.5_15253.1_g00001.1	3672.27	271.422	166.267	245.047	2.15709	0	0.339908	1.04564	Sme2.5_15253.1_g00001.1
Sme2.5_00441.1_g00012.1	643.072	1182.95	1569.44	1148.19	92.5654	38.7061	23.8042	25.769	Sme2.5_00441.1_g00012.1
Sme2.5_02232.1_g00008.1	698.689	494.115	639.994	401.606	5.36997	1.00842	9.59209	2.11634	Sme2.5_02232.1_g00008.1
Sme2.5_00599.1_g00002.1	91.9683	75.1299	69.5039	60.0629	716.267	1306.04	1359.96	377.607	Sme2.5_00599.1_g00002.1
Sme2.5_07093.1_g00003.1	1458.99	798.084	648.803	628.227	3.38144	1.65325	2.36744	5.33685	Sme2.5_07093.1_g00003.1
Sme2.5_09844.1_g00002.1	10427.7	23855	2456.08	1035.71	3900.53	3610.8	1265.19	92.3875	Sme2.5_09844.1_g00002.1
Sme2.5_02508.1_g00004.1	668.777	422.318	518.396	322.777	127.306	259.899	253.743	62.4219	Sme2.5_02508.1_g00004.1
Sme2.5_06406.1_g00004.1	425.961	247.18	214	148.803	43.0875	18.1922	6.57262	1.77837	Sme2.5_06406.1_g00004.1
Sme2.5_07055.1_g00008.1	514.838	615.843	652.284	277.976	8.37165	5.65113	3.78228	2.91759	Sme2.5_07055.1_g00008.1
Sme2.5_02030.1_g00004.1	2438.31	747.67	959.525	677.874	2.64012	2.66069	1.68366	4.90863	Sme2.5_02030.1_g00004.1
Sme2.5_07601.1_g00001.1	918.06	381.438	582.827	422.035	3130.99	1620.99	1410.6	1369.06	Sme2.5_07601.1_g00001.1
Sme2.5_00027.1_g00031.1	108.201	43.3539	62.4946	40.7198	668.01	268.498	467.061	265.683	Sme2.5_00027.1_g00031.1
Sme2.5_14513.1_g00001.1	7.69328	188.429	3.0705	3.14118	419.441	1086.54	340.852	30.0318	Sme2.5_14513.1_g00001.1
Sme2.5_12578.1_g00002.1	459.958	440.1	550.278	303.748	9.94687	38.0632	15.2241	43.976	Sme2.5_12578.1_g00002.1
Sme2.5_02642.1_g00002.1	520.678	669.927	602.342	269.229	7.32052	1.97811	8.22874	1.77504	Sme2.5_02642.1_g00002.1
Sme2.5_03475.1_g00003.1	16.926	19.7016	19.6298	21.4531	389.798	314.45	167.505	123.671	Sme2.5_03475.1_g00003.1
Sme2.5_00632.1_g00011.1	119.579	184.334	199.615	100.521	760.686	289.717	957.804	407.218	Sme2.5_00632.1_g00011.1
Sme2.5_00950.1_g00013.1	87.6209	64.3506	64.6261	35.0532	574.552	475.595	1680.84	300.164	Sme2.5_00950.1_g00013.1
Sme2.5_00577.1_g00007.1	48.5099	16.9706	29.7207	17.1489	425.027	239.34	260.53	124.307	Sme2.5_00577.1_g00007.1
Sme2.5_00081.1_g00006.1	498.367	174.921	332.433	313.263	20.9209	17.0279	7.34722	7.72423	Sme2.5_00081.1_g00006.1
Sme2.5_01955.1_g00004.1	1099.69	2212.2	1187.32	684.253	246.819	1079.91	617.943	395.621	Sme2.5_01955.1_g00004.1
Sme2.5_01084.1_g00001.1	34.6925	19.9761	46.0281	20.5622	404.654	342.77	470.997	130.666	Sme2.5_01084.1_g00001.1
Sme2.5_03804.1_g00002.1	74.9955	100.535	18.6746	909.342	527.822	472.304	213.329	2443.05	Sme2.5_03804.1_g00002.1
Sme2.5_01530.1_g00007.1	127.128	44.2902	43.021	35.0483	694.687	142.659	348.731	233.286	Sme2.5_01530.1_g00007.1
Sme2.5_00236.1_g00005.1	602.587	80.8955	72.0843	133.424	2325.95	461.128	576.732	683.074	Sme2.5_00236.1_g00005.1
Sme2.5_31184.1_g00001.1	19.0751	7.21995	3.10908	3.10973	343.293	172.584	954.304	209.317	Sme2.5_31184.1_g00001.1
Sme2.5_00106.1_g00002.1	417.049	213.922	342.529	162.068	28.7913	27.1101	41.2537	14.4241	Sme2.5_00106.1_g00002.1
[truncated: 4,039 more rows]

## Sheet: Table S5
Table S5. The expression patterns of the 4020 differentially expressed responsive genes in Tor for RKNs infection
[truncated: 4,021 more rows]

[truncated: 3 more sheets: Table S6, Table S7, Table S8]
